# Supplementary material for: Integrating Single‐Cell Transcriptome‐Wide Mendelian Randomization and Differentially Expressed Gene Analyses to Prioritize Dynamic Immune‐Related Drug Targets for Cancers
Source: Adv Sci (Weinh). 2025 Nov 11;12(46):e07451. doi: 10.1002/advs.202507451 (PMC12697907; doi:10.1002/advs.202507451)
Supplement: Supplementary file 2 — Supplemental Table 1‐14 [file ADVS-12-e07451-s002.xlsx]

## Sheet: ST1.instruments
Table S1A. eQTL of CD4+ T Cell strong instruments derived from Soskic et al paper (F-stats>=10).
SNP	Cell_type_time_point	Gene_id	Gene_name	samplesize.exposure	Chr	Pos	F_statistics
rs890849	TN_40h	ENSG00000099785	MARCH2	119	19	8413366	33.0625
rs35533015	CD4_Memory_stim_16h	ENSG00000168385	SETP2	119	2	241252274	102.878
rs35533015	CD4_Memory_uns_0h	ENSG00000168385	SETP2	119	2	241252274	71.9716
rs35533015	CD4_Naive_stim_16h	ENSG00000168385	SETP2	119	2	241252274	164.424
rs35533015	CD4_Naive_stim_40h	ENSG00000168385	SETP2	119	2	241252274	189.157
rs35533015	CD4_Naive_uns_0h	ENSG00000168385	SETP2	119	2	241252274	124.953
rs28446330	TCM_0h	ENSG00000168385	SETP2	119	2	241453344	48.1799
rs111943976	TCM_40h	ENSG00000168385	SETP2	119	2	241439490	52.9898
rs3771578	TEM_5d	ENSG00000168385	SETP2	119	2	241451797	39.251
rs11689496	TM_ER-stress_40h	ENSG00000168385	SETP2	119	2	241486984	36.3462
rs35533015	TN_0h	ENSG00000168385	SETP2	119	2	241252274	149.877
rs11689496	TN_16h	ENSG00000168385	SETP2	119	2	241486984	140.126
rs35533015	TN_40h	ENSG00000168385	SETP2	119	2	241252274	182.06
rs35533015	TN_5d	ENSG00000168385	SETP2	119	2	241252274	50.225
rs577909105	CD4_Memory_stim_40h	ENSG00000168385	SETP2	119	2	241392949	82.0623
rs577909105	CD4_Memory_stim_5d	ENSG00000168385	SETP2	119	2	241392949	66.8952
rs577909105	CD4_Naive_stim_5d	ENSG00000168385	SETP2	119	2	241392949	66.2454
rs577909105	TCM_16h	ENSG00000168385	SETP2	119	2	241392949	134.102
rs577909105	TCM_5d	ENSG00000168385	SETP2	119	2	241392949	50.7797
rs62117527	CD4_Naive_stim_5d	ENSG00000099785	MARCH3	119	19	8421448	34.4987
rs7508201	TCM_40h	ENSG00000099785	MARCH3	119	19	8494270	34.9075
rs2253904	CD4_Naive_stim_40h	ENSG00000198060	MARCH5	119	10	92305362	39.2344
rs726901	CD4_Memory_uns_0h	ENSG00000186522	SETP10	119	2	109630010	31.3289
rs28464477	TEM_40h	ENSG00000186522	SETP10	119	2	109640532	33.9948
rs2242437	CD4_Naive_stim_5d	ENSG00000064687	ABCA7	119	19	1065564	33.1876
rs77305358	CD4_Naive_stim_5d	ENSG00000173208	ABCD2	119	12	39438980	85.6898
rs2301346	TEM_40h	ENSG00000119688	ABCD4	119	14	74299377	33.2544
rs1271927	TN_40h	ENSG00000204574	ABCF1	119	6	30599162	41.4823
rs2622609	CD4_Memory_stim_5d	ENSG00000118777	ABCG2	119	4	88167323	170.761
rs2622609	TCM_5d	ENSG00000118777	ABCG2	119	4	88167323	83.033
rs2622609	TEM_5d	ENSG00000118777	ABCG2	119	4	88167323	149.418
rs2622609	TN_cycling_5d	ENSG00000118777	ABCG2	119	4	88167323	48.5724
rs57797651	CD4_Memory_stim_16h	ENSG00000144827	ABHD10	119	3	111994785	55.7822
rs3804764	CD4_Memory_stim_5d	ENSG00000144827	ABHD10	119	3	111984144	53.4228
rs57797651	CD4_Memory_uns_0h	ENSG00000144827	ABHD10	119	3	111994785	71.9761
rs57797651	CD4_Naive_stim_16h	ENSG00000144827	ABHD10	119	3	111994785	65.4238
rs57797651	CD4_Naive_stim_5d	ENSG00000144827	ABHD10	119	3	111994785	55.7511
rs57797651	CD4_Naive_uns_0h	ENSG00000144827	ABHD10	119	3	111994785	35.1294
rs12489716	TCM_16h	ENSG00000144827	ABHD10	119	3	111972555	37.5317
rs57797651	TCM_5d	ENSG00000144827	ABHD10	119	3	111994785	41.0549
rs2292582	TEM_5d	ENSG00000144827	ABHD10	119	3	112001032	36.2753
rs57797651	TN_0h	ENSG00000144827	ABHD10	119	3	111994785	50.4787
rs57797651	TN_16h	ENSG00000144827	ABHD10	119	3	111994785	56.5766
rs56281646	CD4_Naive_stim_16h	ENSG00000163686	ABHD6	119	3	58439190	47.5961
rs2138242	TN_16h	ENSG00000163686	ABHD6	119	3	58240754	61.2476
rs10866015	TN_40h	ENSG00000163686	ABHD6	119	3	58243130	39.9003
rs977327222	CD4_Memory_uns_0h	ENSG00000175164	ABO	119	9	133273734	357.48
rs977327222	CD4_Naive_uns_0h	ENSG00000175164	ABO	119	9	133273734	524.71
rs977327222	TCM_0h	ENSG00000175164	ABO	119	9	133273734	278.205
rs977327222	TEM_0h	ENSG00000175164	ABO	119	9	133273734	202.363
rs977327222	TN_0h	ENSG00000175164	ABO	119	9	133273734	465.964
rs12196247	CD4_Memory_stim_16h	ENSG00000146386	ABRACL	119	6	139029045	56.5914
rs9376396	CD4_Naive_stim_16h	ENSG00000146386	ABRACL	119	6	139028014	110.639
rs12196247	CD4_Naive_stim_40h	ENSG00000146386	ABRACL	119	6	139029045	40.5951
rs12196247	TCM_16h	ENSG00000146386	ABRACL	119	6	139029045	78.5363
rs12196247	TN_16h	ENSG00000146386	ABRACL	119	6	139029045	138.685
rs12196247	TN_40h	ENSG00000146386	ABRACL	119	6	139029045	47.3475
rs9389649	TN_HSP_5d	ENSG00000146386	ABRACL	119	6	139029769	36.415
rs12196247	TN_NFKB	ENSG00000146386	ABRACL	119	6	139029045	88.3969
rs12202419	TCM_16h	ENSG00000146109	ABT1	119	6	26465156	37.4471
rs3814089	CD4_Memory_stim_16h	ENSG00000146109	ABT1	119	6	26673945	54.186
rs6456739	CD4_Naive_stim_40h	ENSG00000146109	ABT1	119	6	26603912	62.539
rs199995480	TCM_40h	ENSG00000146109	ABT1	119	6	26672994	34.8738
rs12194606	TEM_40h	ENSG00000146109	ABT1	119	6	26680955	52.6336
rs12194606	TEM_5d	ENSG00000146109	ABT1	119	6	26680955	37.4206
rs12194606	TN_40h	ENSG00000146109	ABT1	119	6	26680955	84.505
rs12194606	TN_cycling_40h	ENSG00000146109	ABT1	119	6	26680955	36.2357
rs34986332	TN_0h	ENSG00000241764	AC002467.1	119	7	107739010	57.1684
rs41165	CD4_Memory_uns_0h	ENSG00000279159	AC003681.1	119	22	30017350	68.5125
rs41165	CD4_Naive_stim_16h	ENSG00000279159	AC003681.1	119	22	30017350	49.154
rs41165	CD4_Naive_uns_0h	ENSG00000279159	AC003681.1	119	22	30017350	41.1185
rs5844883	TCM_0h	ENSG00000279159	AC003681.1	119	22	29947502	36.7034
rs41165	TN_0h	ENSG00000279159	AC003681.1	119	22	30017350	75.1843
rs57745425	CD4_Memory_uns_0h	ENSG00000263272	AC004148.2	119	17	5424208	61.3827
rs3786054	nTreg_16h	ENSG00000263272	AC004148.2	119	17	5435739	45.7612
rs3786054	nTreg_40h	ENSG00000263272	AC004148.2	119	17	5435739	47.8489
rs57745425	TCM_0h	ENSG00000263272	AC004148.2	119	17	5424208	62.732
rs57107824	CD4_Memory_stim_16h	ENSG00000263272	AC004148.2	119	17	5434981	372.563
rs57107824	CD4_Memory_stim_40h	ENSG00000263272	AC004148.2	119	17	5434981	454.163
rs57107824	CD4_Memory_stim_5d	ENSG00000263272	AC004148.2	119	17	5434981	247.103
rs57107824	CD4_Naive_stim_16h	ENSG00000263272	AC004148.2	119	17	5434981	351.392
rs57107824	CD4_Naive_stim_40h	ENSG00000263272	AC004148.2	119	17	5434981	468.946
rs57107824	CD4_Naive_stim_5d	ENSG00000263272	AC004148.2	119	17	5434981	698.617
rs57107824	CD4_Naive_uns_0h	ENSG00000263272	AC004148.2	119	17	5434981	101.232
rs57107824	HSP_16h	ENSG00000263272	AC004148.2	119	17	5434981	43.8003
rs57107824	T_ER-stress_5d	ENSG00000263272	AC004148.2	119	17	5434981	48.4504
rs57107824	TCM_16h	ENSG00000263272	AC004148.2	119	17	5434981	367.894
rs57107824	TCM_40h	ENSG00000263272	AC004148.2	119	17	5434981	385.639
rs57107824	TCM_5d	ENSG00000263272	AC004148.2	119	17	5434981	144.24
rs57107824	TEM_0h	ENSG00000263272	AC004148.2	119	17	5434981	47.9891
rs57107824	TEM_16h	ENSG00000263272	AC004148.2	119	17	5434981	117.506
rs57107824	TEM_40h	ENSG00000263272	AC004148.2	119	17	5434981	258.258
rs57107824	TEM_5d	ENSG00000263272	AC004148.2	119	17	5434981	98.0677
rs57107824	TEM_HLApositive_40h	ENSG00000263272	AC004148.2	119	17	5434981	86.6169
rs57107824	TM_ER-stress_40h	ENSG00000263272	AC004148.2	119	17	5434981	58.7348
rs57107824	TN_0h	ENSG00000263272	AC004148.2	119	17	5434981	86.0133
rs57107824	TN_16h	ENSG00000263272	AC004148.2	119	17	5434981	315.184
rs57107824	TN_40h	ENSG00000263272	AC004148.2	119	17	5434981	495.062
rs57107824	TN_5d	ENSG00000263272	AC004148.2	119	17	5434981	153.045
rs57107824	TN_cycling_40h	ENSG00000263272	AC004148.2	119	17	5434981	239.69
rs57107824	TN_cycling_5d	ENSG00000263272	AC004148.2	119	17	5434981	76.0166
rs57107824	TN_HSP_5d	ENSG00000263272	AC004148.2	119	17	5434981	121
rs57107824	TN_IFN_40h	ENSG00000263272	AC004148.2	119	17	5434981	182.686
rs57107824	TN_IFN_5d	ENSG00000263272	AC004148.2	119	17	5434981	156.25
rs57107824	TN_NFKB	ENSG00000263272	AC004148.2	119	17	5434981	71.4503
rs112314187	TN_40h	ENSG00000257433	AC004241.1	119	12	47706460	42.1816
rs199650	CD4_Naive_uns_0h	ENSG00000226816	AC005082.1	119	7	23327570	64.4074
rs274032	TN_0h	ENSG00000226816	AC005082.1	119	7	23334940	66.9922
rs720894	CD4_Memory_stim_5d	ENSG00000273314	AC005229.4	119	7	148674226	32.5382
rs10409392	CD4_Naive_uns_0h	ENSG00000268030	AC005253.1	119	19	18588523	37.7713
rs35585544	CD4_Naive_uns_0h	ENSG00000274712	AC005332.5	119	17	68178696	36.4872
rs66922771	TN_0h	ENSG00000274712	AC005332.5	119	17	68207842	39.6018
rs12887033	CD4_Memory_stim_5d	ENSG00000259065	AC005520.2	119	14	73825425	119.893
rs17182600	CD4_Naive_stim_5d	ENSG00000259065	AC005520.2	119	14	73802455	102.108
rs12887033	TCM_5d	ENSG00000259065	AC005520.2	119	14	73825425	70.7964
rs12890967	TEM_5d	ENSG00000259065	AC005520.2	119	14	73829416	39.939
rs12887033	TN_IFN_5d	ENSG00000259065	AC005520.2	119	14	73825425	39.853
rs11626048	TN_5d	ENSG00000259065	AC005520.2	119	14	73815808	36.3341
rs72839230	CD4_Naive_stim_16h	ENSG00000262967	AC005921.2	119	17	50688530	47.0204
rs8079432	CD4_Naive_uns_0h	ENSG00000262967	AC005921.2	119	17	50672522	37.0711
rs8079432	TN_0h	ENSG00000262967	AC005921.2	119	17	50672522	33.2617
rs72839230	TN_16h	ENSG00000262967	AC005921.2	119	17	50688530	51.969
rs72839245	CD4_Memory_stim_16h	ENSG00000262967	AC005921.2	119	17	50714158	71.0127
rs72839245	CD4_Naive_stim_5d	ENSG00000262967	AC005921.2	119	17	50714158	45.5625
rs34058456	CD4_Naive_stim_16h	ENSG00000232445	AC006329.1	119	7	101337688	33.3044
rs34058456	CD4_Naive_stim_40h	ENSG00000232445	AC006329.1	119	7	101337688	74.5097
rs34058456	TN_40h	ENSG00000232445	AC006329.1	119	7	101337688	57.387
rs146647555	TCM_40h	ENSG00000232445	AC006329.1	119	7	101331049	57.6806
rs146647555	TN_cycling_40h	ENSG00000232445	AC006329.1	119	7	101331049	39.0625
rs3826296	CD4_Naive_stim_5d	ENSG00000263004	AC007114.1	119	17	57092120	32.3684
rs10415145	CD4_Naive_stim_40h	ENSG00000267213	AC007773.1	119	19	32350147	37.8391
rs712097	CD4_Naive_uns_0h	ENSG00000257925	AC008083.1	119	12	47257887	132.045
rs712097	TN_0h	ENSG00000257925	AC008083.1	119	12	47257887	112.396
rs712097	CD4_Memory_stim_16h	ENSG00000258181	AC008083.2	119	12	47257887	39.8731
rs214715	CD4_Memory_stim_40h	ENSG00000258181	AC008083.2	119	12	47264941	51.2186
rs712097	CD4_Memory_stim_5d	ENSG00000258181	AC008083.2	119	12	47257887	102.414
rs214712	CD4_Naive_stim_40h	ENSG00000258181	AC008083.2	119	12	47262879	42.7026
rs214712	CD4_Naive_stim_5d	ENSG00000258181	AC008083.2	119	12	47262879	68.6725
rs712097	TCM_5d	ENSG00000258181	AC008083.2	119	12	47257887	81.3568
rs214712	TN_40h	ENSG00000258181	AC008083.2	119	12	47262879	38.6043
rs778728	CD4_Memory_uns_0h	ENSG00000237310	AC008267.5	119	7	66361475	27.2716
rs11766583	CD4_Naive_stim_16h	ENSG00000237310	AC008267.5	119	7	66736352	38.7295
rs11766583	CD4_Naive_stim_5d	ENSG00000237310	AC008267.5	119	7	66736352	69.3889
rs7805152	TCM_5d	ENSG00000237310	AC008267.5	119	7	66744266	33.8625
rs532210052	CD4_Memory_stim_40h	ENSG00000237310	AC008267.5	119	7	66296257	46.1559
rs139765805	CD4_Memory_stim_5d	ENSG00000237310	AC008267.5	119	7	66508661	39.66
rs139765805	CD4_Naive_stim_40h	ENSG00000237310	AC008267.5	119	7	66508661	123.665
rs2420821	TCM_40h	ENSG00000237310	AC008267.5	119	7	66632346	36.7721
rs11338228	TN_16h	ENSG00000237310	AC008267.5	119	7	66458398	35.8777
rs139765805	TN_cycling_40h	ENSG00000237310	AC008267.5	119	7	66508661	37.6178
rs8048855	CD4_Memory_uns_0h	ENSG00000261669	AC008731.1	119	16	24819518	39.1876
rs8048855	CD4_Naive_uns_0h	ENSG00000261669	AC008731.1	119	16	24819518	35.5634
rs8048855	TN_0h	ENSG00000261669	AC008731.1	119	16	24819518	40.1732
rs11881643	TN_40h	ENSG00000267939	AC008946.1	119	19	8013958	39.799
rs73918146	CD4_Naive_stim_40h	ENSG00000267751	AC009005.1	119	19	584211	29.3764
rs76485498	TN_5d	ENSG00000267751	AC009005.1	119	19	585651	35.5079
rs3809671	CD4_Memory_stim_16h	ENSG00000260807	AC009041.2	119	16	972326	34.2399
rs1195631	CD4_Naive_uns_0h	ENSG00000261248	AC009120.4	119	16	74308004	129.854
rs1195631	TN_0h	ENSG00000261248	AC009120.4	119	16	74308004	115.819
rs70956107	CD4_Naive_stim_40h	ENSG00000273080	AC009309.1	119	2	86237217	40.6136
rs70956107	TN_40h	ENSG00000273080	AC009309.1	119	2	86237217	52.71
rs1972709	CD4_Memory_stim_16h	ENSG00000226266	AC009961.1	119	2	159712477	38.0567
rs5023988	CD4_Memory_stim_40h	ENSG00000226266	AC009961.1	119	2	159810206	68.293
rs5023988	CD4_Naive_stim_40h	ENSG00000226266	AC009961.1	119	2	159810206	105.419
rs5023988	TCM_40h	ENSG00000226266	AC009961.1	119	2	159810206	52.9256
rs5023988	TN_40h	ENSG00000226266	AC009961.1	119	2	159810206	91.074
rs77064884	CD4_Naive_uns_0h	ENSG00000204850	AC011484.1	119	19	46509626	37.7026
rs77064884	TN_0h	ENSG00000204850	AC011484.1	119	19	46509626	41.5665
rs7422899	TN_5d	ENSG00000231621	AC013264.1	119	2	197298803	36.4103
rs34773166	CD4_Memory_stim_5d	ENSG00000231621	AC013264.1	119	2	197320789	74.8891
rs34773166	CD4_Memory_uns_0h	ENSG00000231621	AC013264.1	119	2	197320789	307.223
rs34773166	CD4_Naive_stim_16h	ENSG00000231621	AC013264.1	119	2	197320789	118.654
rs34773166	CD4_Naive_stim_40h	ENSG00000231621	AC013264.1	119	2	197320789	53.3392
rs10931780	CD4_Naive_stim_5d	ENSG00000231621	AC013264.1	119	2	197310573	66.1124
rs34773166	CD4_Naive_uns_0h	ENSG00000231621	AC013264.1	119	2	197320789	357.263
rs34773166	TCM_0h	ENSG00000231621	AC013264.1	119	2	197320789	171.553
rs34773166	TEM_0h	ENSG00000231621	AC013264.1	119	2	197320789	52.7893
rs34773166	TN_0h	ENSG00000231621	AC013264.1	119	2	197320789	317.025
rs10931780	TN_16h	ENSG00000231621	AC013264.1	119	2	197310573	48.0474
rs34773166	TN_40h	ENSG00000231621	AC013264.1	119	2	197320789	32.6254
rs34773166	TN_LA	ENSG00000231621	AC013264.1	119	2	197320789	30.1552
rs7790478	CD4_Naive_uns_0h	ENSG00000271553	AC018638.7	119	7	128708351	67.8353
rs7790478	TN_0h	ENSG00000271553	AC018638.7	119	7	128708351	78.2871
rs546207632	CD4_Memory_uns_0h	ENSG00000271553	AC018638.7	119	7	128566754	37.3648
rs223343	CD4_Naive_stim_40h	ENSG00000246560	AC018797.2	119	4	102859908	49.6754
rs223343	TN_40h	ENSG00000246560	AC018797.2	119	4	102859908	50.2431
rs228631	CD4_Memory_stim_5d	ENSG00000246560	AC018797.2	119	4	102652706	44.0979
rs35614802	CD4_Naive_stim_5d	ENSG00000246560	AC018797.2	119	4	102956314	33.0625
rs901854	CD4_Naive_stim_5d	ENSG00000235978	AC018816.1	119	3	4814550	74.1512
rs901854	TN_5d	ENSG00000235978	AC018816.1	119	3	4814550	51.0575
rs901854	TN_HSP_5d	ENSG00000235978	AC018816.1	119	3	4814550	32.2831
rs35501040	CD4_Memory_uns_0h	ENSG00000229852	AC019205.2	119	6	73277863	34.9174
rs543980	CD4_Naive_uns_0h	ENSG00000229852	AC019205.2	119	6	73294019	36.9707
rs509406	TN_0h	ENSG00000229852	AC019205.2	119	6	73269312	34.1012
rs72923330	CD4_Memory_stim_16h	ENSG00000229056	AC020571.1	119	2	196273930	43.1442
rs7560541	CD4_Naive_stim_16h	ENSG00000229056	AC020571.1	119	2	196274958	58.1406
rs13406020	CD4_Naive_stim_40h	ENSG00000229056	AC020571.1	119	2	196273438	84.0989
rs72923330	T_ER-stress_5d	ENSG00000229056	AC020571.1	119	2	196273930	47.9437
rs7560541	TCM_16h	ENSG00000229056	AC020571.1	119	2	196274958	52.5625
rs13013346	TCM_40h	ENSG00000229056	AC020571.1	119	2	196270805	52.9593
rs7560541	TEM_40h	ENSG00000229056	AC020571.1	119	2	196274958	35.7338
rs13406020	TEM_5d	ENSG00000229056	AC020571.1	119	2	196273438	57.0637
rs13406020	TN_40h	ENSG00000229056	AC020571.1	119	2	196273438	96.2183
rs13013346	TN_cycling_40h	ENSG00000229056	AC020571.1	119	2	196270805	42.045
rs13405228	TN_NFKB	ENSG00000229056	AC020571.1	119	2	196269547	65.1598
rs71410609	CD4_Memory_stim_40h	ENSG00000229056	AC020571.1	119	2	196272893	53.4143
rs71410609	CD4_Memory_stim_5d	ENSG00000229056	AC020571.1	119	2	196272893	67.2769
rs71410609	CD4_Naive_stim_5d	ENSG00000229056	AC020571.1	119	2	196272893	62.4295
rs71410609	TCM_5d	ENSG00000229056	AC020571.1	119	2	196272893	67.8751
rs71410609	TN_16h	ENSG00000229056	AC020571.1	119	2	196272893	57.2715
rs71410609	TN_HSP_5d	ENSG00000229056	AC020571.1	119	2	196272893	54.0225
rs12423794	CD4_Memory_uns_0h	ENSG00000274979	AC020656.2	119	12	69319238	103.603
rs12423794	CD4_Naive_stim_5d	ENSG00000274979	AC020656.2	119	12	69319238	42.4797
rs12423794	CD4_Naive_uns_0h	ENSG00000274979	AC020656.2	119	12	69319238	77.7235
rs315113	TEM_0h	ENSG00000274979	AC020656.2	119	12	69392763	38.9376
rs12423794	TN_0h	ENSG00000274979	AC020656.2	119	12	69319238	126.325
rs11333279	TCM_0h	ENSG00000274979	AC020656.2	119	12	69389450	49.834
rs548671	CD4_Memory_stim_5d	ENSG00000268516	AC020915.3	119	19	58290152	146.332
rs548671	CD4_Naive_stim_5d	ENSG00000268516	AC020915.3	119	19	58290152	164.523
rs548671	T_ER-stress_5d	ENSG00000268516	AC020915.3	119	19	58290152	37.1519
rs2449635	TCM_5d	ENSG00000268516	AC020915.3	119	19	58273861	53.0816
rs425605	TEM_5d	ENSG00000268516	AC020915.3	119	19	58275257	54.2412
rs260497	TN_5d	ENSG00000268516	AC020915.3	119	19	58280847	134.27
rs548671	TN_HSP_5d	ENSG00000268516	AC020915.3	119	19	58290152	48.1879
rs11185932	CD4_Memory_stim_16h	ENSG00000226659	AC021028.1	119	10	80535642	34.1204
rs11185932	CD4_Memory_stim_40h	ENSG00000226659	AC021028.1	119	10	80535642	92.0033
rs11185932	CD4_Naive_stim_16h	ENSG00000226659	AC021028.1	119	10	80535642	106.198
rs11185932	CD4_Naive_stim_40h	ENSG00000226659	AC021028.1	119	10	80535642	134.716
rs9665686	CD4_Naive_stim_5d	ENSG00000226659	AC021028.1	119	10	80542291	56.9216
rs11185932	TCM_40h	ENSG00000226659	AC021028.1	119	10	80535642	68.9061
rs11185932	TEM_40h	ENSG00000226659	AC021028.1	119	10	80535642	39.0907
rs11185932	TN_40h	ENSG00000226659	AC021028.1	119	10	80535642	124.618
rs12262748	TCM_16h	ENSG00000226659	AC021028.1	119	10	80398544	38.0666
rs2535393	CD4_Memory_stim_40h	ENSG00000177406	AC021054.1	119	12	602496	42.3516
rs7313688	CD4_Naive_stim_16h	ENSG00000245648	AC022075.1	119	12	10363592	49.7529
rs55776647	TCM_16h	ENSG00000245648	AC022075.1	119	12	10365139	40.6257
rs7313688	TN_16h	ENSG00000245648	AC022075.1	119	12	10363592	49.4839
rs78129473	CD4_Naive_stim_40h	ENSG00000257815	AC025159.1	119	12	70243049	47.4482
rs78129473	TN_40h	ENSG00000257815	AC025159.1	119	12	70243049	48.0655
rs117897190	CD4_Memory_stim_16h	ENSG00000272831	AC027644.3	119	7	66961895	54.7443
rs145155309	CD4_Memory_stim_5d	ENSG00000272831	AC027644.3	119	7	66988929	65.2956
rs145155309	CD4_Naive_stim_16h	ENSG00000272831	AC027644.3	119	7	66988929	46.5234
rs4718434	CD4_Naive_stim_40h	ENSG00000272831	AC027644.3	119	7	66981078	75.3676
rs145155309	TCM_5d	ENSG00000272831	AC027644.3	119	7	66988929	39.1027
rs145155309	TN_40h	ENSG00000272831	AC027644.3	119	7	66988929	119.969
rs76824519	CD4_Memory_stim_40h	ENSG00000272831	AC027644.3	119	7	66989547	52.6213
rs76824519	CD4_Naive_uns_0h	ENSG00000272831	AC027644.3	119	7	66989547	63.1443
rs76824519	TCM_16h	ENSG00000272831	AC027644.3	119	7	66989547	31.2686
rs76824519	TCM_40h	ENSG00000272831	AC027644.3	119	7	66989547	44.1755
rs76824519	TN_0h	ENSG00000272831	AC027644.3	119	7	66989547	70.8612
rs76824519	TN_IFN_5d	ENSG00000272831	AC027644.3	119	7	66989547	34.9354
rs2443504	TN_0h	ENSG00000251034	AC037459.2	119	8	22519506	41.0973
rs7814272	CD4_Naive_stim_5d	ENSG00000253210	AC040970.1	119	8	141129583	34.6699
rs7814272	TN_5d	ENSG00000253210	AC040970.1	119	8	141129583	33.8613
rs2100423	CD4_Memory_stim_40h	ENSG00000254859	AC067930.4	119	8	143551558	198.775
rs7844860	CD4_Memory_stim_5d	ENSG00000254859	AC067930.4	119	8	143554779	173.21
rs7844860	CD4_Naive_stim_5d	ENSG00000254859	AC067930.4	119	8	143554779	112.406
rs7844860	T_ER-stress_5d	ENSG00000254859	AC067930.4	119	8	143554779	50.5934
rs2100423	TCM_40h	ENSG00000254859	AC067930.4	119	8	143551558	61.0826
rs2100423	TCM_5d	ENSG00000254859	AC067930.4	119	8	143551558	121.237
rs2242092	TEM_40h	ENSG00000254859	AC067930.4	119	8	143541565	95.8767
rs7844860	TEM_5d	ENSG00000254859	AC067930.4	119	8	143554779	86.7939
rs7844860	TN_5d	ENSG00000254859	AC067930.4	119	8	143554779	106.778
rs28539132	TN_HSP_5d	ENSG00000254859	AC067930.4	119	8	143524397	39.7313
rs7844860	TN_IFN_5d	ENSG00000254859	AC067930.4	119	8	143554779	53.4628
rs68138624	TN_0h	ENSG00000272758	AC083798.2	119	3	122398086	38.4651
rs62285074	CD4_Naive_uns_0h	ENSG00000272990	AC084036.1	119	3	156524860	34.5493
rs34932929	CD4_Memory_stim_16h	ENSG00000260349	AC087190.1	119	16	9099866	81.2772
rs7194891	CD4_Memory_stim_5d	ENSG00000260349	AC087190.1	119	16	9121083	63.6551
rs7194891	CD4_Memory_uns_0h	ENSG00000260349	AC087190.1	119	16	9121083	46.0227
rs72769966	CD4_Naive_stim_16h	ENSG00000260349	AC087190.1	119	16	9123915	59.29
rs7194891	CD4_Naive_stim_5d	ENSG00000260349	AC087190.1	119	16	9121083	40.1111
rs7194891	CD4_Naive_uns_0h	ENSG00000260349	AC087190.1	119	16	9121083	48.166
rs34932929	TCM_16h	ENSG00000260349	AC087190.1	119	16	9099866	46.3489
rs34932929	TCM_5d	ENSG00000260349	AC087190.1	119	16	9099866	47.8983
rs7194891	TN_0h	ENSG00000260349	AC087190.1	119	16	9121083	38.0987
rs35726801	CD4_Naive_stim_40h	ENSG00000259363	AC090825.1	119	15	99838251	42.7823
rs61513738	TEM_40h	ENSG00000259363	AC090825.1	119	15	99871299	38.0745
rs35726801	TN_40h	ENSG00000259363	AC090825.1	119	15	99838251	58.3895
rs112034678	TN_cycling_40h	ENSG00000259363	AC090825.1	119	15	99814029	38.1906
rs1823872	CD4_Memory_stim_40h	ENSG00000259363	AC090825.1	119	15	99839246	63.5683
rs9806196	CD4_Naive_stim_5d	ENSG00000259363	AC090825.1	119	15	99842201	42.25
rs62233919	CD4_Memory_uns_0h	ENSG00000271964	AC090948.1	119	3	16315841	78.796
rs62233922	CD4_Naive_uns_0h	ENSG00000271964	AC090948.1	119	3	16326929	155.734
rs62233919	TCM_LA	ENSG00000271964	AC090948.1	119	3	16315841	39.8301
rs62233919	TN_0h	ENSG00000271964	AC090948.1	119	3	16315841	187.271
rs5846920	TCM_0h	ENSG00000271964	AC090948.1	119	3	16337740	34.5744
rs9815339	TN_LA	ENSG00000271964	AC090948.1	119	3	16324106	42.0508
rs12538544	CD4_Naive_stim_16h	ENSG00000229043	AC091729.3	119	7	1177804	48.6386
rs12538544	CD4_Naive_stim_40h	ENSG00000229043	AC091729.3	119	7	1177804	115.725
rs12538544	TN_IFN_40h	ENSG00000229043	AC091729.3	119	7	1177804	54.5612
rs2949172	CD4_Memory_stim_40h	ENSG00000229043	AC091729.3	119	7	1174695	77.44
rs2949172	CD4_Memory_stim_5d	ENSG00000229043	AC091729.3	119	7	1174695	173.361
rs7784607	CD4_Memory_uns_0h	ENSG00000229043	AC091729.3	119	7	1139058	49.3536
rs2949172	CD4_Naive_stim_5d	ENSG00000229043	AC091729.3	119	7	1174695	144.988
rs6974054	CD4_Naive_uns_0h	ENSG00000229043	AC091729.3	119	7	1160841	37.1084
rs12702017	T_ER-stress_5d	ENSG00000229043	AC091729.3	119	7	1089777	63.3679
rs7784607	TCM_0h	ENSG00000229043	AC091729.3	119	7	1139058	38.1544
rs2949198	TCM_16h	ENSG00000229043	AC091729.3	119	7	1162786	42.5331
rs10601288	TCM_40h	ENSG00000229043	AC091729.3	119	7	1157111	53.0424
rs2949172	TCM_5d	ENSG00000229043	AC091729.3	119	7	1174695	53.6251
rs6974054	TEM_5d	ENSG00000229043	AC091729.3	119	7	1160841	41.941
rs6974054	TN_0h	ENSG00000229043	AC091729.3	119	7	1160841	43.052
rs2949171	TN_16h	ENSG00000229043	AC091729.3	119	7	1175852	42.5661
rs7805591	TN_40h	ENSG00000229043	AC091729.3	119	7	1171109	139.765
rs6953538	TN_5d	ENSG00000229043	AC091729.3	119	7	1157338	69.6361
rs6953538	TN_cycling_40h	ENSG00000229043	AC091729.3	119	7	1157338	39.6658
rs6974054	TN_HSP_5d	ENSG00000229043	AC091729.3	119	7	1160841	38.6613
rs2900660	CD4_Memory_stim_16h	ENSG00000267458	AC092069.1	119	19	12912045	37.21
rs35354907	CD4_Memory_stim_5d	ENSG00000267458	AC092069.1	119	19	12921802	34.5156
rs1049481	CD4_Memory_uns_0h	ENSG00000267458	AC092069.1	119	19	12943967	32.7593
rs1049481	CD4_Naive_stim_16h	ENSG00000267458	AC092069.1	119	19	12943967	46.1341
rs2965220	CD4_Naive_stim_40h	ENSG00000267458	AC092069.1	119	19	12942311	27.0621
rs1049481	CD4_Naive_uns_0h	ENSG00000267458	AC092069.1	119	19	12943967	33.4995
rs2900660	TCM_16h	ENSG00000267458	AC092069.1	119	19	12912045	61.1559
rs1049481	TN_0h	ENSG00000267458	AC092069.1	119	19	12943967	28.0585
rs1049481	TN_16h	ENSG00000267458	AC092069.1	119	19	12943967	38.7912
rs35354907	TN_40h	ENSG00000267458	AC092069.1	119	19	12921802	33.1995
rs56251518	TN_5d	ENSG00000267458	AC092069.1	119	19	12895777	37.9883
rs6732980	CD4_Naive_stim_16h	ENSG00000273155	AC092587.1	119	2	99305150	36.4179
rs28648058	TEM_HLApositive_5d	ENSG00000273155	AC092587.1	119	2	99079954	29.9523
rs6732980	TN_16h	ENSG00000273155	AC092587.1	119	2	99305150	28.4214
rs12999417	TN_40h	ENSG00000273155	AC092587.1	119	2	99249085	29.9273
rs36023027	CD4_Naive_stim_40h	ENSG00000233184	AC093157.1	119	1	101109649	34.81
rs12795538	CD4_Naive_uns_0h	ENSG00000254427	AC103736.1	119	11	45339604	35.6807
rs12795538	TN_0h	ENSG00000254427	AC103736.1	119	11	45339604	54.8809
rs4241126	CD4_Memory_stim_40h	ENSG00000228857	AC104653.1	119	2	113845426	355.951
rs4241126	CD4_Memory_stim_5d	ENSG00000228857	AC104653.1	119	2	113845426	347.879
rs4241126	CD4_Naive_stim_40h	ENSG00000228857	AC104653.1	119	2	113845426	271.334
rs4241126	CD4_Naive_stim_5d	ENSG00000228857	AC104653.1	119	2	113845426	458.419
rs4241126	T_ER-stress_5d	ENSG00000228857	AC104653.1	119	2	113845426	79.5223
rs4241126	TCM_40h	ENSG00000228857	AC104653.1	119	2	113845426	152.831
rs4241126	TCM_5d	ENSG00000228857	AC104653.1	119	2	113845426	244.301
rs4241126	TEM_40h	ENSG00000228857	AC104653.1	119	2	113845426	152.222
rs4241126	TEM_5d	ENSG00000228857	AC104653.1	119	2	113845426	193.906
rs62169889	TEM_HLApositive_5d	ENSG00000228857	AC104653.1	119	2	113929751	69.4444
rs62170151	TM_ER-stress_40h	ENSG00000228857	AC104653.1	119	2	113824142	43.8335
rs4241126	TN_40h	ENSG00000228857	AC104653.1	119	2	113845426	366.537
rs4241126	TN_5d	ENSG00000228857	AC104653.1	119	2	113845426	220.502
rs4241126	TN_cycling_40h	ENSG00000228857	AC104653.1	119	2	113845426	82.1912
rs62170151	TN_cycling_5d	ENSG00000228857	AC104653.1	119	2	113824142	38.4186
rs10172576	TN_HSP_5d	ENSG00000228857	AC104653.1	119	2	113823431	223.802
rs10535599	TN_IFN_40h	ENSG00000228857	AC104653.1	119	2	113950826	82.6446
rs62170151	TN_IFN_5d	ENSG00000228857	AC104653.1	119	2	113824142	236.12
rs7004686	CD4_Naive_stim_5d	ENSG00000247317	AC105202.1	119	8	143003115	60.1356
rs60299647	TN_5d	ENSG00000247317	AC105202.1	119	8	143000868	46.3278
rs11993173	TN_IFN_5d	ENSG00000247317	AC105202.1	119	8	143027275	68.2798
rs55865236	CD4_Naive_stim_5d	ENSG00000227053	AC105446.1	119	7	101063623	35.1212
rs3924886	TEM_5d	ENSG00000227053	AC105446.1	119	7	101012722	61.3865
rs13138942	CD4_Memory_stim_5d	ENSG00000240005	AC106047.1	119	4	26865141	132.5
rs9790789	CD4_Naive_stim_5d	ENSG00000240005	AC106047.1	119	4	26860034	88.9996
rs13138942	CD4_Naive_uns_0h	ENSG00000240005	AC106047.1	119	4	26865141	43.9834
rs13138942	T_ER-stress_5d	ENSG00000240005	AC106047.1	119	4	26865141	47.7355
rs13138942	TCM_5d	ENSG00000240005	AC106047.1	119	4	26865141	58.73
rs768687584	TN_0h	ENSG00000240005	AC106047.1	119	4	26856188	32.1395
rs13138942	TN_5d	ENSG00000240005	AC106047.1	119	4	26865141	71.9874
rs113348984	CD4_Memory_uns_0h	ENSG00000243150	AC106707.1	119	3	158466272	57.1104
rs113348984	CD4_Naive_stim_5d	ENSG00000243150	AC106707.1	119	3	158466272	35.6139
rs73170371	CD4_Naive_uns_0h	ENSG00000243150	AC106707.1	119	3	158393355	53.9356
rs567179585	CD4_Memory_stim_16h	ENSG00000243150	AC106707.1	119	3	158561936	34.1077
rs567179585	CD4_Naive_stim_16h	ENSG00000243150	AC106707.1	119	3	158561936	40.8488
rs567179585	TCM_16h	ENSG00000243150	AC106707.1	119	3	158561936	49.5944
rs567179585	TN_0h	ENSG00000243150	AC106707.1	119	3	158561936	72.8618
rs567179585	TN_16h	ENSG00000243150	AC106707.1	119	3	158561936	46.6515
rs567179585	TN_40h	ENSG00000243150	AC106707.1	119	3	158561936	47.488
rs2239346	CD4_Memory_stim_16h	ENSG00000245888	AC106739.1	119	16	27347740	36.5475
rs2056891	CD4_Naive_stim_5d	ENSG00000262370	AC108134.3	119	16	3095784	35.891
rs9914860	TN_0h	ENSG00000266998	AC111182.1	119	17	77341198	37.5578
rs3811630	CD4_Naive_stim_40h	ENSG00000272211	AC114760.2	119	2	196173006	126.723
rs3811630	CD4_Naive_stim_5d	ENSG00000272211	AC114760.2	119	2	196173006	170.416
rs2139390	nTreg_0h	ENSG00000272211	AC114760.2	119	2	196073641	45.1233
rs3811630	TCM_LA	ENSG00000272211	AC114760.2	119	2	196173006	99.7754
rs2139390	TEM_0h	ENSG00000272211	AC114760.2	119	2	196073641	86.3152
rs16845011	TEM_16h	ENSG00000272211	AC114760.2	119	2	196105408	50.0523
rs3811630	TEM_LA	ENSG00000272211	AC114760.2	119	2	196173006	49.7809
rs3811630	TN_16h	ENSG00000272211	AC114760.2	119	2	196173006	112.784
rs3811630	TN_40h	ENSG00000272211	AC114760.2	119	2	196173006	156.421
rs3811630	TN_IFN_40h	ENSG00000272211	AC114760.2	119	2	196173006	118.067
rs3811630	TN_LA	ENSG00000272211	AC114760.2	119	2	196173006	99.7185
rs16845011	TN_NFKB	ENSG00000272211	AC114760.2	119	2	196105408	71.3788
rs872734	CD4_Memory_stim_16h	ENSG00000272211	AC114760.2	119	2	196171122	170.303
rs58491489	CD4_Memory_stim_40h	ENSG00000272211	AC114760.2	119	2	196131067	192.02
rs872734	CD4_Memory_stim_5d	ENSG00000272211	AC114760.2	119	2	196171122	111.001
rs872734	CD4_Memory_uns_0h	ENSG00000272211	AC114760.2	119	2	196171122	126.244
rs872734	CD4_Naive_stim_16h	ENSG00000272211	AC114760.2	119	2	196171122	165.999
rs872734	CD4_Naive_uns_0h	ENSG00000272211	AC114760.2	119	2	196171122	157.213
rs872734	TCM_0h	ENSG00000272211	AC114760.2	119	2	196171122	137.73
rs872734	TCM_16h	ENSG00000272211	AC114760.2	119	2	196171122	103.785
rs71009075	TCM_40h	ENSG00000272211	AC114760.2	119	2	196134312	98.8439
rs58491489	TCM_5d	ENSG00000272211	AC114760.2	119	2	196131067	96.3557
rs58491489	TEM_40h	ENSG00000272211	AC114760.2	119	2	196131067	120.414
rs58491489	TEM_5d	ENSG00000272211	AC114760.2	119	2	196131067	88.4717
rs872734	TN_0h	ENSG00000272211	AC114760.2	119	2	196171122	174.015
rs60372586	TN_5d	ENSG00000272211	AC114760.2	119	2	196129747	167.764
rs71009078	TN_cycling_40h	ENSG00000272211	AC114760.2	119	2	196141919	51.448
rs872734	TN_cycling_5d	ENSG00000272211	AC114760.2	119	2	196171122	115.682
rs60372586	TN_HSP_5d	ENSG00000272211	AC114760.2	119	2	196129747	91.4769
rs60372586	TN_IFN_5d	ENSG00000272211	AC114760.2	119	2	196129747	146.747
rs2886828	TN_16h	ENSG00000257497	AC121761.1	119	12	75645703	44.1188
rs111468879	TN_16h	ENSG00000273156	AC124016.2	119	4	82317531	37.24
rs10770034	TEM_16h	ENSG00000254397	AC132192.1	119	11	9478027	65.3279
rs7119680	CD4_Memory_stim_16h	ENSG00000254397	AC132192.1	119	11	9471553	223.129
rs2290423	CD4_Memory_uns_0h	ENSG00000254397	AC132192.1	119	11	9428830	184.001
rs11042366	CD4_Naive_stim_16h	ENSG00000254397	AC132192.1	119	11	9461324	303.755
rs7119680	CD4_Naive_uns_0h	ENSG00000254397	AC132192.1	119	11	9471553	81.6872
rs2290423	TCM_0h	ENSG00000254397	AC132192.1	119	11	9428830	88.8217
rs11042366	TCM_16h	ENSG00000254397	AC132192.1	119	11	9461324	156.819
rs2290423	TN_0h	ENSG00000254397	AC132192.1	119	11	9428830	119.615
rs7119680	TN_16h	ENSG00000254397	AC132192.1	119	11	9471553	194.964
rs7119680	TN_NFKB	ENSG00000254397	AC132192.1	119	11	9471553	51.6099
rs7944394	CD4_Memory_stim_40h	ENSG00000251661	AC136475.1	119	11	323649	38.2355
rs7944394	CD4_Memory_stim_5d	ENSG00000251661	AC136475.1	119	11	323649	93.5089
rs7944394	CD4_Memory_uns_0h	ENSG00000251661	AC136475.1	119	11	323649	65.1689
rs7944394	CD4_Naive_stim_16h	ENSG00000251661	AC136475.1	119	11	323649	53.9016
rs7944394	CD4_Naive_stim_5d	ENSG00000251661	AC136475.1	119	11	323649	43.56
rs6598039	CD4_Naive_uns_0h	ENSG00000251661	AC136475.1	119	11	330973	72.8695
rs3809112	T_ER-stress_5d	ENSG00000251661	AC136475.1	119	11	307036	49.6743
rs7944394	TCM_0h	ENSG00000251661	AC136475.1	119	11	323649	51.1013
rs7944394	TCM_5d	ENSG00000251661	AC136475.1	119	11	323649	73.8579
rs7944394	TCM_LA	ENSG00000251661	AC136475.1	119	11	323649	33.2318
rs11246067	TEM_5d	ENSG00000251661	AC136475.1	119	11	326564	63.548
rs10902121	TEM_HLApositive_5d	ENSG00000251661	AC136475.1	119	11	306791	34.8751
rs10902121	TEM_LA	ENSG00000251661	AC136475.1	119	11	306791	35.4353
rs6598039	TN_0h	ENSG00000251661	AC136475.1	119	11	330973	86.0772
rs11246067	TN_5d	ENSG00000251661	AC136475.1	119	11	326564	72.25
rs6598039	TN_IFN_5d	ENSG00000251661	AC136475.1	119	11	330973	43.9653
rs3809112	TN_LA	ENSG00000251661	AC136475.1	119	11	307036	34.0834
rs10902126	CD4_Memory_stim_5d	ENSG00000255328	AC136475.5	119	11	332997	138.42
rs10902126	CD4_Naive_stim_5d	ENSG00000255328	AC136475.5	119	11	332997	114.286
rs10902126	T_ER-stress_5d	ENSG00000255328	AC136475.5	119	11	332997	58.8123
rs10902126	TCM_5d	ENSG00000255328	AC136475.5	119	11	332997	160.298
rs10902126	TN_5d	ENSG00000255328	AC136475.5	119	11	332997	56.3091
rs10902126	TN_HSP_5d	ENSG00000255328	AC136475.5	119	11	332997	59.7974
rs10902126	TN_IFN_5d	ENSG00000255328	AC136475.5	119	11	332997	51.2938
rs10794309	CD4_Naive_uns_0h	ENSG00000255328	AC136475.5	119	11	325948	69.4444
rs10794309	TN_0h	ENSG00000255328	AC136475.5	119	11	325948	69.8418
rs12505677	CD4_Memory_uns_0h	ENSG00000244459	AC147067.1	119	4	1607081	44.5813
rs12505677	CD4_Naive_uns_0h	ENSG00000244459	AC147067.1	119	4	1607081	48.1588
rs12505677	TCM_0h	ENSG00000244459	AC147067.1	119	4	1607081	44.2126
rs12505677	TN_0h	ENSG00000244459	AC147067.1	119	4	1607081	41.6131
rs77022840	CD4_Memory_stim_5d	ENSG00000229178	AC233280.1	119	3	195818685	35.6968
rs13056812	CD4_Memory_stim_5d	ENSG00000274422	AC245060.5	119	22	22327028	38.7654
rs9619903	TCM_5d	ENSG00000274422	AC245060.5	119	22	22306785	36.8449
rs552898815	CD4_Memory_uns_0h	ENSG00000279278	AC245060.6	119	22	22251789	36.3683
rs10402502	CD4_Memory_uns_0h	ENSG00000267838	AC245884.8	119	19	54445237	80.4157
rs4806758	CD4_Naive_uns_0h	ENSG00000267838	AC245884.8	119	19	54442735	68.734
rs4806758	TN_0h	ENSG00000267838	AC245884.8	119	19	54442735	82.4273
rs112645073	TCM_0h	ENSG00000267838	AC245884.8	119	19	54437825	39.3163
rs12126607	CD4_Memory_stim_16h	ENSG00000117054	ACADM	119	1	75751412	59.5667
rs12126607	CD4_Memory_stim_40h	ENSG00000117054	ACADM	119	1	75751412	72.25
rs12126607	CD4_Memory_stim_5d	ENSG00000117054	ACADM	119	1	75751412	58.9483
rs12126607	CD4_Naive_stim_16h	ENSG00000117054	ACADM	119	1	75751412	35.3904
rs12126607	CD4_Naive_stim_40h	ENSG00000117054	ACADM	119	1	75751412	207.24
rs12126607	CD4_Naive_stim_5d	ENSG00000117054	ACADM	119	1	75751412	54.5045
rs61254599	TCM_40h	ENSG00000117054	ACADM	119	1	75843139	48.8824
rs12126607	TCM_5d	ENSG00000117054	ACADM	119	1	75751412	36.1035
rs5745512	TEM_40h	ENSG00000117054	ACADM	119	1	75892067	48.4416
rs12126607	TN_16h	ENSG00000117054	ACADM	119	1	75751412	56.389
rs12126607	TN_40h	ENSG00000117054	ACADM	119	1	75751412	162.268
rs11161626	TN_5d	ENSG00000117054	ACADM	119	1	75795152	42.0916
rs61799988	TN_IFN_40h	ENSG00000117054	ACADM	119	1	75773001	39.7448
rs57713433	CD4_Memory_stim_5d	ENSG00000072778	ACADVL	119	17	7231446	39.4763
rs3741053	CD4_Memory_stim_5d	ENSG00000075239	ACAT1	119	11	108109199	49.4601
rs3741053	CD4_Naive_stim_5d	ENSG00000075239	ACAT1	119	11	108109199	47.6545
rs2028155	CD4_Naive_uns_0h	ENSG00000075239	ACAT1	119	11	108396703	42.3184
rs2028155	TN_0h	ENSG00000075239	ACAT1	119	11	108396703	43.2048
rs724788	TN_40h	ENSG00000075239	ACAT1	119	11	107992160	36
rs115939839	TN_5d	ENSG00000075239	ACAT1	119	11	107991310	38.7951
rs2074038	CD4_Memory_stim_5d	ENSG00000110455	ACCS	119	11	44066439	37.1724
rs2074038	CD4_Naive_stim_5d	ENSG00000110455	ACCS	119	11	44066439	66.8064
rs2074038	TEM_5d	ENSG00000110455	ACCS	119	11	44066439	41.3959
rs2074038	TN_5d	ENSG00000110455	ACCS	119	11	44066439	63.6267
rs2074038	TN_IFN_5d	ENSG00000110455	ACCS	119	11	44066439	58.826
rs12291915	TN_LA	ENSG00000078124	ACER3	119	11	77152664	31.4846
rs10137768	CD4_Memory_stim_16h	ENSG00000177465	ACOT4	119	14	73606788	115.17
rs11621630	CD4_Memory_stim_5d	ENSG00000177465	ACOT4	119	14	73627771	63.1239
rs12878358	CD4_Naive_stim_16h	ENSG00000177465	ACOT4	119	14	73621530	107.674
rs28410246	CD4_Naive_stim_5d	ENSG00000177465	ACOT4	119	14	73579515	69.2811
rs10143135	CD4_Naive_uns_0h	ENSG00000177465	ACOT4	119	14	73583282	80.827
rs10137768	TCM_16h	ENSG00000177465	ACOT4	119	14	73606788	102.769
rs28410246	TCM_40h	ENSG00000177465	ACOT4	119	14	73579515	65.4256
rs11159027	TCM_5d	ENSG00000177465	ACOT4	119	14	73580812	56.329
rs10144816	TN_0h	ENSG00000177465	ACOT4	119	14	73579203	73.9279
rs10144816	TN_16h	ENSG00000177465	ACOT4	119	14	73579203	116.88
rs12878358	TN_40h	ENSG00000177465	ACOT4	119	14	73621530	157.754
rs12878358	TN_5d	ENSG00000177465	ACOT4	119	14	73621530	83.5918
rs12878358	TN_IFN_40h	ENSG00000177465	ACOT4	119	14	73621530	58.2112
rs10144816	TN_IFN_5d	ENSG00000177465	ACOT4	119	14	73579203	56.8437
rs61309275	CD4_Memory_stim_40h	ENSG00000177465	ACOT4	119	14	73583539	148.204
rs61309275	CD4_Memory_uns_0h	ENSG00000177465	ACOT4	119	14	73583539	43.4742
rs61309275	CD4_Naive_stim_40h	ENSG00000177465	ACOT4	119	14	73583539	160.796
rs61309275	TEM_40h	ENSG00000177465	ACOT4	119	14	73583539	127.516
rs61309275	TN_cycling_40h	ENSG00000177465	ACOT4	119	14	73583539	46.8144
rs10461079	TCM_16h	ENSG00000087008	ACOX3	119	4	8390997	43.7252
rs1543246	CD4_Naive_stim_40h	ENSG00000087008	ACOX3	119	4	8503182	49.9962
rs1543246	TN_40h	ENSG00000087008	ACOX3	119	4	8503182	60.7276
rs35731386	CD4_Naive_stim_5d	ENSG00000143727	ACP1	119	2	294785	33.7093
rs77276614	CD4_Memory_stim_5d	ENSG00000197142	ACSL5	119	10	112373303	36.5236
rs2900945	CD4_Naive_stim_40h	ENSG00000197142	ACSL5	119	10	112401398	49.9378
rs2900945	CD4_Naive_stim_5d	ENSG00000197142	ACSL5	119	10	112401398	39.0954
rs2900945	TCM_16h	ENSG00000197142	ACSL5	119	10	112401398	50.5486
rs2900945	TN_40h	ENSG00000197142	ACSL5	119	10	112401398	49.8394
rs330143	TN_IFN_16h	ENSG00000005187	ACSM3	119	16	21045090	35.6479
rs1800682	CD4_Naive_stim_40h	ENSG00000107796	ACTA2	119	10	88990206	43.1837
rs1800682	TN_IFN_40h	ENSG00000107796	ACTA2	119	10	88990206	58.4588
rs6586167	CD4_Memory_stim_16h	ENSG00000107796	ACTA2	119	10	88996389	43.3636
rs9658686	CD4_Memory_stim_40h	ENSG00000107796	ACTA2	119	10	88995843	40.5285
rs6586167	CD4_Memory_stim_5d	ENSG00000107796	ACTA2	119	10	88996389	51.2929
rs6586167	CD4_Memory_uns_0h	ENSG00000107796	ACTA2	119	10	88996389	46.9479
rs9658686	CD4_Naive_stim_5d	ENSG00000107796	ACTA2	119	10	88995843	58.7778
rs9658686	TCM_40h	ENSG00000107796	ACTA2	119	10	88995843	57.0682
rs6586164	TCM_5d	ENSG00000107796	ACTA2	119	10	88992274	38.0834
rs268858	TN_40h	ENSG00000138071	ACTR2	119	2	65244003	49.7025
rs2425368	CD4_Memory_stim_5d	ENSG00000101442	ACTR5	119	20	38756857	35.2795
rs2425368	TCM_5d	ENSG00000101442	ACTR5	119	20	38756857	35.8067
rs9822471	TN_16h	ENSG00000113812	ACTR8	119	3	53931209	33.9135
rs35432461	CD4_Memory_stim_16h	ENSG00000119640	ACYP1	119	14	75096829	39.4431
rs368437388	TN_40h	ENSG00000119640	ACYP1	119	14	75137708	52.9849
rs55940845	CD4_Memory_uns_0h	ENSG00000170634	ACYP2	119	2	54065079	47.901
rs6713088	CD4_Naive_stim_16h	ENSG00000170634	ACYP2	119	2	54118332	39.0625
rs6706363	CD4_Naive_stim_5d	ENSG00000170634	ACYP2	119	2	54141569	42.0954
rs6713088	CD4_Naive_uns_0h	ENSG00000170634	ACYP2	119	2	54118332	54.0023
rs6713088	TN_0h	ENSG00000170634	ACYP2	119	2	54118332	45.4376
rs478104	CD4_Naive_stim_40h	ENSG00000168803	ADAL	119	15	43302702	62.9682
rs491648	CD4_Naive_stim_5d	ENSG00000168803	ADAL	119	15	43296241	32.0341
rs491648	TN_0h	ENSG00000168803	ADAL	119	15	43296241	34.0165
rs491648	TN_40h	ENSG00000168803	ADAL	119	15	43296241	45.0367
rs45444697	CD4_Memory_stim_16h	ENSG00000143537	ADAM15	119	1	155062156	54.9695
rs45444697	CD4_Memory_stim_40h	ENSG00000143537	ADAM15	119	1	155062156	134.145
rs45444697	CD4_Memory_stim_5d	ENSG00000143537	ADAM15	119	1	155062156	66.4313
rs41264285	CD4_Naive_stim_16h	ENSG00000143537	ADAM15	119	1	155061442	45.039
rs45444697	CD4_Naive_stim_40h	ENSG00000143537	ADAM15	119	1	155062156	142.325
rs45444697	CD4_Naive_stim_5d	ENSG00000143537	ADAM15	119	1	155062156	65.7544
rs45444697	nTreg_40h	ENSG00000143537	ADAM15	119	1	155062156	37.5156
rs41264285	TCM_16h	ENSG00000143537	ADAM15	119	1	155061442	74.2249
rs45444697	TCM_40h	ENSG00000143537	ADAM15	119	1	155062156	82.0111
rs45444697	TEM_40h	ENSG00000143537	ADAM15	119	1	155062156	56.25
rs45444697	TEM_5d	ENSG00000143537	ADAM15	119	1	155062156	63.3351
rs41264285	TN_16h	ENSG00000143537	ADAM15	119	1	155061442	65.9288
rs45444697	TN_40h	ENSG00000143537	ADAM15	119	1	155062156	123.816
rs45444697	TN_IFN_5d	ENSG00000143537	ADAM15	119	1	155062156	40.013
rs4390169	TCM_5d	ENSG00000143537	ADAM15	119	1	155133578	36.143
rs12025371	TN_IFN_40h	ENSG00000143537	ADAM15	119	1	155146851	38.0745
rs34367192	TN_40h	ENSG00000151694	ADAM17	119	2	9502349	33.4016
rs10067096	CD4_Naive_stim_5d	ENSG00000135074	ADAM19	119	5	157490332	45.9206
rs10067096	TEM_16h	ENSG00000135074	ADAM19	119	5	157490332	39.69
rs10077652	TEM_5d	ENSG00000135074	ADAM19	119	5	157535061	44.4444
rs77108135	CD4_Naive_uns_0h	ENSG00000049192	ADAMTS6	119	5	65503959	54.0893
rs77108135	TN_0h	ENSG00000049192	ADAMTS6	119	5	65503959	55.1644
rs154951	CD4_Memory_stim_5d	ENSG00000049192	ADAMTS6	119	5	65569241	33.599
rs62010554	T_ER-stress_5d	ENSG00000136378	ADAMTS7	119	15	78710490	56.5719
rs7495616	CD4_Naive_stim_5d	ENSG00000136378	ADAMTS7	119	15	78762558	395.238
rs1814880	TM_ER-stress_40h	ENSG00000136378	ADAMTS7	119	15	78728798	40.4193
rs78190829	TN_5d	ENSG00000136378	ADAMTS7	119	15	78772818	209.913
rs7495616	TN_cycling_5d	ENSG00000136378	ADAMTS7	119	15	78762558	78.2544
rs7495616	TN_HSP_5d	ENSG00000136378	ADAMTS7	119	15	78762558	233.91
rs55992860	CD4_Naive_stim_5d	ENSG00000121281	ADCY7	119	16	50356739	37.9165
rs3895916	CD4_Memory_stim_16h	ENSG00000174837	ADGRE1	119	19	6927985	82.7704
rs3895916	CD4_Memory_stim_40h	ENSG00000174837	ADGRE1	119	19	6927985	69.1833
rs62123131	CD4_Memory_stim_5d	ENSG00000174837	ADGRE1	119	19	6920622	57.1464
rs62123131	CD4_Memory_uns_0h	ENSG00000174837	ADGRE1	119	19	6920622	30.9592
rs3895916	CD4_Naive_stim_16h	ENSG00000174837	ADGRE1	119	19	6927985	150.939
rs3895916	CD4_Naive_stim_40h	ENSG00000174837	ADGRE1	119	19	6927985	129.068
rs3895916	CD4_Naive_stim_5d	ENSG00000174837	ADGRE1	119	19	6927985	135.325
rs8112547	CD4_Naive_uns_0h	ENSG00000174837	ADGRE1	119	19	6925935	67.0899
rs62123131	nTreg_16h	ENSG00000174837	ADGRE1	119	19	6920622	32.2161
rs8103865	T_ER-stress_5d	ENSG00000174837	ADGRE1	119	19	6932509	48.629
rs11669272	TCM_16h	ENSG00000174837	ADGRE1	119	19	6925282	74.9067
rs3895916	TCM_40h	ENSG00000174837	ADGRE1	119	19	6927985	53.7778
rs2354116	TCM_5d	ENSG00000174837	ADGRE1	119	19	6920470	63.4557
rs62123131	TEM_16h	ENSG00000174837	ADGRE1	119	19	6920622	30.9482
rs3895916	TEM_40h	ENSG00000174837	ADGRE1	119	19	6927985	37.4783
rs3895916	TEM_HLApositive_40h	ENSG00000174837	ADGRE1	119	19	6927985	33.0083
rs8112547	TN_0h	ENSG00000174837	ADGRE1	119	19	6925935	61.6687
rs3895916	TN_16h	ENSG00000174837	ADGRE1	119	19	6927985	133.644
rs3895916	TN_40h	ENSG00000174837	ADGRE1	119	19	6927985	148.07
rs2228539	TN_cycling_40h	ENSG00000174837	ADGRE1	119	19	6926367	78.9939
rs8103865	TN_cycling_5d	ENSG00000174837	ADGRE1	119	19	6932509	60.274
rs113558515	TN_HSP_5d	ENSG00000174837	ADGRE1	119	19	6920348	69.2276
rs3895916	TN_IFN_40h	ENSG00000174837	ADGRE1	119	19	6927985	74.7112
rs2354116	TN_IFN_5d	ENSG00000174837	ADGRE1	119	19	6920470	88.9954
rs34941944	TN_5d	ENSG00000174837	ADGRE1	119	19	6921702	131.313
rs4295271	CD4_Memory_stim_40h	ENSG00000197894	ADH5	119	4	99117401	93.4444
rs4295271	CD4_Memory_stim_5d	ENSG00000197894	ADH5	119	4	99117401	36.9346
rs4295271	CD4_Naive_stim_16h	ENSG00000197894	ADH5	119	4	99117401	66.104
rs4295271	CD4_Naive_stim_40h	ENSG00000197894	ADH5	119	4	99117401	96.3306
rs4295271	CD4_Naive_stim_5d	ENSG00000197894	ADH5	119	4	99117401	39.0249
rs4295271	TCM_16h	ENSG00000197894	ADH5	119	4	99117401	50.8257
rs4295271	TCM_40h	ENSG00000197894	ADH5	119	4	99117401	44.2343
rs4295271	TEM_40h	ENSG00000197894	ADH5	119	4	99117401	66.9178
rs4295271	TN_16h	ENSG00000197894	ADH5	119	4	99117401	62.8102
rs4295271	TN_40h	ENSG00000197894	ADH5	119	4	99117401	103.243
rs12328995	CD4_Memory_stim_5d	ENSG00000182551	ADI1	119	2	3500302	71.7113
rs12328995	CD4_Naive_stim_5d	ENSG00000182551	ADI1	119	2	3500302	58.1406
rs12328995	TEM_5d	ENSG00000182551	ADI1	119	2	3500302	56.0359
rs12328995	TN_40h	ENSG00000182551	ADI1	119	2	3500302	91.3086
rs55851838	CD4_Naive_stim_40h	ENSG00000182551	ADI1	119	2	3503304	64.2224
rs11686974	TCM_40h	ENSG00000182551	ADI1	119	2	3523597	37.697
rs11686974	TCM_5d	ENSG00000182551	ADI1	119	2	3523597	55.8756
rs6480748	TCM_16h	ENSG00000156110	ADK	119	10	74661771	44.404
rs41274690	CD4_Memory_uns_0h	ENSG00000101126	ADNP	119	20	50877326	34.2841
rs41274690	CD4_Naive_stim_40h	ENSG00000101126	ADNP	119	20	50877326	32.3569
rs41274690	CD4_Naive_uns_0h	ENSG00000101126	ADNP	119	20	50877326	46.0859
rs41274690	TN_0h	ENSG00000101126	ADNP	119	20	50877326	56.5967
rs41274690	TN_16h	ENSG00000101126	ADNP	119	20	50877326	42.5928
rs73909824	TN_40h	ENSG00000101126	ADNP	119	20	50880816	43.8195
rs4792019	CD4_Memory_uns_0h	ENSG00000170222	ADPRM	119	17	10695987	36.238
rs2520161	CD4_Naive_uns_0h	ENSG00000170222	ADPRM	119	17	10700104	65.7901
rs2520161	TN_0h	ENSG00000170222	ADPRM	119	17	10700104	74.5656
rs2235413	CD4_Memory_stim_40h	ENSG00000111863	ADTRP	119	6	11742847	47.4066
rs3215483	TN_16h	ENSG00000111863	ADTRP	119	6	11735023	32.1526
rs35338275	CD4_Memory_uns_0h	ENSG00000130396	AFDN	119	6	167896225	36
rs35338275	TCM_0h	ENSG00000130396	AFDN	119	6	167896225	33.1995
rs13133517	CD4_Memory_stim_40h	ENSG00000038002	AGA	119	4	177440833	94.09
rs13133517	CD4_Memory_stim_5d	ENSG00000038002	AGA	119	4	177440833	54.6096
rs13133517	CD4_Naive_stim_16h	ENSG00000038002	AGA	119	4	177440833	76.4732
rs13133517	CD4_Naive_stim_40h	ENSG00000038002	AGA	119	4	177440833	91.6751
rs13133517	CD4_Naive_stim_5d	ENSG00000038002	AGA	119	4	177440833	56.5231
rs13133517	TCM_40h	ENSG00000038002	AGA	119	4	177440833	37.3765
rs13133517	TN_40h	ENSG00000038002	AGA	119	4	177440833	115.364
rs13133517	TN_cycling_40h	ENSG00000038002	AGA	119	4	177440833	45.975
rs11131799	CD4_Memory_stim_16h	ENSG00000038002	AGA	119	4	177442224	72.3604
rs11131799	TCM_16h	ENSG00000038002	AGA	119	4	177442224	39.0197
rs11131799	TEM_16h	ENSG00000038002	AGA	119	4	177442224	40.5285
rs11131799	TN_16h	ENSG00000038002	AGA	119	4	177442224	88.0542
rs6429761	CD4_Naive_stim_16h	ENSG00000116771	AGMAT	119	1	15588305	53.0115
rs6429761	CD4_Naive_stim_40h	ENSG00000116771	AGMAT	119	1	15588305	46.5079
rs6692814	TN_16h	ENSG00000116771	AGMAT	119	1	15585352	33.205
rs6429761	TN_40h	ENSG00000116771	AGMAT	119	1	15588305	49.473
rs7759677	CD4_Memory_stim_16h	ENSG00000135541	AHI1	119	6	135588658	79.8612
rs7759677	CD4_Memory_stim_40h	ENSG00000135541	AHI1	119	6	135588658	32.3102
rs13197384	CD4_Memory_stim_5d	ENSG00000135541	AHI1	119	6	135497759	31.4451
rs13197384	CD4_Memory_uns_0h	ENSG00000135541	AHI1	119	6	135497759	84.9172
rs761357	CD4_Naive_stim_40h	ENSG00000135541	AHI1	119	6	135581461	40.166
rs13197384	CD4_Naive_stim_5d	ENSG00000135541	AHI1	119	6	135497759	43.2742
rs13197384	CD4_Naive_uns_0h	ENSG00000135541	AHI1	119	6	135497759	65.594
rs6941396	TCM_0h	ENSG00000135541	AHI1	119	6	135606388	42.6187
rs7759677	TCM_16h	ENSG00000135541	AHI1	119	6	135588658	51.84
rs761357	TEM_0h	ENSG00000135541	AHI1	119	6	135581461	29.6975
rs13197384	TN_0h	ENSG00000135541	AHI1	119	6	135497759	81.1958
rs13197384	TN_16h	ENSG00000135541	AHI1	119	6	135497759	62.7005
rs13197384	TN_40h	ENSG00000135541	AHI1	119	6	135497759	29.9395
rs13197384	TN_5d	ENSG00000135541	AHI1	119	6	135497759	29.7631
rs9647635	CD4_Naive_stim_16h	ENSG00000135541	AHI1	119	6	135519918	67.8883
rs1052486	CD4_Memory_stim_16h	ENSG00000204472	AIF1	119	6	31642909	53.9176
rs1052486	CD4_Memory_stim_40h	ENSG00000204472	AIF1	119	6	31642909	97.4451
rs1052486	CD4_Memory_stim_5d	ENSG00000204472	AIF1	119	6	31642909	67.24
rs3993747	CD4_Naive_stim_16h	ENSG00000204472	AIF1	119	6	31612730	101.654
rs1052486	CD4_Naive_stim_40h	ENSG00000204472	AIF1	119	6	31642909	71.3903
rs1052486	CD4_Naive_stim_5d	ENSG00000204472	AIF1	119	6	31642909	84.9233
rs2260050	TCM_16h	ENSG00000204472	AIF1	119	6	31624151	82.3772
rs1052486	TCM_40h	ENSG00000204472	AIF1	119	6	31642909	80.1839
rs1052486	TCM_5d	ENSG00000204472	AIF1	119	6	31642909	91.5743
rs1052486	TEM_40h	ENSG00000204472	AIF1	119	6	31642909	91.5134
rs1052486	TEM_5d	ENSG00000204472	AIF1	119	6	31642909	56.8598
rs2260000	TN_16h	ENSG00000204472	AIF1	119	6	31625699	70.6279
rs1052486	TN_40h	ENSG00000204472	AIF1	119	6	31642909	93.1868
rs1052486	TN_5d	ENSG00000204472	AIF1	119	6	31642909	81
rs1052486	TN_cycling_40h	ENSG00000204472	AIF1	119	6	31642909	98.9637
rs1052486	TN_HSP_5d	ENSG00000204472	AIF1	119	6	31642909	56.0419
rs7889	TN_IFN_5d	ENSG00000204472	AIF1	119	6	31637671	54.76
rs11244285	TN_16h	ENSG00000126878	AIF1L	119	9	131101199	54.8059
rs11244283	TN_40h	ENSG00000126878	AIF1L	119	9	131098141	50.0142
rs818052	CD4_Memory_stim_40h	ENSG00000126878	AIF1L	119	9	131094323	69.1524
rs353536	CD4_Naive_stim_40h	ENSG00000126878	AIF1L	119	9	131101045	57.76
rs353536	TCM_40h	ENSG00000126878	AIF1L	119	9	131101045	37.4589
rs77372970	TCM_16h	ENSG00000164022	AIMP1	119	4	106361947	34.7095
rs77372970	TN_40h	ENSG00000164022	AIMP1	119	4	106361947	31.9427
rs147484754	CD4_Memory_stim_5d	ENSG00000164022	AIMP1	119	4	106294485	55.9244
rs147484754	CD4_Naive_stim_16h	ENSG00000164022	AIMP1	119	4	106294485	46.3518
rs147484754	TN_16h	ENSG00000164022	AIMP1	119	4	106294485	76.4638
rs13201430	CD4_Naive_stim_5d	ENSG00000155085	AK9	119	6	109634847	35.4802
rs11204421	CD4_Naive_uns_0h	ENSG00000108599	AKAP10	119	17	19994492	45.0816
rs62066352	TN_0h	ENSG00000108599	AKAP10	119	17	19998689	38.1234
rs17521870	TN_40h	ENSG00000023516	AKAP11	119	13	42333806	47.0435
rs9492861	CD4_Memory_uns_0h	ENSG00000118507	AKAP7	119	6	131203478	41.0764
rs2742502	TN_40h	ENSG00000166452	AKIP1	119	11	8941217	36
rs12043492	CD4_Memory_stim_16h	ENSG00000174574	AKIRIN1	119	1	38991334	34.679
rs12043492	CD4_Naive_stim_16h	ENSG00000174574	AKIRIN1	119	1	38991334	45.4092
rs12043492	CD4_Naive_stim_40h	ENSG00000174574	AKIRIN1	119	1	38991334	60.274
rs12141305	TCM_16h	ENSG00000174574	AKIRIN1	119	1	39068489	43.8186
rs12043492	TCM_40h	ENSG00000174574	AKIRIN1	119	1	38991334	33.1294
rs12043492	TN_16h	ENSG00000174574	AKIRIN1	119	1	38991334	93.1967
rs12043492	TN_40h	ENSG00000174574	AKIRIN1	119	1	38991334	68.2798
rs11253045	CD4_Memory_uns_0h	ENSG00000196139	AKR1C3	119	10	5212841	36.284
rs9423597	CD4_Naive_uns_0h	ENSG00000196139	AKR1C3	119	10	5294087	69.5907
rs9423597	TN_0h	ENSG00000196139	AKR1C3	119	10	5294087	88.8446
rs2895073	TN_IFN_5d	ENSG00000196139	AKR1C3	119	10	5290054	45.3988
rs9611328	CD4_Memory_stim_16h	ENSG00000229999	AL022238.2	119	22	40395968	112.535
rs2235318	CD4_Memory_stim_5d	ENSG00000229999	AL022238.2	119	22	40404540	84.9527
rs2235318	CD4_Memory_uns_0h	ENSG00000229999	AL022238.2	119	22	40404540	161.048
rs9611328	CD4_Naive_stim_16h	ENSG00000229999	AL022238.2	119	22	40395968	149.784
rs2235318	CD4_Naive_stim_40h	ENSG00000229999	AL022238.2	119	22	40404540	109.595
rs2235318	CD4_Naive_stim_5d	ENSG00000229999	AL022238.2	119	22	40404540	107.663
rs9611328	CD4_Naive_uns_0h	ENSG00000229999	AL022238.2	119	22	40395968	257.354
rs2235318	TCM_16h	ENSG00000229999	AL022238.2	119	22	40404540	50.2105
rs9611328	TEM_16h	ENSG00000229999	AL022238.2	119	22	40395968	30.4862
rs9611328	TN_0h	ENSG00000229999	AL022238.2	119	22	40395968	289
rs9611328	TN_16h	ENSG00000229999	AL022238.2	119	22	40395968	64.6521
rs2235318	TN_40h	ENSG00000229999	AL022238.2	119	22	40404540	82.1289
rs2235318	TN_5d	ENSG00000229999	AL022238.2	119	22	40404540	75.6461
rs2235318	TN_IFN_5d	ENSG00000229999	AL022238.2	119	22	40404540	57.0153
rs34970813	CD4_Memory_stim_40h	ENSG00000229999	AL022238.2	119	22	40339359	112.178
rs71263543	TCM_0h	ENSG00000229999	AL022238.2	119	22	40349375	107.386
rs71263543	TCM_40h	ENSG00000229999	AL022238.2	119	22	40349375	54.0732
rs71263543	TCM_5d	ENSG00000229999	AL022238.2	119	22	40349375	46.6198
rs34970813	TEM_40h	ENSG00000229999	AL022238.2	119	22	40339359	35.4217
rs71263543	TEM_5d	ENSG00000229999	AL022238.2	119	22	40349375	40.2117
rs34970813	TN_LA	ENSG00000229999	AL022238.2	119	22	40339359	38.2445
rs9402828	CD4_Memory_stim_16h	ENSG00000272189	AL024508.2	119	6	136587010	26.0575
rs9402828	CD4_Memory_uns_0h	ENSG00000272189	AL024508.2	119	6	136587010	33.6966
rs9402828	TCM_0h	ENSG00000272189	AL024508.2	119	6	136587010	21.9442
rs9402828	TN_0h	ENSG00000272189	AL024508.2	119	6	136587010	21.0375
rs6925848	CD4_Memory_stim_5d	ENSG00000228408	AL031056.1	119	6	149178663	42.4333
rs6925848	TCM_5d	ENSG00000228408	AL031056.1	119	6	149178663	38.6055
rs34915836	TN_0h	ENSG00000246451	AL049840.1	119	14	103682784	40.6707
rs4145205	CD4_Naive_uns_0h	ENSG00000271335	AL117336.3	119	10	35494572	39.364
rs397845404	TN_0h	ENSG00000271335	AL117336.3	119	10	35412695	43.8515
rs2013097	TCM_5d	ENSG00000273759	AL117379.1	119	20	62896211	34.6021
rs5769136	CD4_Memory_stim_16h	ENSG00000260708	AL118516.1	119	22	46760806	163.36
rs801643	CD4_Memory_stim_40h	ENSG00000260708	AL118516.1	119	22	46761242	82.1885
rs801643	CD4_Memory_stim_5d	ENSG00000260708	AL118516.1	119	22	46761242	62.6736
rs5769136	CD4_Memory_uns_0h	ENSG00000260708	AL118516.1	119	22	46760806	80.2816
rs5769136	CD4_Naive_stim_16h	ENSG00000260708	AL118516.1	119	22	46760806	86.7939
rs2295441	CD4_Naive_stim_40h	ENSG00000260708	AL118516.1	119	22	46762547	144
rs2295441	CD4_Naive_stim_5d	ENSG00000260708	AL118516.1	119	22	46762547	71.6991
rs5769136	CD4_Naive_uns_0h	ENSG00000260708	AL118516.1	119	22	46760806	177.223
rs5769136	TCM_0h	ENSG00000260708	AL118516.1	119	22	46760806	44.7384
rs5769136	TCM_16h	ENSG00000260708	AL118516.1	119	22	46760806	145.283
rs2295441	TCM_40h	ENSG00000260708	AL118516.1	119	22	46762547	54.8576
rs2295441	TCM_5d	ENSG00000260708	AL118516.1	119	22	46762547	61.6582
rs5769136	TEM_0h	ENSG00000260708	AL118516.1	119	22	46760806	39.4579
rs2098452	TEM_16h	ENSG00000260708	AL118516.1	119	22	46756279	43.56
rs5769136	TN_0h	ENSG00000260708	AL118516.1	119	22	46760806	204.599
rs5769136	TN_16h	ENSG00000260708	AL118516.1	119	22	46760806	77.509
rs2295441	TN_40h	ENSG00000260708	AL118516.1	119	22	46762547	208.765
rs2295441	TN_5d	ENSG00000260708	AL118516.1	119	22	46762547	115.373
rs710123	TN_IFN_5d	ENSG00000260708	AL118516.1	119	22	46749381	56.4975
rs184691263	CD4_Naive_stim_40h	ENSG00000273619	AL121832.2	119	20	62407062	42.4534
rs28478222	CD4_Memory_stim_40h	ENSG00000258757	AL133453.1	119	14	52691863	37.3693
rs28478222	CD4_Memory_stim_5d	ENSG00000258757	AL133453.1	119	14	52691863	37.8554
rs28478222	CD4_Naive_stim_5d	ENSG00000258757	AL133453.1	119	14	52691863	34.8348
rs28478222	TN_40h	ENSG00000258757	AL133453.1	119	14	52691863	39.4668
rs28478222	TN_5d	ENSG00000258757	AL133453.1	119	14	52691863	49.5161
rs34024670	CD4_Naive_stim_40h	ENSG00000203546	AL139353.1	119	14	31427763	47.745
rs34024670	TN_40h	ENSG00000203546	AL139353.1	119	14	31427763	57.4404
rs1212698	CD4_Naive_stim_40h	ENSG00000258560	AL157912.1	119	14	100023794	59.7648
rs1212698	TN_40h	ENSG00000258560	AL157912.1	119	14	100023794	55.6369
rs11160569	TN_IFN_40h	ENSG00000258560	AL157912.1	119	14	100095069	32.3325
rs482249	CD4_Naive_uns_0h	ENSG00000270605	AL353622.1	119	1	28235495	49.6584
rs489620	TN_0h	ENSG00000270605	AL353622.1	119	1	28242638	59.0214
rs79030532	TEM_40h	ENSG00000259001	AL355075.4	119	14	20346706	38.1306
rs58658683	CD4_Memory_stim_40h	ENSG00000231663	AL355472.1	119	1	234390135	38.2952
rs58658683	CD4_Memory_uns_0h	ENSG00000231663	AL355472.1	119	1	234390135	40.5142
rs58658683	CD4_Naive_stim_16h	ENSG00000231663	AL355472.1	119	1	234390135	36.078
rs58658683	CD4_Naive_uns_0h	ENSG00000231663	AL355472.1	119	1	234390135	68.5367
rs58658683	TN_0h	ENSG00000231663	AL355472.1	119	1	234390135	83.7502
rs41266235	TN_16h	ENSG00000231663	AL355472.1	119	1	234410608	37.1745
rs11805861	TEM_5d	ENSG00000234132	AL358473.2	119	1	201025423	177.531
rs10754539	CD4_Memory_stim_16h	ENSG00000259865	AL390728.6	119	1	247202128	37.71
rs10754539	CD4_Memory_stim_40h	ENSG00000259865	AL390728.6	119	1	247202128	38.4024
rs6662770	CD4_Memory_uns_0h	ENSG00000259865	AL390728.6	119	1	247181736	41.5756
rs12089377	CD4_Naive_stim_16h	ENSG00000259865	AL390728.6	119	1	247198176	62.1845
rs6662770	CD4_Naive_stim_5d	ENSG00000259865	AL390728.6	119	1	247181736	41.8856
rs6662770	TCM_0h	ENSG00000259865	AL390728.6	119	1	247181736	36.1063
rs10754539	TEM_40h	ENSG00000259865	AL390728.6	119	1	247202128	39.0625
rs12089377	TN_16h	ENSG00000259865	AL390728.6	119	1	247198176	60.7546
rs6660243	TN_40h	ENSG00000259865	AL390728.6	119	1	247184413	42.4414
rs67409799	CD4_Memory_stim_5d	ENSG00000259865	AL390728.6	119	1	247185498	38.5036
rs67409799	CD4_Naive_uns_0h	ENSG00000259865	AL390728.6	119	1	247185498	139.856
rs7538826	TN_0h	ENSG00000259865	AL390728.6	119	1	247193174	109.966
rs61839589	CD4_Naive_stim_16h	ENSG00000228106	AL392172.1	119	1	222828038	37.6178
rs61839589	CD4_Naive_stim_40h	ENSG00000228106	AL392172.1	119	1	222828038	67.1646
rs34840460	TN_40h	ENSG00000228106	AL392172.1	119	1	222862696	40.5079
rs12555038	CD4_Naive_uns_0h	ENSG00000223478	AL441992.1	119	9	128764419	33.8512
rs12555038	TN_0h	ENSG00000223478	AL441992.1	119	9	128764419	36
rs76580596	CD4_Memory_stim_40h	ENSG00000230555	AL450326.1	119	10	43371693	51.7372
rs56252639	TCM_5d	ENSG00000230555	AL450326.1	119	10	43400874	47.8306
rs2999232	CD4_Memory_stim_16h	ENSG00000230555	AL450326.1	119	10	43514945	49.3005
rs201991994	CD4_Memory_stim_5d	ENSG00000230555	AL450326.1	119	10	43426960	50.9998
rs2999232	CD4_Naive_stim_16h	ENSG00000230555	AL450326.1	119	10	43514945	32.2433
rs9665481	CD4_Naive_stim_40h	ENSG00000230555	AL450326.1	119	10	43479984	46.1703
rs9665481	TN_40h	ENSG00000230555	AL450326.1	119	10	43479984	49
rs10687570	CD4_Naive_uns_0h	ENSG00000240291	AL450384.2	119	10	18667029	47.7854
rs7088214	TN_0h	ENSG00000240291	AL450384.2	119	10	18622917	51.84
rs4499939	CD4_Memory_stim_5d	ENSG00000228506	AL513550.1	119	6	99444903	45.3675
rs4499939	CD4_Naive_stim_5d	ENSG00000228506	AL513550.1	119	6	99444903	45.2365
rs35562889	TN_0h	ENSG00000203279	AL590705.1	119	9	97238949	42.0262
rs6600672	TCM_40h	ENSG00000272583	AL592494.3	119	1	121454268	24.5816
rs2523471	CD4_Memory_uns_0h	ENSG00000272221	AL645933.2	119	6	31394807	64.6315
rs1052407	CD4_Naive_uns_0h	ENSG00000272221	AL645933.2	119	6	31394463	64.1231
rs2523471	TCM_0h	ENSG00000272221	AL645933.2	119	6	31394807	53.9272
rs1052407	TN_0h	ENSG00000272221	AL645933.2	119	6	31394463	64.2563
rs9366769	CD4_Memory_stim_16h	ENSG00000272501	AL662844.4	119	6	31201512	108.554
rs9366769	CD4_Memory_stim_40h	ENSG00000272501	AL662844.4	119	6	31201512	83.6615
rs9380223	CD4_Memory_stim_5d	ENSG00000272501	AL662844.4	119	6	31200811	142.311
rs9380223	CD4_Naive_stim_16h	ENSG00000272501	AL662844.4	119	6	31200811	53.3874
rs9263871	CD4_Naive_stim_5d	ENSG00000272501	AL662844.4	119	6	31202751	139.908
rs28362345	CD4_Naive_uns_0h	ENSG00000272501	AL662844.4	119	6	31198059	90.6924
rs9380223	TCM_0h	ENSG00000272501	AL662844.4	119	6	31200811	129.628
rs9380223	TCM_16h	ENSG00000272501	AL662844.4	119	6	31200811	57.4862
rs9366769	TCM_5d	ENSG00000272501	AL662844.4	119	6	31201512	83.9981
rs9263871	TEM_0h	ENSG00000272501	AL662844.4	119	6	31202751	60.1356
rs9263871	TEM_16h	ENSG00000272501	AL662844.4	119	6	31202751	46.4579
rs28362345	TEM_5d	ENSG00000272501	AL662844.4	119	6	31198059	59.3228
rs9380223	TN_5d	ENSG00000272501	AL662844.4	119	6	31200811	98.916
rs9404980	CD4_Memory_uns_0h	ENSG00000272501	AL662844.4	119	6	31198520	164.794
rs9404980	TN_0h	ENSG00000272501	AL662844.4	119	6	31198520	95.5349
rs9404980	TN_40h	ENSG00000272501	AL662844.4	119	6	31198520	52.6588
rs7096822	CD4_Memory_stim_16h	ENSG00000226899	AL731577.1	119	10	124975597	147.991
rs7096822	CD4_Memory_uns_0h	ENSG00000226899	AL731577.1	119	10	124975597	182.379
rs7096822	CD4_Naive_stim_16h	ENSG00000226899	AL731577.1	119	10	124975597	160.146
rs7096822	CD4_Naive_uns_0h	ENSG00000226899	AL731577.1	119	10	124975597	158.142
rs143159305	nTreg_0h	ENSG00000226899	AL731577.1	119	10	124940598	59.3806
rs7902120	nTreg_16h	ENSG00000226899	AL731577.1	119	10	124991170	40.4304
rs7096822	TCM_0h	ENSG00000226899	AL731577.1	119	10	124975597	148.479
rs7096822	TCM_16h	ENSG00000226899	AL731577.1	119	10	124975597	208.059
rs7096822	TCM_LA	ENSG00000226899	AL731577.1	119	10	124975597	88.2034
rs7096822	TEM_0h	ENSG00000226899	AL731577.1	119	10	124975597	129.797
rs143159305	TEM_16h	ENSG00000226899	AL731577.1	119	10	124940598	58.7173
rs7096822	TEM_LA	ENSG00000226899	AL731577.1	119	10	124975597	71.1914
rs3740535	TM_ER-stress_40h	ENSG00000226899	AL731577.1	119	10	124988117	36
rs7096822	TN_0h	ENSG00000226899	AL731577.1	119	10	124975597	148.293
rs7096822	TN_16h	ENSG00000226899	AL731577.1	119	10	124975597	119.189
rs7096822	TN_HSP_5d	ENSG00000226899	AL731577.1	119	10	124975597	81.4702
rs7096822	TN_LA	ENSG00000226899	AL731577.1	119	10	124975597	117.454
rs7096822	TN_NFKB	ENSG00000226899	AL731577.1	119	10	124975597	47.824
rs74174284	CD4_Naive_stim_5d	ENSG00000161618	ALDH16A1	119	19	49441627	37.9344
rs3760669	CD4_Naive_stim_40h	ENSG00000161618	ALDH16A1	119	19	49453033	53.5558
rs3760669	TCM_40h	ENSG00000161618	ALDH16A1	119	19	49453033	33.0014
rs3760669	TN_40h	ENSG00000161618	ALDH16A1	119	19	49453033	66.904
rs3763707	TN_16h	ENSG00000059573	ALDH18A1	119	10	95657417	53.5102
rs58245727	CD4_Naive_stim_16h	ENSG00000059573	ALDH18A1	119	10	95604707	51.6771
rs2891952	CD4_Naive_stim_5d	ENSG00000072210	ALDH3A2	119	17	19622179	52.0738
rs12275399	CD4_Memory_stim_16h	ENSG00000159063	ALG8	119	11	78044513	55.0226
rs17825572	CD4_Naive_stim_40h	ENSG00000159063	ALG8	119	11	78062971	167.199
rs17825572	TCM_40h	ENSG00000159063	ALG8	119	11	78062971	48.0798
rs977978	CD4_Memory_stim_40h	ENSG00000159063	ALG8	119	11	78154890	50.9501
rs977978	CD4_Memory_stim_5d	ENSG00000159063	ALG8	119	11	78154890	38.6348
rs1263577	CD4_Naive_stim_16h	ENSG00000159063	ALG8	119	11	78158696	61.6042
rs71046947	TCM_16h	ENSG00000159063	ALG8	119	11	78047528	53.2589
rs71046947	TEM_16h	ENSG00000159063	ALG8	119	11	78047528	31.9932
rs1263577	TN_16h	ENSG00000159063	ALG8	119	11	78158696	63.0039
rs977978	TN_40h	ENSG00000159063	ALG8	119	11	78154890	132.097
rs977978	TN_cycling_40h	ENSG00000159063	ALG8	119	11	78154890	50.5679
rs4075473	TN_0h	ENSG00000132965	ALOX5AP	119	13	30733035	58.5767
rs726869	TCM_40h	ENSG00000139344	AMDHD1	119	12	95939757	74.0317
rs7955450	CD4_Memory_stim_40h	ENSG00000139344	AMDHD1	119	12	95943405	100.417
rs4762252	TEM_40h	ENSG00000139344	AMDHD1	119	12	95927519	72.4478
rs4784667	CD4_Naive_uns_0h	ENSG00000159461	AMFR	119	16	56428088	48.4829
rs4784667	TN_0h	ENSG00000159461	AMFR	119	16	56428088	48.0622
rs4373182	TCM_LA	ENSG00000164162	ANAPC10	119	4	145299650	34.5002
rs35718987	CD4_Naive_stim_5d	ENSG00000129055	ANAPC13	119	3	134553941	76.0888
rs35718987	CD4_Naive_uns_0h	ENSG00000129055	ANAPC13	119	3	134553941	44.1276
rs6775611	TN_0h	ENSG00000129055	ANAPC13	119	3	134640105	48.2338
rs35718987	TN_16h	ENSG00000129055	ANAPC13	119	3	134553941	43.4666
rs9851441	CD4_Memory_stim_16h	ENSG00000129055	ANAPC13	119	3	134596249	57.8999
rs9851441	CD4_Memory_stim_40h	ENSG00000129055	ANAPC13	119	3	134596249	128.444
rs33999053	CD4_Memory_stim_5d	ENSG00000129055	ANAPC13	119	3	134580381	121.859
rs33999053	CD4_Memory_uns_0h	ENSG00000129055	ANAPC13	119	3	134580381	62.0944
rs549308187	CD4_Naive_stim_16h	ENSG00000129055	ANAPC13	119	3	134474506	44.3361
rs9851441	CD4_Naive_stim_40h	ENSG00000129055	ANAPC13	119	3	134596249	83.4451
rs549308187	T_ER-stress_5d	ENSG00000129055	ANAPC13	119	3	134474506	49.5571
rs7374325	TCM_40h	ENSG00000129055	ANAPC13	119	3	134556759	80.7536
rs6439491	TCM_5d	ENSG00000129055	ANAPC13	119	3	134571637	48.6323
rs6439491	TEM_40h	ENSG00000129055	ANAPC13	119	3	134571637	45.8115
rs9851441	TN_40h	ENSG00000129055	ANAPC13	119	3	134596249	64
rs10718830	TN_5d	ENSG00000129055	ANAPC13	119	3	134543961	38.8473
rs10718830	TN_IFN_5d	ENSG00000129055	ANAPC13	119	3	134543961	46.0197
rs11774972	CD4_Memory_stim_40h	ENSG00000029534	ANK1	119	8	41766587	41.8758
rs7093718	CD4_Naive_stim_16h	ENSG00000151150	ANK3	119	10	60731130	42.0198
rs10761552	CD4_Naive_stim_40h	ENSG00000151150	ANK3	119	10	60725598	41.6867
rs7101194	TN_40h	ENSG00000151150	ANK3	119	10	60724120	46.0197
rs9920138	CD4_Memory_stim_40h	ENSG00000166839	ANKDD1A	119	15	64872337	118.735
rs871447	CD4_Memory_stim_5d	ENSG00000166839	ANKDD1A	119	15	64878238	380.25
rs1684051	CD4_Naive_stim_5d	ENSG00000166839	ANKDD1A	119	15	64906110	276.874
rs871447	nTreg_40h	ENSG00000166839	ANKDD1A	119	15	64878238	32.1883
rs1684051	T_ER-stress_5d	ENSG00000166839	ANKDD1A	119	15	64906110	117.878
rs9920138	TCM_5d	ENSG00000166839	ANKDD1A	119	15	64872337	206.007
rs9920138	TEM_40h	ENSG00000166839	ANKDD1A	119	15	64872337	83.4178
rs1684051	TEM_5d	ENSG00000166839	ANKDD1A	119	15	64906110	177.871
rs5813329	TEM_HLApositive_5d	ENSG00000166839	ANKDD1A	119	15	64887337	47.468
rs871447	TN_5d	ENSG00000166839	ANKDD1A	119	15	64878238	180.465
rs1043697	TN_cycling_5d	ENSG00000166839	ANKDD1A	119	15	64867259	69.9504
rs5813329	TN_HSP_5d	ENSG00000166839	ANKDD1A	119	15	64887337	84.0278
rs1684051	TN_IFN_5d	ENSG00000166839	ANKDD1A	119	15	64906110	269.507
rs6039663	TN_40h	ENSG00000132623	ANKEF1	119	20	10044303	42.4947
rs39916	CD4_Naive_uns_0h	ENSG00000154122	ANKH	119	5	14792708	37.7901
rs6512183	CD4_Naive_stim_40h	ENSG00000160117	ANKLE1	119	19	17294201	36.6374
rs6512183	TN_16h	ENSG00000160117	ANKLE1	119	19	17294201	36.0619
rs6512183	TN_40h	ENSG00000160117	ANKLE1	119	19	17294201	35.7555
rs7332214	CD4_Memory_uns_0h	ENSG00000088448	ANKRD10	119	13	110885345	38.9639
rs7332528	CD4_Naive_stim_40h	ENSG00000088448	ANKRD10	119	13	110885700	43.1373
rs754938703	CD4_Naive_stim_5d	ENSG00000088448	ANKRD10	119	13	110894752	76.1106
rs72839230	CD4_Memory_stim_16h	ENSG00000154945	ANKRD40	119	17	50688530	78.1945
rs8079432	CD4_Memory_uns_0h	ENSG00000154945	ANKRD40	119	17	50672522	40.7805
rs8079432	CD4_Naive_uns_0h	ENSG00000154945	ANKRD40	119	17	50672522	42.6148
rs8079432	TN_0h	ENSG00000154945	ANKRD40	119	17	50672522	32.1111
rs7849599	CD4_Naive_stim_40h	ENSG00000165138	ANKS6	119	9	98644149	41.8685
rs7849599	TN_40h	ENSG00000165138	ANKS6	119	9	98644149	40.2392
rs60897345	TEM_5d	ENSG00000122359	ANXA11	119	10	80178210	38.7714
rs10022768	CD4_Naive_stim_5d	ENSG00000138772	ANXA3	119	4	78529700	92.2361
rs4975133	T_ER-stress_5d	ENSG00000138772	ANXA3	119	4	78499510	65.1907
rs10022768	TN_5d	ENSG00000138772	ANXA3	119	4	78529700	81.8394
rs4975133	TN_cycling_40h	ENSG00000138772	ANXA3	119	4	78499510	34.4281
rs4975133	TN_cycling_5d	ENSG00000138772	ANXA3	119	4	78499510	57.0179
rs10022768	TN_HSP_5d	ENSG00000138772	ANXA3	119	4	78529700	52.3575
rs4975133	TN_IFN_5d	ENSG00000138772	ANXA3	119	4	78499510	82.3754
rs62319821	CD4_Memory_stim_16h	ENSG00000164111	ANXA5	119	4	121700785	47.1773
rs2306413	CD4_Memory_stim_40h	ENSG00000164111	ANXA5	119	4	121696338	47.61
rs2306413	CD4_Memory_stim_5d	ENSG00000164111	ANXA5	119	4	121696338	40.5115
rs62319821	CD4_Naive_stim_16h	ENSG00000164111	ANXA5	119	4	121700785	125.953
rs62319821	CD4_Naive_stim_40h	ENSG00000164111	ANXA5	119	4	121700785	89.7001
rs62319821	CD4_Naive_uns_0h	ENSG00000164111	ANXA5	119	4	121700785	50.2016
rs62319821	TCM_16h	ENSG00000164111	ANXA5	119	4	121700785	86.105
rs2306413	TEM_40h	ENSG00000164111	ANXA5	119	4	121696338	48.6591
rs9997310	TN_0h	ENSG00000164111	ANXA5	119	4	121707525	51.3732
rs62319821	TN_16h	ENSG00000164111	ANXA5	119	4	121700785	110.841
rs62319821	TN_40h	ENSG00000164111	ANXA5	119	4	121700785	107.065
rs62319821	TN_cycling_40h	ENSG00000164111	ANXA5	119	4	121700785	36
rs11750621	CD4_Memory_stim_16h	ENSG00000197043	ANXA6	119	5	151155701	160.335
rs11750621	CD4_Memory_stim_40h	ENSG00000197043	ANXA6	119	5	151155701	157.583
rs11750621	CD4_Memory_stim_5d	ENSG00000197043	ANXA6	119	5	151155701	64.2715
rs11750621	CD4_Memory_uns_0h	ENSG00000197043	ANXA6	119	5	151155701	35.424
rs11750621	CD4_Naive_stim_40h	ENSG00000197043	ANXA6	119	5	151155701	200.079
rs11750621	CD4_Naive_stim_5d	ENSG00000197043	ANXA6	119	5	151155701	81.9378
rs11750621	CD4_Naive_uns_0h	ENSG00000197043	ANXA6	119	5	151155701	78.6941
rs11750621	TCM_16h	ENSG00000197043	ANXA6	119	5	151155701	123.933
rs11750621	TCM_40h	ENSG00000197043	ANXA6	119	5	151155701	119.521
rs11750621	TCM_5d	ENSG00000197043	ANXA6	119	5	151155701	37.8059
rs11750621	TEM_16h	ENSG00000197043	ANXA6	119	5	151155701	75.7924
rs11750621	TEM_40h	ENSG00000197043	ANXA6	119	5	151155701	75.9929
rs11750621	TEM_5d	ENSG00000197043	ANXA6	119	5	151155701	38.3861
rs11750621	TN_0h	ENSG00000197043	ANXA6	119	5	151155701	82.8471
rs55797624	TN_16h	ENSG00000197043	ANXA6	119	5	151148972	39.69
rs11750621	TN_40h	ENSG00000197043	ANXA6	119	5	151155701	186.903
rs11750621	TN_cycling_40h	ENSG00000197043	ANXA6	119	5	151155701	99.2784
rs11750621	TN_cycling_5d	ENSG00000197043	ANXA6	119	5	151155701	46.215
rs55797624	TN_HSP_5d	ENSG00000197043	ANXA6	119	5	151148972	46.9066
rs11750621	TN_IFN_40h	ENSG00000197043	ANXA6	119	5	151155701	107.641
rs11750621	TN_IFN_5d	ENSG00000197043	ANXA6	119	5	151155701	45.065
rs12534501	CD4_Naive_uns_0h	ENSG00000136250	AOAH	119	7	36736077	47.0002
rs17379465	TN_0h	ENSG00000136250	AOAH	119	7	36735669	48.7458
rs17379465	TN_cycling_40h	ENSG00000136250	AOAH	119	7	36735669	48.7943
rs10238016	CD4_Memory_stim_5d	ENSG00000136250	AOAH	119	7	36716838	71.6441
rs1894910	CD4_Naive_stim_40h	ENSG00000136250	AOAH	119	7	36738283	50.7117
rs4720214	CD4_Naive_stim_5d	ENSG00000136250	AOAH	119	7	36717614	45.5625
rs10238016	TCM_5d	ENSG00000136250	AOAH	119	7	36716838	73.96
rs10238016	TEM_HLApositive_5d	ENSG00000136250	AOAH	119	7	36716838	45.2769
rs1894910	TN_40h	ENSG00000136250	AOAH	119	7	36738283	46.1958
rs10238016	TN_5d	ENSG00000136250	AOAH	119	7	36716838	42.4911
rs4723556	TN_HSP_5d	ENSG00000136250	AOAH	119	7	36704138	42.9891
rs2282568	CD4_Memory_stim_5d	ENSG00000255320	AP000759.1	119	11	66285361	214.796
rs11227439	CD4_Naive_stim_16h	ENSG00000255320	AP000759.1	119	11	66258208	137.224
rs2155198	CD4_Naive_stim_40h	ENSG00000255320	AP000759.1	119	11	66246829	305.397
rs3814738	T_ER-stress_5d	ENSG00000255320	AP000759.1	119	11	66293067	35.9211
rs2282568	TCM_16h	ENSG00000255320	AP000759.1	119	11	66285361	81
rs2155198	TCM_5d	ENSG00000255320	AP000759.1	119	11	66246829	75.2556
rs11227439	TN_IFN_40h	ENSG00000255320	AP000759.1	119	11	66258208	115.026
rs56812774	CD4_Memory_stim_5d	ENSG00000224905	AP001347.1	119	21	14093895	36.3673
rs67594350	CD4_Memory_uns_0h	ENSG00000256940	AP001453.2	119	11	64236519	63.7463
rs371707004	CD4_Naive_stim_40h	ENSG00000256940	AP001453.2	119	11	64251534	44.8262
rs371707004	TEM_0h	ENSG00000256940	AP001453.2	119	11	64251534	49.0986
rs371707004	TN_40h	ENSG00000256940	AP001453.2	119	11	64251534	44.261
rs2017686	CD4_Memory_stim_16h	ENSG00000254682	AP002387.2	119	11	71476015	105.671
rs2017686	CD4_Memory_stim_40h	ENSG00000254682	AP002387.2	119	11	71476015	215.245
rs2017686	CD4_Memory_stim_5d	ENSG00000254682	AP002387.2	119	11	71476015	216.996
rs736894	T_ER-stress_5d	ENSG00000254682	AP002387.2	119	11	71441212	79.3447
rs2017686	TCM_0h	ENSG00000254682	AP002387.2	119	11	71476015	71.527
rs736894	TCM_5d	ENSG00000254682	AP002387.2	119	11	71441212	157.674
rs2017686	TEM_40h	ENSG00000254682	AP002387.2	119	11	71476015	154.341
rs2017686	TM_ER-stress_40h	ENSG00000254682	AP002387.2	119	11	71476015	44.3909
rs3794060	CD4_Memory_uns_0h	ENSG00000254682	AP002387.2	119	11	71476633	92.3735
rs542119568	CD4_Naive_stim_16h	ENSG00000254682	AP002387.2	119	11	71454592	194.798
rs3794060	CD4_Naive_stim_40h	ENSG00000254682	AP002387.2	119	11	71476633	227.767
rs542119568	CD4_Naive_stim_5d	ENSG00000254682	AP002387.2	119	11	71454592	315.99
rs3794060	CD4_Naive_uns_0h	ENSG00000254682	AP002387.2	119	11	71476633	155.972
rs542119568	TCM_16h	ENSG00000254682	AP002387.2	119	11	71454592	130.062
rs542119568	TCM_40h	ENSG00000254682	AP002387.2	119	11	71454592	202.134
rs3794060	TEM_5d	ENSG00000254682	AP002387.2	119	11	71476633	131.501
rs3794060	TEM_HLApositive_40h	ENSG00000254682	AP002387.2	119	11	71476633	44.9689
rs3794060	TN_0h	ENSG00000254682	AP002387.2	119	11	71476633	150.062
rs3794060	TN_16h	ENSG00000254682	AP002387.2	119	11	71476633	135.405
rs3794060	TN_40h	ENSG00000254682	AP002387.2	119	11	71476633	226.414
rs3794060	TN_5d	ENSG00000254682	AP002387.2	119	11	71476633	196.95
rs3794060	TN_cycling_40h	ENSG00000254682	AP002387.2	119	11	71476633	118.039
rs3750997	TN_cycling_5d	ENSG00000254682	AP002387.2	119	11	71447795	67.6817
rs3794060	TN_HSP_5d	ENSG00000254682	AP002387.2	119	11	71476633	102.135
rs3794060	TN_IFN_40h	ENSG00000254682	AP002387.2	119	11	71476633	130.922
rs3794060	TN_IFN_5d	ENSG00000254682	AP002387.2	119	11	71476633	196.384
rs663743	CD4_Memory_stim_16h	ENSG00000236935	AP003774.4	119	11	64340263	44.9689
rs887314	CD4_Memory_stim_40h	ENSG00000236935	AP003774.4	119	11	64285685	108.113
rs618160	CD4_Memory_stim_5d	ENSG00000236935	AP003774.4	119	11	64249945	116.482
rs663743	CD4_Memory_uns_0h	ENSG00000236935	AP003774.4	119	11	64340263	56.5054
rs574835	CD4_Naive_stim_40h	ENSG00000236935	AP003774.4	119	11	64343196	69.4444
rs663743	TCM_0h	ENSG00000236935	AP003774.4	119	11	64340263	42.6332
rs566128	TCM_40h	ENSG00000236935	AP003774.4	119	11	64350795	42.0096
rs566128	TCM_5d	ENSG00000236935	AP003774.4	119	11	64350795	81.4343
rs663743	TEM_40h	ENSG00000236935	AP003774.4	119	11	64340263	40.0275
rs574835	TEM_5d	ENSG00000236935	AP003774.4	119	11	64343196	79.9236
rs521950	TN_0h	ENSG00000236935	AP003774.4	119	11	64360272	42.153
rs574835	TN_40h	ENSG00000236935	AP003774.4	119	11	64343196	114.862
rs566128	TN_5d	ENSG00000236935	AP003774.4	119	11	64350795	77.8806
rs618160	TN_IFN_5d	ENSG00000236935	AP003774.4	119	11	64249945	42.6685
rs1662185	CD4_Naive_stim_5d	ENSG00000236935	AP003774.4	119	11	64333304	105.116
rs59602925	TN_cycling_40h	ENSG00000236935	AP003774.4	119	11	64356016	39.6237
rs2244625	TN_HSP_5d	ENSG00000236935	AP003774.4	119	11	64258672	47.4568
rs1579764	CD4_Naive_stim_5d	ENSG00000272688	AP005329.3	119	18	3261901	40.5285
rs888265	TEM_5d	ENSG00000260302	AP005482.1	119	18	12750500	35.9017
rs62287472	TN_40h	ENSG00000161203	AP2M1	119	3	184200317	36.5103
rs72114230	CD4_Naive_stim_40h	ENSG00000221838	AP4M1	119	7	100046925	40.7735
rs13236456	TN_40h	ENSG00000221838	AP4M1	119	7	100077935	55.5025
rs11032943	CD4_Memory_stim_40h	ENSG00000149089	APIP	119	11	34945781	46.455
rs200981965	CD4_Memory_stim_16h	ENSG00000149089	APIP	119	11	34934934	80.3507
rs2915237	CD4_Memory_stim_5d	ENSG00000149089	APIP	119	11	34863445	44.3499
rs200981965	TCM_16h	ENSG00000149089	APIP	119	11	34934934	61.3018
rs200981965	TEM_40h	ENSG00000149089	APIP	119	11	34934934	34.9281
rs2986403	TN_16h	ENSG00000149089	APIP	119	11	34944999	52.7386
rs73112274	CD4_Memory_stim_16h	ENSG00000101474	APMAP	119	20	24949060	42.4283
rs61362448	CD4_Memory_stim_5d	ENSG00000239713	APOBEC3G	119	22	39094963	39.0219
rs6001429	CD4_Naive_stim_40h	ENSG00000239713	APOBEC3G	119	22	39098233	48.8512
rs6001429	CD4_Naive_stim_5d	ENSG00000239713	APOBEC3G	119	22	39098233	80.291
rs9611081	TN_0h	ENSG00000239713	APOBEC3G	119	22	39032391	35.0498
rs61362448	TN_5d	ENSG00000239713	APOBEC3G	119	22	39094963	67.1814
rs6001429	TN_HSP_5d	ENSG00000239713	APOBEC3G	119	22	39098233	64.8106
rs111871965	TN_IFN_40h	ENSG00000239713	APOBEC3G	119	22	39089456	46.5955
rs111871965	TN_IFN_5d	ENSG00000239713	APOBEC3G	119	22	39089456	44.4089
rs8137055	CD4_Memory_stim_5d	ENSG00000100298	APOBEC3H	119	22	39117118	36.4895
rs60093835	CD4_Naive_stim_5d	ENSG00000100298	APOBEC3H	119	22	39097351	44.9606
rs8137055	TCM_5d	ENSG00000100298	APOBEC3H	119	22	39117118	40.9194
rs17805838	TCM_40h	ENSG00000128335	APOL2	119	22	36235148	40.1111
rs132735	CD4_Memory_stim_5d	ENSG00000100336	APOL4	119	22	36201835	88.745
rs132735	TCM_5d	ENSG00000100336	APOL4	119	22	36201835	63.0714
rs132735	TEM_5d	ENSG00000100336	APOL4	119	22	36201835	43.0147
rs132735	TN_IFN_5d	ENSG00000100336	APOL4	119	22	36201835	145.719
rs10845601	CD4_Memory_uns_0h	ENSG00000178878	APOLD1	119	12	12667200	33.0625
rs1136165	CD4_Memory_stim_16h	ENSG00000256053	APOPT1	119	14	103521843	48.811
rs12884809	CD4_Memory_stim_40h	ENSG00000256053	APOPT1	119	14	103628983	29.8844
rs61996717	CD4_Naive_stim_16h	ENSG00000256053	APOPT1	119	14	103582234	64.5172
rs61996717	CD4_Naive_stim_40h	ENSG00000256053	APOPT1	119	14	103582234	50.7907
rs3742365	TCM_16h	ENSG00000256053	APOPT1	119	14	103731914	62.3485
rs28514618	TN_16h	ENSG00000256053	APOPT1	119	14	103587526	82.193
rs530758320	TN_40h	ENSG00000256053	APOPT1	119	14	103650581	41.0835
rs10861365	CD4_Naive_stim_40h	ENSG00000136044	APPL2	119	12	105266004	34.237
rs34355000	TN_40h	ENSG00000214293	APTR	119	7	77790602	47.156
rs9801821	CD4_Naive_uns_0h	ENSG00000104728	ARHGEF10	119	8	1858206	57.9487
rs9801821	TN_0h	ENSG00000104728	ARHGEF10	119	8	1858206	67.4553
rs12751725	CD4_Memory_stim_5d	ENSG00000142632	ARHGEF19	119	1	16213082	48.9021
rs12751725	CD4_Naive_stim_16h	ENSG00000142632	ARHGEF19	119	1	16213082	36.6912
rs221063	CD4_Memory_stim_40h	ENSG00000142632	ARHGEF19	119	1	16210794	48.7943
rs12063332	CD4_Naive_stim_40h	ENSG00000142632	ARHGEF19	119	1	16193406	147.449
rs12063332	CD4_Naive_stim_5d	ENSG00000142632	ARHGEF19	119	1	16193406	48.4232
rs12063332	TCM_40h	ENSG00000142632	ARHGEF19	119	1	16193406	60.6579
rs221063	TEM_40h	ENSG00000142632	ARHGEF19	119	1	16210794	57.9215
rs221063	TN_16h	ENSG00000142632	ARHGEF19	119	1	16210794	66.2878
rs221063	TN_40h	ENSG00000142632	ARHGEF19	119	1	16210794	118.241
rs12063332	TN_IFN_40h	ENSG00000142632	ARHGEF19	119	1	16193406	68.1761
rs1635893	CD4_Naive_stim_40h	ENSG00000213214	ARHGEF35	119	7	144180383	31.474
rs201430889	TN_40h	ENSG00000213214	ARHGEF35	119	7	144119964	36.5017
rs7927974	CD4_Memory_stim_16h	ENSG00000152219	ARL14EP	119	11	30329676	56.6386
rs1879671	CD4_Memory_stim_40h	ENSG00000152219	ARL14EP	119	11	30333160	82.0623
rs1879671	CD4_Memory_stim_5d	ENSG00000152219	ARL14EP	119	11	30333160	75.7924
rs1879671	CD4_Memory_uns_0h	ENSG00000152219	ARL14EP	119	11	30333160	101.878
rs1879671	CD4_Naive_stim_5d	ENSG00000152219	ARL14EP	119	11	30333160	57.98
rs3904780	T_ER-stress_5d	ENSG00000152219	ARL14EP	119	11	30314878	36.3702
rs10835657	TCM_0h	ENSG00000152219	ARL14EP	119	11	30342135	50.4736
rs3904780	TCM_5d	ENSG00000152219	ARL14EP	119	11	30314878	69.2462
rs1879671	TN_5d	ENSG00000152219	ARL14EP	119	11	30333160	47.7976
rs3904780	TN_IFN_5d	ENSG00000152219	ARL14EP	119	11	30314878	36.7178
rs62077189	CD4_Memory_stim_16h	ENSG00000214087	ARL16	119	17	81706058	182.848
rs57707013	CD4_Memory_stim_40h	ENSG00000214087	ARL16	119	17	81668251	343.484
rs62077189	CD4_Memory_stim_5d	ENSG00000214087	ARL16	119	17	81706058	109.252
rs1137360	CD4_Memory_uns_0h	ENSG00000214087	ARL16	119	17	81673189	95.1992
rs62077222	CD4_Naive_stim_16h	ENSG00000214087	ARL16	119	17	81720706	197.516
rs62077189	CD4_Naive_stim_40h	ENSG00000214087	ARL16	119	17	81706058	293.266
rs62077189	CD4_Naive_stim_5d	ENSG00000214087	ARL16	119	17	81706058	217.367
rs62077222	CD4_Naive_uns_0h	ENSG00000214087	ARL16	119	17	81720706	131.922
rs8066889	TCM_0h	ENSG00000214087	ARL16	119	17	81683798	47.3979
rs62077222	TCM_16h	ENSG00000214087	ARL16	119	17	81720706	157.717
rs62077189	TCM_40h	ENSG00000214087	ARL16	119	17	81706058	287.093
rs62077189	TCM_5d	ENSG00000214087	ARL16	119	17	81706058	97.3729
rs62077222	TEM_16h	ENSG00000214087	ARL16	119	17	81720706	44.4444
rs57707013	TEM_40h	ENSG00000214087	ARL16	119	17	81668251	174.982
rs62077189	TEM_5d	ENSG00000214087	ARL16	119	17	81706058	75.4727
rs62077189	TN_0h	ENSG00000214087	ARL16	119	17	81706058	166.152
rs57707013	TN_16h	ENSG00000214087	ARL16	119	17	81668251	262.903
rs62077189	TN_40h	ENSG00000214087	ARL16	119	17	81706058	326.55
rs62077189	TN_5d	ENSG00000214087	ARL16	119	17	81706058	70.7381
rs62077222	TN_cycling_40h	ENSG00000214087	ARL16	119	17	81720706	179.327
rs62077189	TN_IFN_40h	ENSG00000214087	ARL16	119	17	81706058	97.4896
rs62077189	TN_IFN_5d	ENSG00000214087	ARL16	119	17	81706058	109.605
rs2696466	CD4_Memory_stim_16h	ENSG00000228696	ARL17B	119	17	46212466	30.9756
rs2696466	CD4_Memory_uns_0h	ENSG00000228696	ARL17B	119	17	46212466	57.7858
rs2696466	CD4_Naive_uns_0h	ENSG00000228696	ARL17B	119	17	46212466	49.2279
rs2696466	TCM_0h	ENSG00000228696	ARL17B	119	17	46212466	33.5805
rs2696466	TCM_16h	ENSG00000228696	ARL17B	119	17	46212466	32.1449
rs2696466	TN_0h	ENSG00000228696	ARL17B	119	17	46212466	56.6256
rs34258265	CD4_Memory_stim_40h	ENSG00000228696	ARL17B	119	17	46135542	36.3057
rs2532351	CD4_Memory_stim_5d	ENSG00000228696	ARL17B	119	17	46259631	84.4929
rs2532351	CD4_Naive_stim_5d	ENSG00000228696	ARL17B	119	17	46259631	35.4833
rs2532341	TCM_40h	ENSG00000228696	ARL17B	119	17	46268062	39.0129
rs2532351	TCM_5d	ENSG00000228696	ARL17B	119	17	46259631	62.7845
rs34258265	TEM_5d	ENSG00000228696	ARL17B	119	17	46135542	35.4566
rs4663126	CD4_Naive_stim_16h	ENSG00000188042	ARL4C	119	2	234293005	32.9
rs4663384	TCM_16h	ENSG00000188042	ARL4C	119	2	234308108	69.8792
rs4663126	TEM_16h	ENSG00000188042	ARL4C	119	2	234293005	34.695
rs4663126	TN_16h	ENSG00000188042	ARL4C	119	2	234293005	52.929
rs6431245	TN_40h	ENSG00000188042	ARL4C	119	2	234281839	40.0094
rs6431245	TN_IFN_5d	ENSG00000188042	ARL4C	119	2	234281839	38.0278
rs35487751	CD4_Memory_uns_0h	ENSG00000170540	ARL6IP1	119	16	18896782	27.5625
rs138647678	TN_16h	ENSG00000170540	ARL6IP1	119	16	18781221	92.3429
rs2851435	CD4_Memory_stim_5d	ENSG00000182196	ARL6IP4	119	12	123227869	54.663
rs1716169	CD4_Naive_stim_5d	ENSG00000182196	ARL6IP4	119	12	123232383	33.3244
rs2851435	TEM_5d	ENSG00000182196	ARL6IP4	119	12	123227869	44.4444
rs60789715	CD4_Naive_uns_0h	ENSG00000144746	ARL6IP5	119	3	69091576	34.7929
rs60789715	TN_0h	ENSG00000144746	ARL6IP5	119	3	69091576	34.9641
rs34114172	CD4_Naive_stim_16h	ENSG00000198520	ARMH1	119	1	44783392	34.5744
rs201310589	CD4_Memory_stim_5d	ENSG00000111229	ARPC3	119	12	110362013	30.4221
rs28811332	TN_40h	ENSG00000111229	ARPC3	119	12	110406384	29.16
rs1174686	CD4_Memory_uns_0h	ENSG00000162704	ARPC5	119	1	183637612	100
rs1174686	CD4_Naive_uns_0h	ENSG00000162704	ARPC5	119	1	183637612	79.6035
rs74862432	TCM_0h	ENSG00000162704	ARPC5	119	1	183614825	47.2656
rs1174686	TEM_0h	ENSG00000162704	ARPC5	119	1	183637612	46.2645
rs1174686	TN_0h	ENSG00000162704	ARPC5	119	1	183637612	86.614
rs200835529	TEM_40h	ENSG00000162704	ARPC5	119	1	183617178	52.8044
rs7541678	TEM_5d	ENSG00000162704	ARPC5	119	1	183658960	41.7515
rs11236414	CD4_Naive_stim_5d	ENSG00000137486	ARRB1	119	11	75373901	39.2794
rs2071421	CD4_Memory_stim_16h	ENSG00000100299	ARSA	119	22	50625988	46.5218
rs2071421	CD4_Memory_stim_40h	ENSG00000100299	ARSA	119	22	50625988	124.623
rs2071421	CD4_Memory_stim_5d	ENSG00000100299	ARSA	119	22	50625988	122.401
rs2071421	CD4_Memory_uns_0h	ENSG00000100299	ARSA	119	22	50625988	54.6006
rs2071421	CD4_Naive_stim_40h	ENSG00000100299	ARSA	119	22	50625988	53.6556
rs6151429	CD4_Naive_stim_5d	ENSG00000100299	ARSA	119	22	50625049	105.062
rs6151429	CD4_Naive_uns_0h	ENSG00000100299	ARSA	119	22	50625049	50.2309
rs2071421	TCM_40h	ENSG00000100299	ARSA	119	22	50625988	79.2948
rs2071421	TCM_5d	ENSG00000100299	ARSA	119	22	50625988	57.4453
rs2071421	TEM_40h	ENSG00000100299	ARSA	119	22	50625988	106.886
rs2071421	TEM_5d	ENSG00000100299	ARSA	119	22	50625988	70.9314
rs2071421	TEM_HLApositive_5d	ENSG00000100299	ARSA	119	22	50625988	38.6591
rs6151429	TN_0h	ENSG00000100299	ARSA	119	22	50625049	56.103
rs6151429	TN_40h	ENSG00000100299	ARSA	119	22	50625049	103.93
rs6151429	TN_5d	ENSG00000100299	ARSA	119	22	50625049	64.8631
rs6151429	TN_cycling_5d	ENSG00000100299	ARSA	119	22	50625049	37.3315
rs6151429	TN_IFN_5d	ENSG00000100299	ARSA	119	22	50625049	57.9401
rs4245007	TN_40h	ENSG00000204147	ASAH2B	119	10	50811742	34.6886
rs11656871	CD4_Memory_stim_16h	ENSG00000267080	ASB16-AS1	119	17	44191773	33.7506
rs8079310	CD4_Memory_stim_40h	ENSG00000267080	ASB16-AS1	119	17	44192923	45.9206
rs11656871	CD4_Memory_stim_5d	ENSG00000267080	ASB16-AS1	119	17	44191773	58.7326
rs13726	CD4_Naive_stim_16h	ENSG00000267080	ASB16-AS1	119	17	44162193	57.8625
rs9898613	CD4_Naive_stim_40h	ENSG00000267080	ASB16-AS1	119	17	44189922	71.6192
rs13726	CD4_Naive_stim_5d	ENSG00000267080	ASB16-AS1	119	17	44162193	70.5315
rs13726	TCM_16h	ENSG00000267080	ASB16-AS1	119	17	44162193	27.7008
rs8079310	TCM_40h	ENSG00000267080	ASB16-AS1	119	17	44192923	51.9917
rs13726	TCM_5d	ENSG00000267080	ASB16-AS1	119	17	44162193	26.5949
rs13726	TEM_5d	ENSG00000267080	ASB16-AS1	119	17	44162193	57.2965
rs8079310	TN_16h	ENSG00000267080	ASB16-AS1	119	17	44192923	43.1531
rs8079310	TN_40h	ENSG00000267080	ASB16-AS1	119	17	44192923	62.461
rs9898613	TN_5d	ENSG00000267080	ASB16-AS1	119	17	44189922	50.281
rs147886588	CD4_Naive_stim_16h	ENSG00000111875	ASF1A	119	6	118894738	46.2991
rs4718335	CD4_Memory_stim_5d	ENSG00000126522	ASL	119	7	66339619	29.1257
rs4149457	TCM_40h	ENSG00000126522	ASL	119	7	66240047	31.5426
rs6979452	CD4_Memory_stim_40h	ENSG00000126522	ASL	119	7	66341473	33.4522
rs160645	TCM_5d	ENSG00000126522	ASL	119	7	66091320	35.8067
rs6956179	TN_40h	ENSG00000126522	ASL	119	7	66341672	40.795
rs1233262	CD4_Memory_stim_16h	ENSG00000138381	ASNSD1	119	2	189793107	59.726
rs1233262	CD4_Memory_uns_0h	ENSG00000138381	ASNSD1	119	2	189793107	71.9622
rs1233262	CD4_Naive_stim_16h	ENSG00000138381	ASNSD1	119	2	189793107	79.2948
rs1233299	CD4_Naive_stim_40h	ENSG00000138381	ASNSD1	119	2	189799912	83.9224
rs1233299	CD4_Naive_uns_0h	ENSG00000138381	ASNSD1	119	2	189799912	31.7971
rs1233262	TCM_0h	ENSG00000138381	ASNSD1	119	2	189793107	39.5241
rs1233262	TCM_16h	ENSG00000138381	ASNSD1	119	2	189793107	162.179
rs256546	TCM_40h	ENSG00000138381	ASNSD1	119	2	189886437	41.639
rs1233291	TEM_16h	ENSG00000138381	ASNSD1	119	2	189826225	43.7218
rs1233291	TN_0h	ENSG00000138381	ASNSD1	119	2	189826225	35.4615
rs1233262	TN_16h	ENSG00000138381	ASNSD1	119	2	189793107	152.914
rs1233262	TN_40h	ENSG00000138381	ASNSD1	119	2	189793107	100.716
rs1233291	TN_cycling_40h	ENSG00000138381	ASNSD1	119	2	189826225	69.3935
rs1233262	TN_NFKB	ENSG00000138381	ASNSD1	119	2	189793107	86.4574
rs72919486	CD4_Memory_stim_40h	ENSG00000162174	ASRGL1	119	11	62276029	45.8308
rs7104149	TEM_5d	ENSG00000162174	ASRGL1	119	11	62404155	51.5124
rs7121684	TN_40h	ENSG00000162174	ASRGL1	119	11	62394917	70.6905
rs72919486	TN_cycling_40h	ENSG00000162174	ASRGL1	119	11	62276029	60.9229
rs34027697	CD4_Memory_stim_5d	ENSG00000162174	ASRGL1	119	11	62364245	47.1458
rs34027697	CD4_Naive_stim_40h	ENSG00000162174	ASRGL1	119	11	62364245	88.0223
rs34027697	CD4_Naive_stim_5d	ENSG00000162174	ASRGL1	119	11	62364245	59.2192
rs34027697	TCM_40h	ENSG00000162174	ASRGL1	119	11	62364245	52.2767
rs34027697	TN_IFN_5d	ENSG00000162174	ASRGL1	119	11	62364245	54.541
rs1695855	CD4_Memory_stim_16h	ENSG00000160072	ATAD3B	119	1	1423062	58.1753
rs9439435	CD4_Naive_stim_40h	ENSG00000160072	ATAD3B	119	1	1500745	42.0262
rs9439435	TN_40h	ENSG00000160072	ATAD3B	119	1	1500745	48.2821
rs35624680	TN_40h	ENSG00000123268	ATF1	119	12	50807824	33.6007
rs2701134	CD4_Memory_stim_5d	ENSG00000123395	ATG101	119	12	52084239	37.3845
rs1882121	CD4_Naive_stim_40h	ENSG00000123395	ATG101	119	12	52058573	52.4914
rs2701134	TEM_5d	ENSG00000123395	ATG101	119	12	52084239	33.953
rs7594345	CD4_Naive_stim_16h	ENSG00000138363	ATIC	119	2	215314528	36.7784
rs11651	CD4_Naive_stim_5d	ENSG00000138363	ATIC	119	2	215364969	45.4069
rs138029336	CD4_Naive_uns_0h	ENSG00000149311	ATM	119	11	108374194	31.7436
rs138029336	TN_0h	ENSG00000149311	ATM	119	11	108374194	39.1352
rs28463227	CD4_Naive_stim_5d	ENSG00000069849	ATP1B3	119	3	141863328	32.7812
rs2068229	TN_NFKB	ENSG00000069849	ATP1B3	119	3	141904462	32.3864
rs10431506	CD4_Memory_uns_0h	ENSG00000166896	ATP23	119	12	57917741	55.6324
rs10431506	CD4_Naive_uns_0h	ENSG00000166896	ATP23	119	12	57917741	32.8885
rs10122	TN_0h	ENSG00000166896	ATP23	119	12	57956848	49.7396
rs34513223	CD4_Memory_stim_16h	ENSG00000166896	ATP23	119	12	57954826	90.4522
rs34513223	CD4_Memory_stim_40h	ENSG00000166896	ATP23	119	12	57954826	63.3351
rs34513223	CD4_Naive_stim_16h	ENSG00000166896	ATP23	119	12	57954826	39.1518
rs113230211	CD4_Naive_stim_40h	ENSG00000166896	ATP23	119	12	57937731	84.1887
rs34513223	CD4_Naive_stim_5d	ENSG00000166896	ATP23	119	12	57954826	174.91
rs10678945	TEM_40h	ENSG00000166896	ATP23	119	12	57912117	38.272
rs113230211	TN_40h	ENSG00000166896	ATP23	119	12	57937731	120.085
rs113230211	TN_5d	ENSG00000166896	ATP23	119	12	57937731	36.7619
rs34513223	TN_IFN_5d	ENSG00000166896	ATP23	119	12	57954826	47.5074
rs12818213	CD4_Memory_stim_16h	ENSG00000135390	ATP5G2	119	12	53678223	75.9077
rs12818213	CD4_Memory_stim_5d	ENSG00000135390	ATP5G2	119	12	53678223	39.0625
rs12818213	CD4_Naive_stim_16h	ENSG00000135390	ATP5G2	119	12	53678223	107.353
rs12818213	TCM_16h	ENSG00000135390	ATP5G2	119	12	53678223	142.571
rs12818213	TN_16h	ENSG00000135390	ATP5G2	119	12	53678223	187.158
rs12818213	TN_40h	ENSG00000135390	ATP5G2	119	12	53678223	209.043
rs34091438	CD4_Memory_stim_40h	ENSG00000135390	ATP5G2	119	12	53634068	109.136
rs10783594	CD4_Memory_uns_0h	ENSG00000135390	ATP5G2	119	12	53673351	54.695
rs34091438	CD4_Naive_stim_40h	ENSG00000135390	ATP5G2	119	12	53634068	147.249
rs34091438	TCM_40h	ENSG00000135390	ATP5G2	119	12	53634068	52.1605
rs34091438	TN_cycling_40h	ENSG00000135390	ATP5G2	119	12	53634068	53.058
rs34091438	TN_IFN_40h	ENSG00000135390	ATP5G2	119	12	53634068	58.4133
rs489620	CD4_Naive_stim_16h	ENSG00000130770	ATP5IF1	119	1	28242638	36.2863
rs546569	CD4_Naive_stim_40h	ENSG00000130770	ATP5IF1	119	1	28248629	39.1876
rs546569	CD4_Naive_stim_5d	ENSG00000130770	ATP5IF1	119	1	28248629	39.1592
rs546569	TN_40h	ENSG00000130770	ATP5IF1	119	1	28248629	43.8335
rs489620	TN_HSP_5d	ENSG00000130770	ATP5IF1	119	1	28242638	36.2289
rs369024181	TN_cycling_40h	ENSG00000130770	ATP5IF1	119	1	28202588	44.9158
rs268224	CD4_Naive_stim_16h	ENSG00000154518	ATP5MC3	119	2	175179408	37.1338
rs268224	TN_16h	ENSG00000154518	ATP5MC3	119	2	175179408	35.1212
rs2032311	CD4_Naive_stim_40h	ENSG00000241837	ATP5O	119	21	33917413	52.1021
rs2032311	TN_40h	ENSG00000241837	ATP5O	119	21	33917413	52.9139
rs35077736	CD4_Memory_stim_16h	ENSG00000125375	ATP5S	119	14	50135066	41.1246
rs6894520	TN_0h	ENSG00000205464	ATP6AP1L	119	5	82298929	39.3471
rs226208	CD4_Memory_uns_0h	ENSG00000205464	ATP6AP1L	119	5	82307625	46.4966
rs11615162	CD4_Memory_stim_5d	ENSG00000185344	ATP6V0A2	119	12	123647382	31.6808
rs9922624	CD4_Memory_stim_16h	ENSG00000159720	ATP6V0D1	119	16	67445073	30.4957
rs13332450	TN_40h	ENSG00000159720	ATP6V0D1	119	16	67515267	28.5704
rs5747247	TN_40h	ENSG00000131100	ATP6V1E1	119	22	17594874	39.987
rs2384575	CD4_Naive_stim_16h	ENSG00000138085	ATRAID	119	2	27164561	35.5909
rs4665966	CD4_Naive_stim_40h	ENSG00000138085	ATRAID	119	2	27318186	27.9184
rs6462369	CD4_Memory_stim_16h	ENSG00000105778	AVL9	119	7	32464683	38.7845
rs376492852	TN_40h	ENSG00000105778	AVL9	119	7	32579408	39.6535
rs11713441	CD4_Naive_stim_16h	ENSG00000169255	B3GALNT1	119	3	161189067	45.6572
rs35892577	CD4_Naive_stim_40h	ENSG00000169255	B3GALNT1	119	3	161130148	49.8189
rs34105342	TN_16h	ENSG00000169255	B3GALNT1	119	3	161199764	38.0278
rs34105342	TN_5d	ENSG00000169255	B3GALNT1	119	3	161199764	36.1133
rs1056008	CD4_Memory_stim_16h	ENSG00000139044	B4GALNT3	119	12	553672	306.639
rs1056008	CD4_Memory_stim_40h	ENSG00000139044	B4GALNT3	119	12	553672	313.326
rs1056008	CD4_Memory_stim_5d	ENSG00000139044	B4GALNT3	119	12	553672	394.953
rs1056008	CD4_Naive_stim_5d	ENSG00000139044	B4GALNT3	119	12	553672	223.869
rs1056008	TCM_16h	ENSG00000139044	B4GALNT3	119	12	553672	298.113
rs1056008	TCM_40h	ENSG00000139044	B4GALNT3	119	12	553672	278.827
rs1056008	TEM_16h	ENSG00000139044	B4GALNT3	119	12	553672	216.625
rs7298766	TEM_40h	ENSG00000139044	B4GALNT3	119	12	552490	193.698
rs1056008	TEM_5d	ENSG00000139044	B4GALNT3	119	12	553672	217.636
rs1056008	TN_40h	ENSG00000139044	B4GALNT3	119	12	553672	315.606
rs1056008	TN_5d	ENSG00000139044	B4GALNT3	119	12	553672	124.925
rs1056008	TN_cycling_40h	ENSG00000139044	B4GALNT3	119	12	553672	196.751
rs1056008	TN_cycling_5d	ENSG00000139044	B4GALNT3	119	12	553672	91.339
rs1056008	TN_IFN_5d	ENSG00000139044	B4GALNT3	119	12	553672	155.256
rs34919692	CD4_Memory_stim_40h	ENSG00000086062	B4GALT1	119	9	33120213	79.8789
rs34919692	CD4_Memory_stim_5d	ENSG00000086062	B4GALT1	119	9	33120213	69.3597
rs3824458	CD4_Memory_uns_0h	ENSG00000086062	B4GALT1	119	9	33144811	68.2629
rs34919692	CD4_Naive_stim_40h	ENSG00000086062	B4GALT1	119	9	33120213	52.9419
rs13287724	CD4_Naive_stim_5d	ENSG00000086062	B4GALT1	119	9	33169036	72.3681
rs3824458	CD4_Naive_uns_0h	ENSG00000086062	B4GALT1	119	9	33144811	159.17
rs3824458	TCM_0h	ENSG00000086062	B4GALT1	119	9	33144811	54.1097
rs34919692	TCM_40h	ENSG00000086062	B4GALT1	119	9	33120213	54.3766
rs34919692	TCM_5d	ENSG00000086062	B4GALT1	119	9	33120213	62.3393
rs34813509	TEM_0h	ENSG00000086062	B4GALT1	119	9	33132790	44.1276
rs34919692	TEM_40h	ENSG00000086062	B4GALT1	119	9	33120213	34.679
rs13287724	TEM_5d	ENSG00000086062	B4GALT1	119	9	33169036	63.9019
rs3824458	TN_0h	ENSG00000086062	B4GALT1	119	9	33144811	160.346
rs3824458	TN_16h	ENSG00000086062	B4GALT1	119	9	33144811	37.1631
rs34919692	TN_40h	ENSG00000086062	B4GALT1	119	9	33120213	56.8767
rs34919692	TN_5d	ENSG00000086062	B4GALT1	119	9	33120213	45.3737
rs34919692	TN_IFN_5d	ENSG00000086062	B4GALT1	119	9	33120213	46.803
rs58960269	TCM_16h	ENSG00000086062	B4GALT1	119	9	33165307	29.2465
rs10738907	CD4_Memory_stim_16h	ENSG00000086062	B4GALT1	119	9	33135892	36.6976
rs1969976	CD4_Naive_stim_16h	ENSG00000086062	B4GALT1	119	9	33120206	75.4968
rs6808238	CD4_Memory_stim_40h	ENSG00000121578	B4GALT4	119	3	119249883	51.5205
rs6808238	TEM_40h	ENSG00000121578	B4GALT4	119	3	119249883	42.3727
rs9878996	CD4_Memory_stim_16h	ENSG00000121578	B4GALT4	119	3	119190691	57.6219
rs6438503	CD4_Memory_stim_5d	ENSG00000121578	B4GALT4	119	3	119211539	47.6545
rs6438503	CD4_Memory_uns_0h	ENSG00000121578	B4GALT4	119	3	119211539	45.7094
rs56981142	CD4_Memory_stim_16h	ENSG00000027847	B4GALT7	119	5	177639199	39.5102
rs1872624	TCM_16h	ENSG00000027847	B4GALT7	119	5	177602835	32.49
rs10070584	CD4_Memory_stim_5d	ENSG00000027847	B4GALT7	119	5	177664232	37.8042
rs763731877	CD4_Naive_stim_40h	ENSG00000027847	B4GALT7	119	5	177600082	34.5414
rs2046511	CD4_Naive_stim_5d	ENSG00000027847	B4GALT7	119	5	177603743	32.1852
rs2844470	TN_40h	ENSG00000204463	BAG6	119	6	31626404	43.5341
rs3216621	CD4_Naive_stim_40h	ENSG00000030110	BAK1	119	6	33580313	53.6093
rs3216621	TN_16h	ENSG00000030110	BAK1	119	6	33580313	61.6315
rs3216621	TN_40h	ENSG00000030110	BAK1	119	6	33580313	60.7546
rs7128076	CD4_Memory_uns_0h	ENSG00000175334	BANF1	119	11	65992163	54.4708
rs754532	CD4_Naive_stim_40h	ENSG00000175334	BANF1	119	11	65979586	53.3176
rs6591195	TCM_0h	ENSG00000175334	BANF1	119	11	66015297	37.0069
rs632578	TN_16h	ENSG00000175334	BANF1	119	11	66013724	41.7786
rs7128076	TN_40h	ENSG00000175334	BANF1	119	11	65992163	72.101
rs11420753	CD4_Memory_stim_40h	ENSG00000175334	BANF1	119	11	65940873	42.6572
rs590318	CD4_Naive_stim_16h	ENSG00000175334	BANF1	119	11	65926912	40.7633
rs11420753	TCM_40h	ENSG00000175334	BANF1	119	11	65940873	37.8059
rs2303284	CD4_Naive_stim_5d	ENSG00000125124	BBS2	119	16	56520101	35.6479
rs4556786	TN_40h	ENSG00000125124	BBS2	119	16	56451959	38.0428
rs2303284	TN_IFN_5d	ENSG00000125124	BBS2	119	16	56520101	47.6631
rs57144787	CD4_Memory_stim_5d	ENSG00000125124	BBS2	119	16	56454653	46.5534
rs6096110	CD4_Naive_stim_5d	ENSG00000124243	BCAS4	119	20	50810451	50.2694
rs8114995	CD4_Naive_uns_0h	ENSG00000124243	BCAS4	119	20	50824825	95.1648
rs8114995	TN_0h	ENSG00000124243	BCAS4	119	20	50824825	93.8562
rs6096110	TN_40h	ENSG00000124243	BCAS4	119	20	50810451	40.9373
rs11549936	CD4_Naive_stim_5d	ENSG00000248098	BCKDHA	119	19	41410644	67.1814
rs1641716	CD4_Memory_stim_40h	ENSG00000121380	BCL2L14	119	12	12071784	33.9571
rs9859281	CD4_Naive_stim_40h	ENSG00000161267	BDH1	119	3	197585897	48.1151
rs9867315	CD4_Naive_stim_5d	ENSG00000161267	BDH1	119	3	197589816	76.9275
rs9859281	TN_40h	ENSG00000161267	BDH1	119	3	197585897	41.8794
rs9867315	TN_5d	ENSG00000161267	BDH1	119	3	197589816	50.584
rs9867315	TN_HSP_5d	ENSG00000161267	BDH1	119	3	197589816	49.3791
rs7649845	TN_IFN_40h	ENSG00000161267	BDH1	119	3	197586171	61.9188
rs9867315	TN_IFN_5d	ENSG00000161267	BDH1	119	3	197589816	47.4736
rs2866634	CD4_Memory_stim_40h	ENSG00000164039	BDH2	119	4	103243145	65.8192
rs17217473	CD4_Memory_uns_0h	ENSG00000164039	BDH2	119	4	103193585	56.9957
rs17217473	CD4_Naive_stim_40h	ENSG00000164039	BDH2	119	4	103193585	39.1486
rs5811001	CD4_Naive_stim_40h	ENSG00000183092	BEGAIN	119	14	100548296	43.9569
rs12893951	CD4_Naive_stim_5d	ENSG00000183092	BEGAIN	119	14	100538878	87.848
rs10132528	TCM_40h	ENSG00000183092	BEGAIN	119	14	100525030	61.1904
rs12893951	TN_40h	ENSG00000183092	BEGAIN	119	14	100538878	39.69
rs12893951	TN_5d	ENSG00000183092	BEGAIN	119	14	100538878	33.718
rs2072432	TN_40h	ENSG00000105829	BET1	119	7	94003698	34.6627
rs10194375	CD4_Memory_stim_16h	ENSG00000136717	BIN1	119	2	127082205	62.5537
rs10194375	CD4_Memory_stim_40h	ENSG00000136717	BIN1	119	2	127082205	65.4196
rs10194375	CD4_Memory_stim_5d	ENSG00000136717	BIN1	119	2	127082205	119.884
rs10194375	CD4_Memory_uns_0h	ENSG00000136717	BIN1	119	2	127082205	54.9695
rs11682128	CD4_Naive_stim_40h	ENSG00000136717	BIN1	119	2	127081898	71.8148
rs10194375	CD4_Naive_stim_5d	ENSG00000136717	BIN1	119	2	127082205	81
rs10194375	CD4_Naive_uns_0h	ENSG00000136717	BIN1	119	2	127082205	34.1928
rs58402148	TCM_40h	ENSG00000136717	BIN1	119	2	127084369	36.4586
rs10194375	TCM_5d	ENSG00000136717	BIN1	119	2	127082205	92.2165
rs11682128	TEM_40h	ENSG00000136717	BIN1	119	2	127081898	43.1837
rs10194375	TN_0h	ENSG00000136717	BIN1	119	2	127082205	42.7515
rs10194375	TN_5d	ENSG00000136717	BIN1	119	2	127082205	35.0624
rs10194375	TN_HSP_5d	ENSG00000136717	BIN1	119	2	127082205	35.3543
rs10194375	TN_IFN_5d	ENSG00000136717	BIN1	119	2	127082205	56.7402
rs34847935	CD4_Memory_stim_40h	ENSG00000089685	BIRC5	119	17	78229265	35.3364
rs10416672	CD4_Memory_stim_5d	ENSG00000282851	BISPR	119	19	17422945	33.1732
rs10403558	TCM_5d	ENSG00000282851	BISPR	119	19	17417686	37.1612
rs35393613	CD4_Memory_uns_0h	ENSG00000136573	BLK	119	8	11480957	41.2737
rs2815168	CD4_Memory_stim_40h	ENSG00000188428	BLOC1S5	119	6	8018155	87.4225
rs2815168	TCM_40h	ENSG00000188428	BLOC1S5	119	6	8018155	53.7182
rs2815144	TN_40h	ENSG00000188428	BLOC1S5	119	6	8044526	87.7888
rs2748378	CD4_Naive_stim_40h	ENSG00000188428	BLOC1S5	119	6	8018168	95.518
rs34231574	CD4_Naive_stim_16h	ENSG00000104081	BMF	119	15	40103800	51.8959
rs539846	TN_16h	ENSG00000104081	BMF	119	15	40105735	74.1821
rs141056262	TN_40h	ENSG00000261236	BOP1	119	8	144318653	29.3286
rs56340010	CD4_Memory_stim_16h	ENSG00000165714	BORCS5	119	12	12466303	41.1736
rs56340010	CD4_Memory_stim_40h	ENSG00000165714	BORCS5	119	12	12466303	88.4993
rs56340010	CD4_Naive_stim_40h	ENSG00000165714	BORCS5	119	12	12466303	46.0038
rs56340010	TCM_40h	ENSG00000165714	BORCS5	119	12	12466303	41.7316
rs56340010	TN_40h	ENSG00000165714	BORCS5	119	12	12466303	49.3817
rs146170099	TEM_5d	ENSG00000165714	BORCS5	119	12	12464851	50.7656
rs12416687	CD4_Memory_stim_16h	ENSG00000166275	BORCS7	119	10	102869254	84.4464
rs11191401	CD4_Memory_stim_5d	ENSG00000166275	BORCS7	119	10	102813646	54.8119
rs12416687	CD4_Memory_uns_0h	ENSG00000166275	BORCS7	119	10	102869254	57.9833
rs12416687	CD4_Naive_stim_16h	ENSG00000166275	BORCS7	119	10	102869254	81.3876
rs12416687	CD4_Naive_stim_40h	ENSG00000166275	BORCS7	119	10	102869254	46.3328
rs12416687	CD4_Naive_stim_5d	ENSG00000166275	BORCS7	119	10	102869254	86.7227
rs12416687	CD4_Naive_uns_0h	ENSG00000166275	BORCS7	119	10	102869254	58.9239
rs12416687	TCM_16h	ENSG00000166275	BORCS7	119	10	102869254	107.941
rs34359406	TCM_5d	ENSG00000166275	BORCS7	119	10	102823269	38.3086
rs12416687	TN_0h	ENSG00000166275	BORCS7	119	10	102869254	72.25
rs12416687	TN_40h	ENSG00000166275	BORCS7	119	10	102869254	36.8421
rs9937923	CD4_Memory_stim_5d	ENSG00000166164	BRD7	119	16	50337912	73.4165
rs9937923	CD4_Naive_stim_5d	ENSG00000166164	BRD7	119	16	50337912	150.471
rs202042169	TCM_5d	ENSG00000166164	BRD7	119	16	50345860	31.36
rs113637419	TEM_5d	ENSG00000166164	BRD7	119	16	50368658	41.7757
rs113637419	TN_5d	ENSG00000166164	BRD7	119	16	50368658	78.9495
rs113637419	TN_cycling_5d	ENSG00000166164	BRD7	119	16	50368658	31.9847
rs35372355	CD4_Memory_uns_0h	ENSG00000166164	BRD7	119	16	50330907	34.81
rs757669	CD4_Naive_stim_5d	ENSG00000164713	BRI3	119	7	98302702	32.9913
rs10773139	TCM_40h	ENSG00000184992	BRI3BP	119	12	125024389	40.2568
rs61438880	CD4_Naive_stim_5d	ENSG00000254999	BRK1	119	3	10051082	45.2293
rs113982519	TCM_5d	ENSG00000254999	BRK1	119	3	9972832	41.7609
rs73918146	CD4_Memory_stim_5d	ENSG00000172270	BSG	119	19	584211	43.2489
rs6758	CD4_Naive_stim_5d	ENSG00000172270	BSG	119	19	583460	51.8196
rs6758	TN_5d	ENSG00000172270	BSG	119	19	583460	31.36
rs12380548	CD4_Memory_stim_40h	ENSG00000119411	BSPRY	119	9	113342220	43.1548
rs12380548	CD4_Naive_stim_40h	ENSG00000119411	BSPRY	119	9	113342220	60.641
rs10481674	CD4_Naive_stim_5d	ENSG00000119411	BSPRY	119	9	113340183	47.6805
rs12380548	TN_40h	ENSG00000119411	BSPRY	119	9	113342220	45.9528
rs10481674	TN_IFN_5d	ENSG00000119411	BSPRY	119	9	113340183	36.3477
rs58929640	TN_5d	ENSG00000119411	BSPRY	119	9	113354857	49.9321
rs10403558	CD4_Memory_stim_16h	ENSG00000130303	BST2	119	19	17417686	41.9818
rs10403558	CD4_Naive_stim_16h	ENSG00000130303	BST2	119	19	17417686	90.25
rs10403558	CD4_Naive_stim_40h	ENSG00000130303	BST2	119	19	17417686	57.84
rs10403558	CD4_Naive_uns_0h	ENSG00000130303	BST2	119	19	17417686	33.9352
rs12984283	TCM_16h	ENSG00000130303	BST2	119	19	17429304	48.7708
rs11882366	TN_0h	ENSG00000130303	BST2	119	19	17407209	41.5686
rs10403558	TN_16h	ENSG00000130303	BST2	119	19	17417686	84.9541
rs10403558	TN_40h	ENSG00000130303	BST2	119	19	17417686	83.0285
rs10403558	TN_cycling_40h	ENSG00000130303	BST2	119	19	17417686	53.8439
rs10403558	TN_IFN_40h	ENSG00000130303	BST2	119	19	17417686	58.6017
rs9467772	CD4_Naive_stim_5d	ENSG00000112763	BTN2A1	119	6	26496350	55.4337
rs72841536	CD4_Memory_stim_16h	ENSG00000186470	BTN3A2	119	6	26378060	277.599
rs72841536	CD4_Memory_stim_40h	ENSG00000186470	BTN3A2	119	6	26378060	174.922
rs72841536	CD4_Memory_stim_5d	ENSG00000186470	BTN3A2	119	6	26378060	293.207
rs72841536	CD4_Memory_uns_0h	ENSG00000186470	BTN3A2	119	6	26378060	355.148
rs72841536	CD4_Naive_stim_16h	ENSG00000186470	BTN3A2	119	6	26378060	300.631
rs72841536	CD4_Naive_stim_40h	ENSG00000186470	BTN3A2	119	6	26378060	299.687
rs72841536	CD4_Naive_stim_5d	ENSG00000186470	BTN3A2	119	6	26378060	400
rs72841536	CD4_Naive_uns_0h	ENSG00000186470	BTN3A2	119	6	26378060	301.937
rs2072803	T_ER-stress_5d	ENSG00000186470	BTN3A2	119	6	26392287	160.29
rs72841536	TCM_0h	ENSG00000186470	BTN3A2	119	6	26378060	306.25
rs72841536	TCM_16h	ENSG00000186470	BTN3A2	119	6	26378060	141.134
rs16891727	TCM_40h	ENSG00000186470	BTN3A2	119	6	26488632	114.822
rs72841536	TCM_5d	ENSG00000186470	BTN3A2	119	6	26378060	263.208
rs72841536	TCM_LA	ENSG00000186470	BTN3A2	119	6	26378060	87.3923
rs72841536	TEM_0h	ENSG00000186470	BTN3A2	119	6	26378060	193.099
rs2072803	TEM_16h	ENSG00000186470	BTN3A2	119	6	26392287	148.34
rs16891725	TEM_40h	ENSG00000186470	BTN3A2	119	6	26478922	62.844
rs72841536	TEM_5d	ENSG00000186470	BTN3A2	119	6	26378060	193.384
rs72841536	TEM_HLApositive_5d	ENSG00000186470	BTN3A2	119	6	26378060	44.1206
rs9348726	TEM_LA	ENSG00000186470	BTN3A2	119	6	26604978	53.3132
rs72841536	TN_0h	ENSG00000186470	BTN3A2	119	6	26378060	289.709
rs72841536	TN_16h	ENSG00000186470	BTN3A2	119	6	26378060	162.914
rs72841536	TN_40h	ENSG00000186470	BTN3A2	119	6	26378060	283.616
rs72841536	TN_5d	ENSG00000186470	BTN3A2	119	6	26378060	309.76
rs72841536	TN_cycling_40h	ENSG00000186470	BTN3A2	119	6	26378060	89.9968
rs72841536	TN_cycling_5d	ENSG00000186470	BTN3A2	119	6	26378060	129.568
rs72841536	TN_HSP_5d	ENSG00000186470	BTN3A2	119	6	26378060	168.752
rs72841536	TN_IFN_40h	ENSG00000186470	BTN3A2	119	6	26378060	84.4318
rs72841536	TN_IFN_5d	ENSG00000186470	BTN3A2	119	6	26378060	146.701
rs6939532	TN_LA	ENSG00000186470	BTN3A2	119	6	26533796	92.2092
rs1044476	CD4_Memory_uns_0h	ENSG00000120055	C10orf95	119	10	102424324	43.3466
rs1044476	CD4_Naive_stim_16h	ENSG00000120055	C10orf95	119	10	102424324	67.7803
rs34325175	CD4_Naive_stim_40h	ENSG00000120055	C10orf95	119	10	102261235	37.768
rs1044476	CD4_Naive_uns_0h	ENSG00000120055	C10orf95	119	10	102424324	57.8793
rs1044476	TCM_0h	ENSG00000120055	C10orf95	119	10	102424324	31.134
rs1044476	TN_0h	ENSG00000120055	C10orf95	119	10	102424324	62.9849
rs1044476	TN_16h	ENSG00000120055	C10orf95	119	10	102424324	37.2863
rs1044476	TN_40h	ENSG00000120055	C10orf95	119	10	102424324	38.4074
rs2074023	CD4_Memory_stim_40h	ENSG00000110665	C11orf21	119	11	2304351	84.8001
rs2074023	CD4_Memory_stim_5d	ENSG00000110665	C11orf21	119	11	2304351	45.5297
rs10831733	CD4_Naive_stim_40h	ENSG00000110665	C11orf21	119	11	2303210	40.0056
rs10831733	CD4_Naive_stim_5d	ENSG00000110665	C11orf21	119	11	2303210	72.5904
rs2074023	TCM_5d	ENSG00000110665	C11orf21	119	11	2304351	39.3129
rs2074023	TEM_40h	ENSG00000110665	C11orf21	119	11	2304351	71.5092
rs10831733	TN_5d	ENSG00000110665	C11orf21	119	11	2303210	47.724
rs10831733	TN_cycling_5d	ENSG00000110665	C11orf21	119	11	2303210	33.7631
rs2521269	CD4_Memory_uns_0h	ENSG00000110665	C11orf21	119	11	2299865	60.1754
rs2521269	CD4_Naive_stim_16h	ENSG00000110665	C11orf21	119	11	2299865	66.6944
rs2521269	CD4_Naive_uns_0h	ENSG00000110665	C11orf21	119	11	2299865	49.1167
rs2521269	TCM_0h	ENSG00000110665	C11orf21	119	11	2299865	47.0377
rs2521269	TCM_40h	ENSG00000110665	C11orf21	119	11	2299865	69.3889
rs2521269	TN_0h	ENSG00000110665	C11orf21	119	11	2299865	59.6721
rs2521269	TN_cycling_40h	ENSG00000110665	C11orf21	119	11	2299865	54.1582
rs2450908	CD4_Memory_stim_16h	ENSG00000171067	C11orf24	119	11	68254538	111.339
rs2450908	CD4_Naive_stim_40h	ENSG00000171067	C11orf24	119	11	68254538	230.135
rs2450908	TCM_16h	ENSG00000171067	C11orf24	119	11	68254538	67.3241
rs2450908	TCM_5d	ENSG00000171067	C11orf24	119	11	68254538	43.0182
rs2450908	TEM_40h	ENSG00000171067	C11orf24	119	11	68254538	134.371
rs2450908	TN_16h	ENSG00000171067	C11orf24	119	11	68254538	76.8544
rs2450908	TN_40h	ENSG00000171067	C11orf24	119	11	68254538	355.064
rs312018	TN_5d	ENSG00000171067	C11orf24	119	11	68298566	60.3464
rs10896311	TN_IFN_5d	ENSG00000171067	C11orf24	119	11	68239088	42.1678
rs413474	CD4_Memory_stim_40h	ENSG00000171067	C11orf24	119	11	68278027	150.062
rs413474	CD4_Memory_stim_5d	ENSG00000171067	C11orf24	119	11	68278027	78.6401
rs413474	CD4_Naive_stim_16h	ENSG00000171067	C11orf24	119	11	68278027	43.64
rs413474	CD4_Naive_stim_5d	ENSG00000171067	C11orf24	119	11	68278027	101.799
rs413474	TCM_40h	ENSG00000171067	C11orf24	119	11	68278027	151.572
rs413474	TEM_5d	ENSG00000171067	C11orf24	119	11	68278027	55.5522
rs413474	TN_cycling_40h	ENSG00000171067	C11orf24	119	11	68278027	56.8069
rs413474	TN_HSP_5d	ENSG00000171067	C11orf24	119	11	68278027	83.7733
rs11020521	CD4_Naive_stim_16h	ENSG00000182919	C11orf54	119	11	93805826	41.6151
rs56364420	TCM_40h	ENSG00000182919	C11orf54	119	11	93767493	78.6873
rs11020521	TN_40h	ENSG00000182919	C11orf54	119	11	93805826	111.847
rs673869	CD4_Memory_stim_16h	ENSG00000182919	C11orf54	119	11	93806835	91.1157
rs761792247	CD4_Memory_stim_40h	ENSG00000182919	C11orf54	119	11	93756155	101.575
rs3132750	CD4_Memory_stim_5d	ENSG00000182919	C11orf54	119	11	93767982	62.1435
rs10765634	CD4_Naive_stim_40h	ENSG00000182919	C11orf54	119	11	93767927	72.1336
rs7950574	CD4_Naive_stim_5d	ENSG00000182919	C11orf54	119	11	93756037	65.8465
rs35396784	TCM_16h	ENSG00000182919	C11orf54	119	11	93769321	81.5251
rs35396784	TN_16h	ENSG00000182919	C11orf54	119	11	93769321	87.3819
rs61910301	CD4_Memory_stim_16h	ENSG00000109944	C11orf63	119	11	122880113	42.758
rs34281070	CD4_Memory_stim_16h	ENSG00000204954	C12orf73	119	12	103957893	40.0344
rs34281070	CD4_Memory_stim_40h	ENSG00000204954	C12orf73	119	12	103957893	52.9984
rs34281070	CD4_Naive_stim_16h	ENSG00000204954	C12orf73	119	12	103957893	90.0002
rs34281070	CD4_Naive_stim_40h	ENSG00000204954	C12orf73	119	12	103957893	86.6888
rs34281070	CD4_Naive_stim_5d	ENSG00000204954	C12orf73	119	12	103957893	85.9835
rs34281070	TCM_40h	ENSG00000204954	C12orf73	119	12	103957893	41.3834
rs34281070	TN_16h	ENSG00000204954	C12orf73	119	12	103957893	51.2966
rs34281070	TN_40h	ENSG00000204954	C12orf73	119	12	103957893	131.532
rs34281070	TN_5d	ENSG00000204954	C12orf73	119	12	103957893	38.9824
rs1165695	TN_cycling_40h	ENSG00000204954	C12orf73	119	12	103947620	52.8357
rs7152493	TN_cycling_40h	ENSG00000179933	C14orf119	119	14	23103494	37.7542
rs4993974	CD4_Memory_stim_5d	ENSG00000258315	C17orf49	119	17	7026233	55.0226
rs34008808	CD4_Naive_stim_40h	ENSG00000258315	C17orf49	119	17	7009483	47.205
rs4993974	CD4_Naive_stim_5d	ENSG00000258315	C17orf49	119	17	7026233	54.1395
rs12450287	TCM_40h	ENSG00000258315	C17orf49	119	17	7021124	54.1276
rs34008808	TN_40h	ENSG00000258315	C17orf49	119	17	7009483	54.8576
rs4993974	TN_IFN_5d	ENSG00000258315	C17orf49	119	17	7026233	36.1877
rs11571331	CD4_Memory_stim_40h	ENSG00000258315	C17orf49	119	17	6997733	61.5744
rs11571331	TCM_5d	ENSG00000258315	C17orf49	119	17	6997733	34.3061
rs4473241	CD4_Naive_stim_5d	ENSG00000125319	C17orf53	119	17	44203914	30.5229
rs555780112	TN_16h	ENSG00000108666	C17orf75	119	17	32412418	33.9135
rs7503725	CD4_Memory_stim_16h	ENSG00000187624	C17orf97	119	17	410351	262.821
rs7503725	CD4_Memory_uns_0h	ENSG00000187624	C17orf97	119	17	410351	316.201
rs7503725	CD4_Naive_stim_16h	ENSG00000187624	C17orf97	119	17	410351	394.076
rs7503725	TCM_0h	ENSG00000187624	C17orf97	119	17	410351	183.077
rs7503725	TCM_16h	ENSG00000187624	C17orf97	119	17	410351	285.235
rs7503725	TCM_40h	ENSG00000187624	C17orf97	119	17	410351	184.224
rs7503725	TEM_0h	ENSG00000187624	C17orf97	119	17	410351	90.7256
rs7503725	TEM_16h	ENSG00000187624	C17orf97	119	17	410351	100.505
rs74414684	TEM_HLApositive_40h	ENSG00000187624	C17orf97	119	17	415712	54.5276
rs7503725	TM_ER-stress_40h	ENSG00000187624	C17orf97	119	17	410351	62.7751
rs7503725	TN_16h	ENSG00000187624	C17orf97	119	17	410351	359.96
rs7503725	TN_40h	ENSG00000187624	C17orf97	119	17	410351	360.039
rs7503725	TN_LA	ENSG00000187624	C17orf97	119	17	410351	67.215
rs4567793	CD4_Memory_stim_40h	ENSG00000187624	C17orf97	119	17	399065	215.527
rs4567793	CD4_Naive_stim_40h	ENSG00000187624	C17orf97	119	17	399065	313.674
rs4567793	CD4_Naive_uns_0h	ENSG00000187624	C17orf97	119	17	399065	201.64
rs4567793	TCM_LA	ENSG00000187624	C17orf97	119	17	399065	50.7175
rs4567793	TEM_40h	ENSG00000187624	C17orf97	119	17	399065	124.192
rs4567793	TEM_LA	ENSG00000187624	C17orf97	119	17	399065	58.3651
rs4567793	TN_0h	ENSG00000187624	C17orf97	119	17	399065	286.271
rs4567793	TN_cycling_40h	ENSG00000187624	C17orf97	119	17	399065	195.702
rs16967319	TN_40h	ENSG00000141428	C18orf21	119	18	35993562	34.6657
rs73011610	TCM_40h	ENSG00000104979	C19orf53	119	19	13777552	36.0917
rs73011610	TN_40h	ENSG00000104979	C19orf53	119	19	13777552	35.4912
rs11538385	TN_40h	ENSG00000188493	C19orf54	119	19	40703572	37.5611
rs11364402	CD4_Memory_stim_40h	ENSG00000188493	C19orf54	119	19	40752756	46.0269
rs10909830	CD4_Naive_stim_40h	ENSG00000198912	C1orf174	119	1	3906139	41.1107
rs35355307	TN_40h	ENSG00000198912	C1orf174	119	1	3914539	58.2112
rs11263828	TCM_16h	ENSG00000142686	C1orf216	119	1	35833271	35.3805
rs12023573	TN_16h	ENSG00000142686	C1orf216	119	1	35703957	36
rs66909447	CD4_Naive_stim_40h	ENSG00000142686	C1orf216	119	1	35750000	25
rs6688464	TN_40h	ENSG00000142686	C1orf216	119	1	35706594	32.6691
rs11210706	CD4_Memory_stim_16h	ENSG00000164008	C1orf50	119	1	42730883	51.545
rs11210710	CD4_Memory_stim_40h	ENSG00000164008	C1orf50	119	1	42744270	75.9102
rs11210710	CD4_Memory_stim_5d	ENSG00000164008	C1orf50	119	1	42744270	92.1224
rs11210706	CD4_Naive_stim_16h	ENSG00000164008	C1orf50	119	1	42730883	71.5092
rs33950227	CD4_Naive_stim_40h	ENSG00000164008	C1orf50	119	1	42830502	104.04
rs11210710	CD4_Naive_stim_5d	ENSG00000164008	C1orf50	119	1	42744270	92.6406
rs11210706	CD4_Naive_uns_0h	ENSG00000164008	C1orf50	119	1	42730883	42.1869
rs11210710	TCM_16h	ENSG00000164008	C1orf50	119	1	42744270	46.1782
rs33950227	TCM_40h	ENSG00000164008	C1orf50	119	1	42830502	74.7991
rs11210710	TCM_5d	ENSG00000164008	C1orf50	119	1	42744270	58.2112
rs11210710	TEM_40h	ENSG00000164008	C1orf50	119	1	42744270	65.1907
rs1819234	TEM_5d	ENSG00000164008	C1orf50	119	1	42627889	46.7284
rs11210710	TN_16h	ENSG00000164008	C1orf50	119	1	42744270	64.736
rs33950227	TN_40h	ENSG00000164008	C1orf50	119	1	42830502	118.313
rs11210710	TN_5d	ENSG00000164008	C1orf50	119	1	42744270	76.3876
rs2147312	TN_cycling_5d	ENSG00000164008	C1orf50	119	1	42642008	38.4556
rs11210691	TN_0h	ENSG00000164008	C1orf50	119	1	42653211	46.8927
rs10890211	TN_IFN_5d	ENSG00000164008	C1orf50	119	1	42736749	65.2694
rs4821603	CD4_Naive_stim_5d	ENSG00000133466	C1QTNF6	119	22	37213254	42.4472
rs565993288	CD4_Memory_stim_16h	ENSG00000196421	C20orf204	119	20	63990649	57.2184
rs565993288	CD4_Naive_stim_16h	ENSG00000196421	C20orf204	119	20	63990649	152.04
rs181405610	nTreg_0h	ENSG00000196421	C20orf204	119	20	63981652	39.5851
rs565993288	TCM_LA	ENSG00000196421	C20orf204	119	20	63990649	215.515
rs565993288	TN_LA	ENSG00000196421	C20orf204	119	20	63990649	140.62
rs12627705	CD4_Memory_stim_40h	ENSG00000154642	C21orf91	119	21	17807960	54.7195
rs12627705	CD4_Memory_stim_5d	ENSG00000154642	C21orf91	119	21	17807960	72.6311
rs12627705	CD4_Naive_stim_16h	ENSG00000154642	C21orf91	119	21	17807960	71.3734
rs243609	CD4_Naive_stim_40h	ENSG00000154642	C21orf91	119	21	17789372	101.476
rs4818384	CD4_Naive_stim_5d	ENSG00000154642	C21orf91	119	21	17786558	98.2357
rs243609	TCM_16h	ENSG00000154642	C21orf91	119	21	17789372	41.941
rs12627705	TCM_40h	ENSG00000154642	C21orf91	119	21	17807960	52.2712
rs56165916	TCM_5d	ENSG00000154642	C21orf91	119	21	17820031	34.7479
rs12627705	TEM_40h	ENSG00000154642	C21orf91	119	21	17807960	38.656
rs7280998	TN_16h	ENSG00000154642	C21orf91	119	21	17821934	63.8262
rs243609	TN_40h	ENSG00000154642	C21orf91	119	21	17789372	81
rs12627705	TN_5d	ENSG00000154642	C21orf91	119	21	17807960	77.0203
rs56814896	TN_IFN_5d	ENSG00000154642	C21orf91	119	21	17795004	35.7114
rs12999417	CD4_Naive_uns_0h	ENSG00000273045	C2orf15	119	2	99249085	61.4218
rs12999417	TN_0h	ENSG00000273045	C2orf15	119	2	99249085	69.6298
rs1729673	CD4_Memory_stim_16h	ENSG00000237651	C2orf74	119	2	61162664	216.744
rs1729673	CD4_Memory_stim_40h	ENSG00000237651	C2orf74	119	2	61162664	256.745
rs1177276	CD4_Memory_stim_5d	ENSG00000237651	C2orf74	119	2	61144566	357.554
rs1177273	CD4_Naive_stim_16h	ENSG00000237651	C2orf74	119	2	61141218	244.496
rs2167564	CD4_Naive_stim_40h	ENSG00000237651	C2orf74	119	2	61173681	582.278
rs1177276	CD4_Naive_stim_5d	ENSG00000237651	C2orf74	119	2	61144566	220.102
rs1729673	CD4_Naive_uns_0h	ENSG00000237651	C2orf74	119	2	61162664	127.616
rs1729674	T_ER-stress_5d	ENSG00000237651	C2orf74	119	2	61162602	65.5705
rs2592491	TCM_0h	ENSG00000237651	C2orf74	119	2	61136154	114.223
rs2167564	TCM_16h	ENSG00000237651	C2orf74	119	2	61173681	161.095
rs1665261	TCM_40h	ENSG00000237651	C2orf74	119	2	61157179	290.621
rs1729674	TCM_5d	ENSG00000237651	C2orf74	119	2	61162602	214.442
rs1665261	TEM_16h	ENSG00000237651	C2orf74	119	2	61157179	70.9806
rs2592491	TEM_5d	ENSG00000237651	C2orf74	119	2	61136154	110.011
rs2592491	TEM_HLApositive_40h	ENSG00000237651	C2orf74	119	2	61136154	48.5395
rs1729673	TN_0h	ENSG00000237651	C2orf74	119	2	61162664	146.19
rs1729673	TN_16h	ENSG00000237651	C2orf74	119	2	61162664	228.663
rs1729673	TN_40h	ENSG00000237651	C2orf74	119	2	61162664	310.783
rs1729673	TN_5d	ENSG00000237651	C2orf74	119	2	61162664	90.3592
rs1729673	TN_cycling_40h	ENSG00000237651	C2orf74	119	2	61162664	262.55
rs1665274	TN_cycling_5d	ENSG00000237651	C2orf74	119	2	61152953	56.9227
rs1665274	TN_HSP_5d	ENSG00000237651	C2orf74	119	2	61152953	60.4471
rs1729673	TN_IFN_40h	ENSG00000237651	C2orf74	119	2	61162664	133.415
rs111543747	TN_IFN_5d	ENSG00000237651	C2orf74	119	2	61153487	99.804
rs10717035	CD4_Memory_uns_0h	ENSG00000237651	C2orf74	119	2	61230060	160.143
rs10717035	TEM_0h	ENSG00000237651	C2orf74	119	2	61230060	49.5571
rs6545846	TEM_40h	ENSG00000237651	C2orf74	119	2	61215775	194.418
rs493445	CD4_Memory_stim_5d	ENSG00000151470	C4orf33	119	4	129125062	104.199
rs280603	CD4_Naive_stim_5d	ENSG00000151470	C4orf33	119	4	128993908	87.8906
rs493445	TCM_5d	ENSG00000151470	C4orf33	119	4	129125062	66.7231
rs337275	TEM_5d	ENSG00000151470	C4orf33	119	4	129133314	51.4925
rs1709421	TN_5d	ENSG00000151470	C4orf33	119	4	129137824	50.6005
rs4991952	CD4_Memory_stim_5d	ENSG00000172244	C5orf34	119	5	43614909	45.8225
rs4991952	TEM_5d	ENSG00000172244	C5orf34	119	5	43614909	29.5279
rs4610465	TN_16h	ENSG00000172244	C5orf34	119	5	43568924	28.0729
rs4991952	TN_5d	ENSG00000172244	C5orf34	119	5	43614909	38.9376
rs4866744	CD4_Naive_stim_40h	ENSG00000172244	C5orf34	119	5	43465584	33.0625
rs11381197	CD4_Naive_stim_5d	ENSG00000172244	C5orf34	119	5	43598542	57.0712
rs11381197	TCM_16h	ENSG00000172244	C5orf34	119	5	43598542	26.8603
rs201322664	TCM_5d	ENSG00000172244	C5orf34	119	5	43459000	28.4444
rs726990	TN_0h	ENSG00000164241	C5orf63	119	5	127206900	31.0982
rs141279636	CD4_Naive_uns_0h	ENSG00000164241	C5orf63	119	5	127174437	37.1093
rs3756814	CD4_Memory_uns_0h	ENSG00000112308	C6orf62	119	6	24705607	39.787
rs3756814	CD4_Naive_stim_16h	ENSG00000112308	C6orf62	119	6	24705607	40.8179
rs3756814	TCM_16h	ENSG00000112308	C6orf62	119	6	24705607	61.2076
rs3756814	TN_0h	ENSG00000112308	C6orf62	119	6	24705607	36.9114
rs3756814	TN_40h	ENSG00000112308	C6orf62	119	6	24705607	39.69
rs5875002	CD4_Memory_stim_16h	ENSG00000112308	C6orf62	119	6	24719155	61.0352
rs35858946	TEM_40h	ENSG00000253250	C8orf88	119	8	91136005	30.9859
rs72723215	CD4_Memory_stim_16h	ENSG00000204711	C9orf135	119	9	69824580	82.3808
rs72723215	CD4_Memory_stim_5d	ENSG00000204711	C9orf135	119	9	69824580	230.248
rs12337927	CD4_Naive_stim_5d	ENSG00000204711	C9orf135	119	9	69836201	277.684
rs12337927	CD4_Naive_uns_0h	ENSG00000204711	C9orf135	119	9	69836201	392.76
rs72723215	nTreg_40h	ENSG00000204711	C9orf135	119	9	69824580	151.145
rs12337927	T_ER-stress_5d	ENSG00000204711	C9orf135	119	9	69836201	150.555
rs72723215	TCM_5d	ENSG00000204711	C9orf135	119	9	69824580	215.427
rs72723215	TCM_LA	ENSG00000204711	C9orf135	119	9	69824580	86.5994
rs72723215	TEM_5d	ENSG00000204711	C9orf135	119	9	69824580	103.608
rs12337927	TN_0h	ENSG00000204711	C9orf135	119	9	69836201	397.982
rs12337927	TN_5d	ENSG00000204711	C9orf135	119	9	69836201	291.964
rs72723215	TN_cycling_5d	ENSG00000204711	C9orf135	119	9	69824580	172.821
rs12337927	TN_HSP_5d	ENSG00000204711	C9orf135	119	9	69836201	151.608
rs72723215	TN_IFN_40h	ENSG00000204711	C9orf135	119	9	69824580	190.785
rs12337927	TN_IFN_5d	ENSG00000204711	C9orf135	119	9	69836201	196.221
rs72723215	TN_LA	ENSG00000204711	C9orf135	119	9	69824580	106.313
rs45562032	CD4_Naive_stim_16h	ENSG00000136819	C9orf78	119	9	129828581	52.284
rs12342350	CD4_Naive_stim_40h	ENSG00000136819	C9orf78	119	9	129840792	53.3343
rs12342350	TN_40h	ENSG00000136819	C9orf78	119	9	129840792	40.96
rs2296793	TN_cycling_5d	ENSG00000136819	C9orf78	119	9	129822779	35.9173
rs7871202	CD4_Memory_stim_16h	ENSG00000136819	C9orf78	119	9	129819943	55.634
rs67488572	CD4_Naive_stim_40h	ENSG00000135932	CAB39	119	2	230707233	37.4692
rs34014405	TN_5d	ENSG00000167535	CACNB3	119	12	48818130	34.8806
rs72641392	CD4_Memory_stim_16h	ENSG00000151893	CACUL1	119	10	118712323	104.17
rs72641392	CD4_Memory_stim_5d	ENSG00000151893	CACUL1	119	10	118712323	56.9244
rs75284680	CD4_Memory_uns_0h	ENSG00000151893	CACUL1	119	10	118715552	78.9084
rs72641392	CD4_Naive_stim_16h	ENSG00000151893	CACUL1	119	10	118712323	63.2219
rs11198573	CD4_Naive_stim_40h	ENSG00000151893	CACUL1	119	10	118713085	82.7775
rs72641392	CD4_Naive_uns_0h	ENSG00000151893	CACUL1	119	10	118712323	80.1764
rs12413102	TCM_0h	ENSG00000151893	CACUL1	119	10	118718767	44.8279
rs67687063	TCM_16h	ENSG00000151893	CACUL1	119	10	118723421	64.9176
rs72641392	TN_0h	ENSG00000151893	CACUL1	119	10	118712323	88.9996
rs67687063	TN_16h	ENSG00000151893	CACUL1	119	10	118723421	79.7079
rs75284680	TN_40h	ENSG00000151893	CACUL1	119	10	118715552	81.2689
rs1057192	CD4_Memory_stim_40h	ENSG00000188820	CALHM6	119	6	116462167	38.6613
rs117361304	CD4_Memory_stim_5d	ENSG00000188820	CALHM6	119	6	116462456	52.8168
rs1057192	CD4_Naive_stim_16h	ENSG00000188820	CALHM6	119	6	116462167	51.096
rs1057192	CD4_Naive_stim_5d	ENSG00000188820	CALHM6	119	6	116462167	60.2636
rs117361304	T_ER-stress_5d	ENSG00000188820	CALHM6	119	6	116462456	43.6214
rs1057192	TCM_16h	ENSG00000188820	CALHM6	119	6	116462167	49.1053
rs117361304	TCM_5d	ENSG00000188820	CALHM6	119	6	116462456	44.0477
rs1057192	TEM_40h	ENSG00000188820	CALHM6	119	6	116462167	43.5407
rs1057192	TEM_5d	ENSG00000188820	CALHM6	119	6	116462167	53.2205
rs1057192	TN_16h	ENSG00000188820	CALHM6	119	6	116462167	78.9364
rs1057192	TN_5d	ENSG00000188820	CALHM6	119	6	116462167	63.7314
rs1057192	TN_cycling_5d	ENSG00000188820	CALHM6	119	6	116462167	64.1291
rs1057192	TN_HSP_5d	ENSG00000188820	CALHM6	119	6	116462167	59.3806
rs1057192	TN_IFN_5d	ENSG00000188820	CALHM6	119	6	116462167	56.8187
rs36078580	CD4_Memory_stim_16h	ENSG00000188820	CALHM6	119	6	116476251	33.8697
rs36078580	CD4_Memory_uns_0h	ENSG00000188820	CALHM6	119	6	116476251	56.4331
rs36078580	CD4_Naive_stim_40h	ENSG00000188820	CALHM6	119	6	116476251	36.9239
rs36078580	CD4_Naive_uns_0h	ENSG00000188820	CALHM6	119	6	116476251	64.4771
rs36078580	TCM_0h	ENSG00000188820	CALHM6	119	6	116476251	42.5331
rs36078580	TCM_LA	ENSG00000188820	CALHM6	119	6	116476251	40.6052
rs36078580	TEM_0h	ENSG00000188820	CALHM6	119	6	116476251	34.9614
rs36078580	TN_0h	ENSG00000188820	CALHM6	119	6	116476251	58.0626
rs36078580	TN_40h	ENSG00000188820	CALHM6	119	6	116476251	40.9022
rs558144	TN_cycling_40h	ENSG00000188820	CALHM6	119	6	116403128	57.7869
rs3760758	CD4_Naive_stim_16h	ENSG00000160014	CALM3	119	19	46626316	59.5102
rs11083840	CD4_Naive_stim_40h	ENSG00000160014	CALM3	119	19	46616653	37.7775
rs4803988	CD4_Naive_uns_0h	ENSG00000160014	CALM3	119	19	46628700	37.4783
rs4803988	TN_0h	ENSG00000160014	CALM3	119	19	46628700	37.6689
rs3760758	TN_16h	ENSG00000160014	CALM3	119	19	46626316	49.847
rs3760758	TN_40h	ENSG00000160014	CALM3	119	19	46626316	88.0285
rs1005774	CD4_Memory_stim_5d	ENSG00000160014	CALM3	119	19	46633905	40.6668
rs2900660	CD4_Memory_stim_40h	ENSG00000179218	CALR	119	19	12912045	40.1111
rs1049481	CD4_Memory_stim_5d	ENSG00000179218	CALR	119	19	12943967	41.6151
rs1049481	CD4_Naive_stim_5d	ENSG00000179218	CALR	119	19	12943967	49.374
rs56251518	TCM_5d	ENSG00000179218	CALR	119	19	12895777	30.4592
rs1049481	TN_40h	ENSG00000179218	CALR	119	19	12943967	34.6136
rs7901290	CD4_Memory_stim_5d	ENSG00000183049	CAMK1D	119	10	12696993	59.6327
rs72771785	TCM_5d	ENSG00000183049	CAMK1D	119	10	12699440	36
rs433071	CD4_Memory_uns_0h	ENSG00000152495	CAMK4	119	5	111258545	35.6011
rs433071	TCM_0h	ENSG00000152495	CAMK4	119	5	111258545	37.051
rs2893895	CD4_Memory_stim_5d	ENSG00000110931	CAMKK2	119	12	121256144	34.701
rs2686341	CD4_Naive_stim_40h	ENSG00000110931	CAMKK2	119	12	121246483	48.1198
rs2686341	CD4_Naive_stim_5d	ENSG00000110931	CAMKK2	119	12	121246483	37.1979
rs3794207	TCM_40h	ENSG00000110931	CAMKK2	119	12	121248275	39.6658
rs2686341	TN_40h	ENSG00000110931	CAMKK2	119	12	121246483	81.4343
rs3794207	TN_cycling_40h	ENSG00000110931	CAMKK2	119	12	121248275	41.302
rs60191893	CD4_Memory_stim_16h	ENSG00000164615	CAMLG	119	5	134745166	41.003
rs60191893	CD4_Naive_stim_16h	ENSG00000164615	CAMLG	119	5	134745166	35.8198
rs60191893	CD4_Naive_stim_40h	ENSG00000164615	CAMLG	119	5	134745166	44.4005
rs60191893	TN_40h	ENSG00000164615	CAMLG	119	5	134745166	60.3019
rs1877955	CD4_Memory_stim_40h	ENSG00000042493	CAPG	119	2	85427403	49
rs1877955	CD4_Memory_stim_5d	ENSG00000042493	CAPG	119	2	85427403	82.81
rs1877955	CD4_Naive_stim_5d	ENSG00000042493	CAPG	119	2	85427403	44.2045
rs11696093	TCM_0h	ENSG00000042493	CAPG	119	2	85409072	52.0268
rs1877955	TCM_5d	ENSG00000042493	CAPG	119	2	85427403	55.5406
rs1877955	TEM_5d	ENSG00000042493	CAPG	119	2	85427403	47.7469
rs13411569	TN_0h	ENSG00000042493	CAPG	119	2	85456843	50.5252
rs11678715	TN_40h	ENSG00000042493	CAPG	119	2	85421752	38.4998
rs1877955	TN_cycling_5d	ENSG00000042493	CAPG	119	2	85427403	37.5372
rs111475153	CD4_Memory_stim_16h	ENSG00000042493	CAPG	119	2	85397704	33.5683
rs111475153	CD4_Memory_uns_0h	ENSG00000042493	CAPG	119	2	85397704	46.0038
rs111475153	CD4_Naive_stim_40h	ENSG00000042493	CAPG	119	2	85397704	35.8789
rs111475153	TCM_16h	ENSG00000042493	CAPG	119	2	85397704	54.9532
rs111475153	TCM_40h	ENSG00000042493	CAPG	119	2	85397704	63.2025
rs111475153	TN_5d	ENSG00000042493	CAPG	119	2	85397704	57.7946
rs12977252	CD4_Memory_stim_5d	ENSG00000182472	CAPN12	119	19	38637521	40.8553
rs1136956	CD4_Naive_stim_5d	ENSG00000182472	CAPN12	119	19	38729140	39.6327
rs852242	CD4_Memory_stim_5d	ENSG00000152611	CAPSL	119	5	35925112	36.1251
rs1785873	CD4_Memory_stim_5d	ENSG00000255221	CARD17	119	11	105100935	49.5542
rs1785873	CD4_Naive_stim_5d	ENSG00000255221	CARD17	119	11	105100935	99.2954
rs149811283	CD4_Memory_stim_40h	ENSG00000105483	CARD8	119	19	48246210	69.3197
rs116950953	CD4_Memory_stim_5d	ENSG00000105483	CARD8	119	19	48229673	36.5137
rs17665482	CD4_Naive_stim_40h	ENSG00000105483	CARD8	119	19	48232966	45.214
rs10424564	CD4_Naive_stim_5d	ENSG00000105483	CARD8	119	19	48256108	55.1598
rs116950953	TEM_5d	ENSG00000105483	CARD8	119	19	48229673	43.0217
rs28625081	TN_5d	ENSG00000105483	CARD8	119	19	48252838	62.1531
rs10424564	CD4_Memory_stim_16h	ENSG00000268001	CARD8-AS1	119	19	48256108	122.535
rs12978417	CD4_Memory_stim_5d	ENSG00000268001	CARD8-AS1	119	19	48258685	38.1306
rs10424564	CD4_Memory_uns_0h	ENSG00000268001	CARD8-AS1	119	19	48256108	155.385
rs10424564	CD4_Naive_stim_16h	ENSG00000268001	CARD8-AS1	119	19	48256108	111.059
rs10424564	CD4_Naive_uns_0h	ENSG00000268001	CARD8-AS1	119	19	48256108	90.6784
rs10424564	TCM_0h	ENSG00000268001	CARD8-AS1	119	19	48256108	103.829
rs10424564	TCM_16h	ENSG00000268001	CARD8-AS1	119	19	48256108	83.3142
rs10424564	TEM_0h	ENSG00000268001	CARD8-AS1	119	19	48256108	77.1281
rs10424564	TN_0h	ENSG00000268001	CARD8-AS1	119	19	48256108	111.673
rs10424564	TN_16h	ENSG00000268001	CARD8-AS1	119	19	48256108	73.6863
rs12978417	TN_40h	ENSG00000268001	CARD8-AS1	119	19	48258685	59.4921
rs10853801	CD4_Memory_stim_40h	ENSG00000268001	CARD8-AS1	119	19	48258167	57.0385
rs10853801	CD4_Naive_stim_5d	ENSG00000268001	CARD8-AS1	119	19	48258167	36.8282
rs10853801	TCM_40h	ENSG00000268001	CARD8-AS1	119	19	48258167	72.991
rs10853801	TEM_5d	ENSG00000268001	CARD8-AS1	119	19	48258167	43.7068
rs2437704	CD4_Memory_uns_0h	ENSG00000153048	CARHSP1	119	16	8856416	60.8681
rs764749491	TEM_0h	ENSG00000153048	CARHSP1	119	16	8858902	44.7044
rs17317669	CD4_Memory_stim_40h	ENSG00000079691	CARMIL1	119	6	25405803	46.0526
rs17317669	CD4_Memory_stim_5d	ENSG00000079691	CARMIL1	119	6	25405803	38.0416
rs17317669	CD4_Memory_uns_0h	ENSG00000079691	CARMIL1	119	6	25405803	75.7545
rs17317669	TCM_0h	ENSG00000079691	CARMIL1	119	6	25405803	41.2559
rs17317669	TCM_5d	ENSG00000079691	CARMIL1	119	6	25405803	41.5401
rs17317669	TEM_5d	ENSG00000079691	CARMIL1	119	6	25405803	37.5258
rs739401	CD4_Memory_stim_5d	ENSG00000110619	CARS	119	11	3015094	36.1251
rs4758514	TN_5d	ENSG00000110619	CARS	119	11	3066739	44.6945
rs412859	CD4_Naive_stim_5d	ENSG00000110619	CARS	119	11	3060011	66.0413
rs395188	TN_IFN_5d	ENSG00000110619	CARS	119	11	3051401	40.1908
rs61970542	TCM_40h	ENSG00000134905	CARS2	119	13	110645264	32.2499
rs3048777	CD4_Memory_uns_0h	ENSG00000153113	CAST	119	5	96663939	53.6838
rs3048777	CD4_Naive_stim_5d	ENSG00000153113	CAST	119	5	96663939	36.5236
rs3048777	CD4_Naive_uns_0h	ENSG00000153113	CAST	119	5	96663939	67.3767
rs3048777	TN_0h	ENSG00000153113	CAST	119	5	96663939	64.4411
rs2420388	CD4_Naive_stim_16h	ENSG00000121691	CAT	119	11	34468990	62.1094
rs2420388	TCM_16h	ENSG00000121691	CAT	119	11	34468990	44.1486
rs35849009	TN_40h	ENSG00000121691	CAT	119	11	34446747	38.9988
rs2301044	TN_0h	ENSG00000114423	CBLB	119	3	105696194	37.4179
rs17795094	CD4_Naive_stim_5d	ENSG00000139899	CBLN3	119	14	24432227	42.0818
rs2835268	CD4_Memory_stim_5d	ENSG00000159228	CBR1	119	21	36076838	56.0835
rs2835268	CD4_Naive_stim_16h	ENSG00000159228	CBR1	119	21	36076838	52.1966
rs735142	CD4_Naive_stim_40h	ENSG00000159228	CBR1	119	21	36087866	49.4882
rs25678	CD4_Naive_stim_5d	ENSG00000159228	CBR1	119	21	36070334	43.3019
rs25678	CD4_Naive_uns_0h	ENSG00000159228	CBR1	119	21	36070334	36.4248
rs8133591	TCM_40h	ENSG00000159228	CBR1	119	21	36064820	41.4928
rs8133591	TEM_5d	ENSG00000159228	CBR1	119	21	36064820	48.7525
rs25678	TN_0h	ENSG00000159228	CBR1	119	21	36070334	40.0861
rs2835268	TN_16h	ENSG00000159228	CBR1	119	21	36076838	46.7337
rs735142	TN_40h	ENSG00000159228	CBR1	119	21	36087866	41.1165
rs25678	TN_5d	ENSG00000159228	CBR1	119	21	36070334	43.8795
rs735142	TN_cycling_40h	ENSG00000159228	CBR1	119	21	36087866	38.8575
rs2835268	TN_IFN_5d	ENSG00000159228	CBR1	119	21	36076838	46.3092
rs2835275	TCM_5d	ENSG00000159228	CBR1	119	21	36087703	63.0731
rs34530854	TEM_40h	ENSG00000159228	CBR1	119	21	36076745	40.2775
rs2835275	TEM_HLApositive_40h	ENSG00000159228	CBR1	119	21	36087703	55.2995
rs4817775	CD4_Naive_stim_5d	ENSG00000159231	CBR3	119	21	36112764	77.9895
rs4817775	CD4_Naive_uns_0h	ENSG00000159231	CBR3	119	21	36112764	208.685
rs4817775	TN_0h	ENSG00000159231	CBR3	119	21	36112764	226.647
rs4817775	TN_5d	ENSG00000159231	CBR3	119	21	36112764	53.8309
rs4817775	TN_IFN_5d	ENSG00000159231	CBR3	119	21	36112764	44.1908
rs34163237	CD4_Memory_uns_0h	ENSG00000159231	CBR3	119	21	36114244	38.5582
rs4817774	CD4_Naive_stim_16h	ENSG00000159231	CBR3	119	21	36112344	92.5493
rs4817774	CD4_Naive_stim_40h	ENSG00000159231	CBR3	119	21	36112344	65.4822
rs4817774	TN_40h	ENSG00000159231	CBR3	119	21	36112344	57.1914
rs4817774	TN_IFN_40h	ENSG00000159231	CBR3	119	21	36112344	55.9379
rs4817774	TN_LA	ENSG00000159231	CBR3	119	21	36112344	60.8029
rs1458291	CD4_Memory_stim_40h	ENSG00000145439	CBR4	119	4	169009814	36.9148
rs1458291	TN_40h	ENSG00000145439	CBR4	119	4	169009814	53.3772
rs11780207	TN_40h	ENSG00000158941	CCAR2	119	8	22623006	53.0469
rs72854965	CD4_Memory_stim_5d	ENSG00000136710	CCDC115	119	2	130376938	25.8676
rs62161781	CD4_Memory_uns_0h	ENSG00000136710	CCDC115	119	2	130350236	37.8622
rs141558337	CD4_Naive_stim_40h	ENSG00000136710	CCDC115	119	2	130333474	37.8341
rs62161781	CD4_Naive_stim_5d	ENSG00000136710	CCDC115	119	2	130350236	25.862
rs141558337	TN_40h	ENSG00000136710	CCDC115	119	2	130333474	35.311
rs3816311	CD4_Memory_uns_0h	ENSG00000151773	CCDC122	119	13	43879647	36.64
rs3816311	CD4_Naive_uns_0h	ENSG00000151773	CCDC122	119	13	43879647	55.594
rs9533684	TN_40h	ENSG00000151773	CCDC122	119	13	43894041	43.0363
rs12428314	TN_0h	ENSG00000151773	CCDC122	119	13	43901875	69.2224
rs67973257	TN_5d	ENSG00000151773	CCDC122	119	13	43878091	32.4958
rs139565	TN_40h	ENSG00000100147	CCDC134	119	22	41803043	37.8994
rs58976732	CD4_Memory_stim_16h	ENSG00000185298	CCDC137	119	17	81602350	33.2661
rs62077222	CD4_Naive_stim_40h	ENSG00000185298	CCDC137	119	17	81720706	32.0748
rs826553	TN_40h	ENSG00000163006	CCDC138	119	2	108786656	48.583
rs186988170	CD4_Memory_uns_0h	ENSG00000135205	CCDC146	119	7	77156870	59.2656
rs186988170	CD4_Naive_uns_0h	ENSG00000135205	CCDC146	119	7	77156870	54.1432
rs186988170	TN_0h	ENSG00000135205	CCDC146	119	7	77156870	62.7365
rs3809054	CD4_Memory_stim_5d	ENSG00000149548	CCDC15	119	11	124954170	90.9639
rs3809054	TEM_5d	ENSG00000149548	CCDC15	119	11	124954170	56.5388
rs62370912	CD4_Naive_stim_16h	ENSG00000198865	CCDC152	119	5	42814690	33.4194
rs2910871	CD4_Naive_stim_5d	ENSG00000198865	CCDC152	119	5	42734520	39.4177
rs62370912	TN_5d	ENSG00000198865	CCDC152	119	5	42814690	33.6642
rs62372042	TN_IFN_5d	ENSG00000198865	CCDC152	119	5	42674373	33.5296
rs2993259	CD4_Memory_stim_16h	ENSG00000280670	CCDC163	119	1	45535878	73.5147
rs2993259	CD4_Memory_stim_40h	ENSG00000280670	CCDC163	119	1	45535878	37.98
rs2993259	CD4_Memory_stim_5d	ENSG00000280670	CCDC163	119	1	45535878	75.2036
rs2993259	CD4_Memory_uns_0h	ENSG00000280670	CCDC163	119	1	45535878	97.9918
rs2993259	CD4_Naive_stim_16h	ENSG00000280670	CCDC163	119	1	45535878	104.154
rs2993259	CD4_Naive_stim_5d	ENSG00000280670	CCDC163	119	1	45535878	111.207
rs4660871	CD4_Naive_uns_0h	ENSG00000280670	CCDC163	119	1	45529560	169.548
rs4660871	TCM_0h	ENSG00000280670	CCDC163	119	1	45529560	63.3616
rs2993259	TCM_5d	ENSG00000280670	CCDC163	119	1	45535878	71.5863
rs34879699	TCM_LA	ENSG00000280670	CCDC163	119	1	45482600	46.2991
rs11318077	TEM_0h	ENSG00000280670	CCDC163	119	1	45535233	42.25
rs2993259	TN_0h	ENSG00000280670	CCDC163	119	1	45535878	236.86
rs34879699	TN_16h	ENSG00000280670	CCDC163	119	1	45482600	41.9256
rs2993259	TN_5d	ENSG00000280670	CCDC163	119	1	45535878	91.8403
rs2993259	TN_HSP_5d	ENSG00000280670	CCDC163	119	1	45535878	40.0771
rs2993259	TN_IFN_5d	ENSG00000280670	CCDC163	119	1	45535878	31.8353
rs4660871	TN_LA	ENSG00000280670	CCDC163	119	1	45529560	33.1382
rs2797786	CD4_Memory_uns_0h	ENSG00000198937	CCDC167	119	6	37534191	48.675
rs2797781	TCM_0h	ENSG00000198937	CCDC167	119	6	37537591	49.3211
rs2797786	TEM_0h	ENSG00000198937	CCDC167	119	6	37534191	37.0764
rs2797786	TN_0h	ENSG00000198937	CCDC167	119	6	37534191	34.6692
rs3214605	TN_40h	ENSG00000154781	CCDC174	119	3	14648213	42.9556
rs1648333	CD4_Naive_stim_40h	ENSG00000122483	CCDC18	119	1	93381634	42.4127
rs56228913	CD4_Memory_stim_5d	ENSG00000147419	CCDC25	119	8	27759068	47.2656
rs7016934	CD4_Naive_stim_5d	ENSG00000147419	CCDC25	119	8	27747238	36.1335
rs7465373	TEM_5d	ENSG00000147419	CCDC25	119	8	27728910	42.3775
rs1841311	CD4_Memory_stim_40h	ENSG00000147419	CCDC25	119	8	27774113	113.03
rs1841311	CD4_Naive_stim_40h	ENSG00000147419	CCDC25	119	8	27774113	164.794
rs1841311	TCM_40h	ENSG00000147419	CCDC25	119	8	27774113	73.3315
rs1841311	TEM_40h	ENSG00000147419	CCDC25	119	8	27774113	41.829
rs1841311	TN_40h	ENSG00000147419	CCDC25	119	8	27774113	170.085
rs1841311	TN_cycling_40h	ENSG00000147419	CCDC25	119	8	27774113	68.3733
rs55679819	CD4_Naive_stim_40h	ENSG00000176155	CCDC57	119	17	82147574	38.7682
rs10934586	CD4_Memory_stim_16h	ENSG00000160124	CCDC58	119	3	122347493	174.501
rs4677952	CD4_Memory_stim_40h	ENSG00000160124	CCDC58	119	3	122444175	194.489
rs10934586	CD4_Memory_stim_5d	ENSG00000160124	CCDC58	119	3	122347493	130.774
rs10934586	CD4_Memory_uns_0h	ENSG00000160124	CCDC58	119	3	122347493	78.5858
rs4677952	CD4_Naive_stim_16h	ENSG00000160124	CCDC58	119	3	122444175	155.883
rs10934586	CD4_Naive_stim_40h	ENSG00000160124	CCDC58	119	3	122347493	145.488
rs4677952	CD4_Naive_stim_5d	ENSG00000160124	CCDC58	119	3	122444175	143.192
rs4677952	CD4_Naive_uns_0h	ENSG00000160124	CCDC58	119	3	122444175	87.5813
rs10934586	HSP_16h	ENSG00000160124	CCDC58	119	3	122347493	53.4189
rs10934586	nTreg_16h	ENSG00000160124	CCDC58	119	3	122347493	84.8632
rs10934586	nTreg_40h	ENSG00000160124	CCDC58	119	3	122347493	71.3959
rs10934586	T_ER-stress_5d	ENSG00000160124	CCDC58	119	3	122347493	117.846
rs35780274	TCM_0h	ENSG00000160124	CCDC58	119	3	122274627	41.2981
rs10934586	TCM_16h	ENSG00000160124	CCDC58	119	3	122347493	169.289
rs4677952	TCM_40h	ENSG00000160124	CCDC58	119	3	122444175	210.25
rs4677952	TCM_5d	ENSG00000160124	CCDC58	119	3	122444175	154.923
rs4677952	TEM_0h	ENSG00000160124	CCDC58	119	3	122444175	41.9629
rs4677952	TEM_16h	ENSG00000160124	CCDC58	119	3	122444175	137.895
rs4677952	TEM_40h	ENSG00000160124	CCDC58	119	3	122444175	172.615
rs10934586	TEM_5d	ENSG00000160124	CCDC58	119	3	122347493	95.2165
rs4677952	TEM_HLApositive_40h	ENSG00000160124	CCDC58	119	3	122444175	107.059
rs75917970	TEMRA_40h	ENSG00000160124	CCDC58	119	3	122477359	37.8117
rs4677952	TM_ER-stress_40h	ENSG00000160124	CCDC58	119	3	122444175	119.565
rs4677952	TN_0h	ENSG00000160124	CCDC58	119	3	122444175	89.356
rs10934586	TN_16h	ENSG00000160124	CCDC58	119	3	122347493	165.802
rs10934586	TN_40h	ENSG00000160124	CCDC58	119	3	122347493	160.358
rs4677952	TN_5d	ENSG00000160124	CCDC58	119	3	122444175	146.295
rs4677952	TN_cycling_40h	ENSG00000160124	CCDC58	119	3	122444175	122.823
rs10934586	TN_cycling_5d	ENSG00000160124	CCDC58	119	3	122347493	99.1936
rs4677952	TN_HSP_5d	ENSG00000160124	CCDC58	119	3	122444175	125.303
rs4677952	TN_IFN_40h	ENSG00000160124	CCDC58	119	3	122444175	132.371
rs10934586	TN_IFN_5d	ENSG00000160124	CCDC58	119	3	122347493	111.606
rs10934586	TN_NFKB	ENSG00000160124	CCDC58	119	3	122347493	98.9218
rs6438727	TEM_HLApositive_5d	ENSG00000160124	CCDC58	119	3	122431007	81
rs17216685	CD4_Naive_stim_5d	ENSG00000180376	CCDC66	119	3	56613771	40.8927
rs17216685	TCM_16h	ENSG00000180376	CCDC66	119	3	56613771	78.6178
rs17216685	TEM_0h	ENSG00000180376	CCDC66	119	3	56613771	45.3183
rs6445809	TN_40h	ENSG00000180376	CCDC66	119	3	56642750	69.3684
rs282534	CD4_Memory_stim_16h	ENSG00000180376	CCDC66	119	3	56600516	62.2346
rs282534	CD4_Memory_stim_40h	ENSG00000180376	CCDC66	119	3	56600516	48.6823
rs282534	CD4_Memory_uns_0h	ENSG00000180376	CCDC66	119	3	56600516	60.1712
rs10662020	CD4_Naive_stim_16h	ENSG00000180376	CCDC66	119	3	56676153	55.7375
rs282534	CD4_Naive_stim_40h	ENSG00000180376	CCDC66	119	3	56600516	59.6075
rs282534	CD4_Naive_uns_0h	ENSG00000180376	CCDC66	119	3	56600516	90.3388
rs116834172	TCM_0h	ENSG00000180376	CCDC66	119	3	56515674	44.6279
rs282534	TN_0h	ENSG00000180376	CCDC66	119	3	56600516	113.928
rs10662020	TN_16h	ENSG00000180376	CCDC66	119	3	56676153	46.9628
rs12691994	CD4_Memory_stim_5d	ENSG00000163040	CCDC74A	119	2	131513116	67.3963
rs10166775	CD4_Naive_stim_5d	ENSG00000163040	CCDC74A	119	2	131536495	83.3857
rs10166775	TEM_5d	ENSG00000163040	CCDC74A	119	2	131536495	45.1136
rs10166775	TN_5d	ENSG00000163040	CCDC74A	119	2	131536495	48.6224
rs12691994	TN_IFN_5d	ENSG00000163040	CCDC74A	119	2	131513116	58.8211
rs3101992	TCM_5d	ENSG00000163040	CCDC74A	119	2	131528473	49.7666
rs8019842	CD4_Memory_uns_0h	ENSG00000015133	CCDC88C	119	14	91386305	36.8228
rs8019842	TN_0h	ENSG00000015133	CCDC88C	119	14	91386305	47.61
rs3741760	CD4_Naive_stim_40h	ENSG00000123106	CCDC91	119	12	28391531	42.7746
rs3741760	TN_40h	ENSG00000123106	CCDC91	119	12	28391531	39.8205
rs3130713	TN_40h	ENSG00000204536	CCHCR1	119	6	31237840	50.8431
rs35495505	CD4_Memory_stim_40h	ENSG00000145386	CCNA2	119	4	121877258	46.9225
rs35773052	CD4_Naive_stim_40h	ENSG00000145386	CCNA2	119	4	121838102	39.69
rs11070398	TCM_40h	ENSG00000166946	CCNDBP1	119	15	43242724	34.0507
rs16957511	TN_40h	ENSG00000166946	CCNDBP1	119	15	43247919	46.1164
rs1963358	CD4_Memory_stim_16h	ENSG00000113328	CCNG1	119	5	163469136	75.1974
rs1963358	CD4_Naive_stim_16h	ENSG00000113328	CCNG1	119	5	163469136	37.7347
rs1963358	TCM_16h	ENSG00000113328	CCNG1	119	5	163469136	112.628
rs1963358	TN_16h	ENSG00000113328	CCNG1	119	5	163469136	109.265
rs62168869	TCM_40h	ENSG00000224043	CCNT2-AS1	119	2	134889209	47.7725
rs7477048	CD4_Memory_uns_0h	ENSG00000107771	CCSER2	119	10	84370870	120.024
rs7477048	CD4_Naive_stim_16h	ENSG00000107771	CCSER2	119	10	84370870	58.6912
rs17663697	CD4_Naive_stim_5d	ENSG00000107771	CCSER2	119	10	84516538	45.385
rs17663697	CD4_Naive_uns_0h	ENSG00000107771	CCSER2	119	10	84516538	142.228
rs7477048	TCM_0h	ENSG00000107771	CCSER2	119	10	84370870	65.4044
rs7477048	TCM_40h	ENSG00000107771	CCSER2	119	10	84370870	37.9456
rs7477048	TEM_0h	ENSG00000107771	CCSER2	119	10	84370870	47.0367
rs17663697	TN_0h	ENSG00000107771	CCSER2	119	10	84516538	140.551
rs12123265	CD4_Memory_uns_0h	ENSG00000163468	CCT3	119	1	156353931	72.6888
rs12123265	CD4_Naive_stim_5d	ENSG00000163468	CCT3	119	1	156353931	67.6364
rs12142203	CD4_Naive_uns_0h	ENSG00000163468	CCT3	119	1	156255160	57.9519
rs11264463	TCM_0h	ENSG00000163468	CCT3	119	1	156273015	36
rs11264463	TCM_5d	ENSG00000163468	CCT3	119	1	156273015	35.2044
rs11264463	TN_5d	ENSG00000163468	CCT3	119	1	156273015	31.8418
rs12036837	CD4_Memory_stim_5d	ENSG00000163468	CCT3	119	1	156314104	51.6393
rs12036837	TN_0h	ENSG00000163468	CCT3	119	1	156314104	93.1126
rs59235345	CD4_Memory_stim_16h	ENSG00000115484	CCT4	119	2	61816943	37.4256
rs76477273	CD4_Naive_stim_16h	ENSG00000115484	CCT4	119	2	61832252	53.29
rs73192167	CD4_Memory_stim_16h	ENSG00000156261	CCT8	119	21	29096553	65.9661
rs2070610	CD4_Memory_stim_40h	ENSG00000156261	CCT8	119	21	29073627	173.13
rs2070610	CD4_Memory_stim_5d	ENSG00000156261	CCT8	119	21	29073627	315.46
rs2070610	CD4_Memory_uns_0h	ENSG00000156261	CCT8	119	21	29073627	193.524
rs73192167	CD4_Naive_stim_16h	ENSG00000156261	CCT8	119	21	29096553	43.5092
rs2070610	CD4_Naive_stim_40h	ENSG00000156261	CCT8	119	21	29073627	129.666
rs2070610	CD4_Naive_stim_5d	ENSG00000156261	CCT8	119	21	29073627	233.256
rs2070610	CD4_Naive_uns_0h	ENSG00000156261	CCT8	119	21	29073627	412.048
rs2070610	T_ER-stress_5d	ENSG00000156261	CCT8	119	21	29073627	57.5923
rs2070610	TCM_0h	ENSG00000156261	CCT8	119	21	29073627	123.855
rs2070610	TCM_40h	ENSG00000156261	CCT8	119	21	29073627	86.1943
rs2070610	TCM_5d	ENSG00000156261	CCT8	119	21	29073627	245.297
rs2070610	TCM_LA	ENSG00000156261	CCT8	119	21	29073627	32.5048
rs2070610	TEM_0h	ENSG00000156261	CCT8	119	21	29073627	35.5661
rs2070610	TEM_40h	ENSG00000156261	CCT8	119	21	29073627	75.9616
rs73192136	TEM_HLApositive_5d	ENSG00000156261	CCT8	119	21	29071162	33.4551
rs2070610	TM_ER-stress_40h	ENSG00000156261	CCT8	119	21	29073627	40.9292
rs2070610	TN_0h	ENSG00000156261	CCT8	119	21	29073627	468.817
rs2070610	TN_16h	ENSG00000156261	CCT8	119	21	29073627	41.9616
rs2070610	TN_40h	ENSG00000156261	CCT8	119	21	29073627	161.166
rs2070610	TN_5d	ENSG00000156261	CCT8	119	21	29073627	154.535
rs2070610	TN_cycling_40h	ENSG00000156261	CCT8	119	21	29073627	76.8893
rs2070610	TN_cycling_5d	ENSG00000156261	CCT8	119	21	29073627	89.235
rs2070610	TN_HSP_5d	ENSG00000156261	CCT8	119	21	29073627	81.5743
rs2070610	TN_IFN_40h	ENSG00000156261	CCT8	119	21	29073627	47.0389
rs73192167	TN_IFN_5d	ENSG00000156261	CCT8	119	21	29096553	107.245
rs971281	TEM_5d	ENSG00000156261	CCT8	119	21	29047958	110.984
rs7807849	CD4_Memory_stim_16h	ENSG00000146574	CCZ1B	119	7	6838202	114.824
rs11978506	CD4_Memory_stim_40h	ENSG00000146574	CCZ1B	119	7	6845252	91.5883
rs7807849	CD4_Memory_stim_5d	ENSG00000146574	CCZ1B	119	7	6838202	126.218
rs11978506	CD4_Memory_uns_0h	ENSG00000146574	CCZ1B	119	7	6845252	101.914
rs7807849	CD4_Naive_stim_16h	ENSG00000146574	CCZ1B	119	7	6838202	102.086
rs11978506	CD4_Naive_stim_40h	ENSG00000146574	CCZ1B	119	7	6845252	94.2042
rs11978506	CD4_Naive_stim_5d	ENSG00000146574	CCZ1B	119	7	6845252	94.2146
rs7807849	CD4_Naive_uns_0h	ENSG00000146574	CCZ1B	119	7	6838202	73.6275
rs10236353	HSP_16h	ENSG00000146574	CCZ1B	119	7	6736735	38.9518
rs77893605	nTreg_16h	ENSG00000146574	CCZ1B	119	7	6738282	81.9797
rs10236353	nTreg_40h	ENSG00000146574	CCZ1B	119	7	6736735	67.52
rs11978506	T_ER-stress_5d	ENSG00000146574	CCZ1B	119	7	6845252	96.4472
rs11978506	TCM_0h	ENSG00000146574	CCZ1B	119	7	6845252	98.2258
rs11978506	TCM_16h	ENSG00000146574	CCZ1B	119	7	6845252	136.37
rs11978506	TCM_40h	ENSG00000146574	CCZ1B	119	7	6845252	91.1303
rs11978506	TCM_5d	ENSG00000146574	CCZ1B	119	7	6845252	108.755
rs10236353	TEM_0h	ENSG00000146574	CCZ1B	119	7	6736735	45.7377
rs10236353	TEM_16h	ENSG00000146574	CCZ1B	119	7	6736735	104.276
rs11978506	TEM_40h	ENSG00000146574	CCZ1B	119	7	6845252	84.1887
rs7807849	TEM_5d	ENSG00000146574	CCZ1B	119	7	6838202	91.2893
rs11978506	TEM_HLApositive_40h	ENSG00000146574	CCZ1B	119	7	6845252	73.6476
rs7807849	TEM_HLApositive_5d	ENSG00000146574	CCZ1B	119	7	6838202	75.7832
rs62439734	TEMRA_5d	ENSG00000146574	CCZ1B	119	7	6738471	40.8869
rs13236698	TM_ER-stress_40h	ENSG00000146574	CCZ1B	119	7	6738095	71.9965
rs11978506	TN_0h	ENSG00000146574	CCZ1B	119	7	6845252	83.969
rs11978506	TN_16h	ENSG00000146574	CCZ1B	119	7	6845252	107.69
rs11978506	TN_40h	ENSG00000146574	CCZ1B	119	7	6845252	104.319
[truncated: 62,402 more rows]

## Sheet: ST2.outcomes
Table S2. Cancer outcomes been used in the Mendelian randomization analysis
Endpoint	IEU_OpenGWAS_ID	Case	Control	N_total
Breast cancer	ieu-a-1126	122977	105974	228951
Prostate cancer	ieu-b-85	79148	61106	140254
Ovarian cancer	ieu-a-1120	25509	40941	66450
Lung cancer	ieu-a-966	11348	15861	27209
Thyroid cancer	NA	5026	1115951	1120977
Cervical cancer	ukb-b-8777	1889	461044	462933
Pan cancer	NA	187278	722095	909373

## Sheet: ST3.summary-of-results
Table S3. Summary of instrument selection, data harmonization, Steiger filtering of MR and colocalization evidence for the six cancer types.
Breast cancer: ieu-a-1126
Exposure	Outcome	Harmonise	Missed	Results	Steiger filtering	FDR<0.05	LD check (>0.7)	coloc (>70%)	Coloc+LD check	Colocalised%
11021	3946	9389	1926	9095	9095	536	487	303	521	0.972015
Lung cancer: ieu-a-966
Exposure	Outcome	Harmonise	Missed	Results	Steiger filtering	FDR<0.05	LD check (>0.7)	coloc (>70%)	Coloc+LD check	Colocalised%
11021	3427	8239	2807	8214	8214	72	66	55	72	1
Ovarian cancer: ieu-a-1120
Exposure	Outcome	Harmonise	Missed	Results	Steiger filtering	FDR<0.05	LD check (>0.7)	coloc (>70%)	Coloc+LD check	Colocalised%
11021	3948	9398	1919	9102	9102	72	64	53	71	0.986111
Prostate cancer: ieu-b-85
Exposure	Outcome	Harmonise	Missed	Results	Steiger filtering	FDR<0.05	LD check (>0.7)	coloc (>70%)	Coloc+LD check	Colocalised%
11021	3790	9083	2222	8799	8799	291	256	94	263	0.90378
Cervical cancer: ukb-b-8777
Exposure	Outcome	Harmonise	Missed	Results	Steiger filtering	FDR<0.05	LD check (>0.7)	coloc (>70%)	Coloc+LD check	Colocalised%
11021	2711	6322	4967	6054	6054	12	12	5	12	1
Thyroid cancer：GBMI
Exposure	Outcome	Harmonise	Missed	Results	Steiger filtering	FDR<0.05	LD check (>0.7)	coloc (>70%)	Coloc+LD check	Colocalised%
11021	3138	7552	3655	7366	7366	11	10	9	11	1

## Sheet: ST4A.Soskic- strongIV
Table S4A. The Mendelian randomization estimates and colocalization probabilities for the main Mendelian randomization analysis using data from Soskic et al.
exposure	time_point	gene	gene_name	outcome	method	SNP	b	se	pval	lo_ci	up_ci	OR	UCI	LCI	FDR	steiger_dir	steiger_pval	steiger_out	FDR	ld_snp	ld_r2	LD_check_status	nsnps	PP.H0	PP.H1	PP.H2	PP.H3	PP.H4	H4/(H3+H4)	Coloc (H4 or H4/[H3+H4] >70%)	Coloc_overall (ld+coloc)	T cell enriched	Pleitropy_gene_count	Pleitropy_class	Pleitropy_gene_count_MR-DEG	Pleitropy_class_MR-DEG	DEG_evidence_for_main_finding	MHC region genes	Sex-biased gene	Time-point-specific	Core_gene	Target_of_trial	Overall_prioritisation_score
ENSG00000023191_CD4_Memory_stim_5d	5d	ENSG00000023191	RNH1	Breast cancer	Wald ratio	rs12806062	-0.087	0.021	3.69e-05	-0.128	-0.046	0.917	0.88	0.955	0.00279	TRUE	3.46581e-10	PASS	0.0025207	rs79440439_C_A	0.908022	TRUE	692	0.2314	0.5426	0.0241	0.0563	0.1456	0.7213	TRUE	Colocalised	NO	1	Likely casual	1	Likely casual	YES	NO	No	NO	NO	NO	2
ENSG00000035141_CD4_Naive_stim_40h	40h	ENSG00000035141	FAM136A	Prostate cancer	Wald ratio	rs2618229	0.059	0.018	0.00146	0.023	0.095	1.06	1.023	1.099	0.0446	TRUE	8.51e-07	PASS	0.0428924	rs6735591_C_T	0.917	TRUE	888	0.001	0.67	0	0.03	0.299	0.9088	TRUE	Colocalised	NO	1	Likely casual	1	Likely casual	YES	NO	No	NO	NO	NO	2
ENSG00000035141_TCM_40h	40h	ENSG00000035141	FAM136A	Prostate cancer	Wald ratio	rs2618229	0.063	0.02	0.00146	0.024	0.102	1.065	1.024	1.107	0.0446	TRUE	1.47e-07	PASS	0.0428924	rs6735591_C_T	0.917	TRUE	888	0.001	0.67	0	0.03	0.299	0.9088	TRUE	Colocalised	NO	1	Likely casual	1	Likely casual	YES	NO	No	NO	NO	NO	2
ENSG00000035141_TN_40h	40h	ENSG00000035141	FAM136A	Prostate cancer	Wald ratio	rs2618229	0.041	0.013	0.00146	0.016	0.065	1.041	1.016	1.068	0.0446	TRUE	3.88e-14	PASS	0.0428924	rs6735591_C_T	0.917	TRUE	888	0.875	0.078	0.039	0.004	0.005	0.5556	FALSE	Colocalised	NO	1	Likely casual	1	Likely casual	YES	NO	No	NO	NO	NO	2
ENSG00000204574_TN_40h	40h	ENSG00000204574	ABCF1	Prostate cancer	Wald ratio	rs1271927	-0.086	0.022	0.00012	-0.13	-0.042	0.918	0.878	0.959	0.00687	TRUE	0.000101602	#N/A	#N/A	rs1264426_G_C	1	TRUE	1683	6.6e-08	1.45e-05	0.00452718	0.994709	0.000748867	0.000752284	FALSE	Colocalised	YES	3	With pleiotropic genes	0	Without DEG evidence for main finding	NO	YES	No	NO	NO	NO	0.5
ENSG00000041357_CD4_Naive_stim_16h	16h	ENSG00000041357	PSMA4	Lung cancer	Wald ratio	rs1394371	0.7	0.079	1.07e-18	0.544	0.855	2.014	1.724	2.352	8.79e-15	TRUE	5.84727e-08	PASS	8.86157e-15	rs951984_A_T	0.985193	TRUE	541	0	0.6355	0	0.1177	0.2468	0.677	FALSE	Colocalised	NO	1	Likely casual	1	Likely casual	YES	NO	No	NO	NO	YES	3
ENSG00000041357_TCM_40h	40h	ENSG00000041357	PSMA4	Lung cancer	Wald ratio	rs12912022	0.125	0.019	6.86e-11	0.088	0.163	1.134	1.092	1.177	1.41e-07	TRUE	3.171e-06	PASS	1.4244e-07	rs62008174_T_C	0.966629	TRUE	541	0	0.6958	0	0.238	0.0662	0.2176	FALSE	Colocalised	NO	2	With pleiotropic genes	2	With pleiotropy genes	YES	NO	No	NO	NO	YES	2
ENSG00000057608_CD4_Memory_stim_5d	5d	ENSG00000057608	GDI2	Breast cancer	Wald ratio	rs17143628	-0.048	0.014	0.00062	-0.075	-0.02	0.953	0.927	0.98	0.0158	TRUE	4.04667e-06	PASS	0.0158656	rs11596435_T_C	0.91041	TRUE	747	0.0307	0.2235	0.0085	0.0612	0.676	0.917	TRUE	Colocalised	NO	1	Likely casual	1	Likely casual	YES	NO	No	YES	NO	NO	2.5
ENSG00000057608_CD4_Memory_uns_0h	0h	ENSG00000057608	GDI2	Breast cancer	Wald ratio	rs17143628	-0.035	0.01	0.00062	-0.055	-0.015	0.966	0.946	0.985	0.0158	TRUE	1.2239e-07	PASS	0.0158656	rs11596435_T_C	0.91041	TRUE	747	0.0057	0.0413	0.0131	0.0943	0.8456	0.8997	TRUE	Colocalised	NO	1	Likely casual	1	Likely casual	YES	NO	No	YES	NO	NO	2.5
ENSG00000057608_CD4_Naive_stim_16h	16h	ENSG00000057608	GDI2	Breast cancer	Wald ratio	rs1858446	-0.071	0.017	5.31e-05	-0.105	-0.036	0.932	0.9	0.964	0.00319	TRUE	4.92415e-06	PASS	0.00328961	rs72772358_A_T	0.976089	TRUE	747	0.0136	0.0988	0.0087	0.0622	0.8168	0.9293	TRUE	Colocalised	NO	1	Likely casual	1	Likely casual	YES	NO	No	YES	NO	NO	2.5
ENSG00000057608_CD4_Naive_stim_5d	5d	ENSG00000057608	GDI2	Prostate cancer	Wald ratio	rs2890364	-0.045	0.014	0.000785	-0.072	-0.019	0.956	0.931	0.981	0.0289	TRUE	3.84e-18	PASS	0.0278588	rs72772390_G_C	0.85	TRUE	734	0.641	0.167	0.097	0.025	0.069	0.734	TRUE	Colocalised	NO	1	Likely casual	1	Likely casual	YES	NO	No	NO	NO	NO	2
ENSG00000057608_CD4_Naive_stim_5d	5d	ENSG00000057608	GDI2	Breast cancer	Wald ratio	rs2890364	-0.049	0.011	3.34e-06	-0.07	-0.028	0.952	0.933	0.972	0.00039	TRUE	5.03504e-43	PASS	0.000344865	rs72772358_A_T	0.902424	TRUE	747	0.0003	0.0019	0.0094	0.0674	0.9211	0.9319	TRUE	Colocalised	NO	1	Likely casual	1	Likely casual	YES	NO	No	YES	NO	NO	2.5
ENSG00000057608_CD4_Naive_uns_0h	0h	ENSG00000057608	GDI2	Breast cancer	Wald ratio	rs3736461	-0.028	0.007	9.26e-05	-0.042	-0.014	0.972	0.959	0.986	0.00387	TRUE	7.27937e-08	PASS	0.00396841	rs2275774_G_A	0.878385	TRUE	747	0.0003	0.0019	0.0094	0.0674	0.9211	0.9319	TRUE	Colocalised	NO	1	Likely casual	1	Likely casual	YES	NO	No	YES	NO	NO	2.5
ENSG00000057608_TCM_5d	5d	ENSG00000057608	GDI2	Breast cancer	Wald ratio	rs17143628	-0.037	0.011	0.00062	-0.058	-0.016	0.964	0.943	0.984	0.0158	TRUE	2.64207e-09	PASS	0.0158656	rs11596435_T_C	0.91041	TRUE	747	0.0931	0.6769	0.0081	0.0584	0.1635	0.7368	TRUE	Colocalised	NO	1	Likely casual	1	Likely casual	YES	NO	No	YES	NO	NO	2.5
ENSG00000057608_TN_0h	0h	ENSG00000057608	GDI2	Breast cancer	Wald ratio	rs3736461	-0.029	0.007	9.26e-05	-0.043	-0.014	0.972	0.958	0.986	0.00387	TRUE	1.19244e-08	PASS	0.00396841	rs2275774_G_A	0.878385	TRUE	747	0.0513	0.3733	0.016	0.116	0.4434	0.7927	TRUE	Colocalised	NO	1	Likely casual	1	Likely casual	YES	NO	No	YES	NO	NO	2.5
ENSG00000057608_TN_5d	5d	ENSG00000057608	GDI2	Breast cancer	Wald ratio	rs1858446	-0.043	0.011	5.31e-05	-0.063	-0.022	0.958	0.939	0.978	0.00319	TRUE	1.26538e-06	PASS	0.00328961	rs72772358_A_T	0.976089	TRUE	747	0.0646	0.4698	0.0086	0.0622	0.3948	0.8638	TRUE	Colocalised	NO	1	Likely casual	1	Likely casual	YES	NO	No	YES	NO	NO	2.5
ENSG00000057608_TN_IFN_5d	5d	ENSG00000057608	GDI2	Breast cancer	Wald ratio	rs17143628	-0.039	0.011	0.00062	-0.061	-0.017	0.962	0.941	0.984	0.0158	TRUE	7.67594e-17	PASS	0.0158656	rs11596435_T_C	0.91041	TRUE	747	0.1017	0.7398	0.0076	0.0549	0.096	0.6362	FALSE	Colocalised	NO	1	Likely casual	1	Likely casual	YES	NO	No	YES	NO	NO	2.5
ENSG00000180376_CD4_Naive_stim_5d	5d	ENSG00000180376	CCDC66	Breast cancer	Wald ratio	rs17216685	0.028	0.009	0.00145	0.011	0.046	1.029	1.011	1.047	0.0305	TRUE	0.00135064	#N/A	#N/A	rs3172355_C_T	0.754965	TRUE	1124	0.290343	0.469733	0.00541391	0.00853297	0.225977	0.963614	TRUE	Colocalised	YES	1	Likely casual	1	Likely casual	YES	NO	No	NO	NO	NO	2.5
ENSG00000180376_TCM_16h	16h	ENSG00000180376	CCDC66	Breast cancer	Wald ratio	rs17216685	0.026	0.008	0.00145	0.01	0.042	1.026	1.01	1.043	0.0305	TRUE	0.00135064	#N/A	#N/A	rs3172355_C_T	0.754965	TRUE	1124	7.69e-06	0.589275	1.43e-07	0.0105879	0.40013	0.974221	TRUE	Colocalised	YES	1	Likely casual	1	Likely casual	YES	NO	No	NO	NO	NO	2.5
ENSG00000180376_TEM_0h	0h	ENSG00000180376	CCDC66	Breast cancer	Wald ratio	rs17216685	0.03	0.009	0.00145	0.011	0.048	1.03	1.012	1.049	0.0305	TRUE	0.00135064	#N/A	#N/A	rs3172355_C_T	0.754965	TRUE	1124	0.0788854	0.727136	0.00147095	0.0133795	0.179128	0.930499	TRUE	Colocalised	YES	1	Likely casual	1	Likely casual	YES	NO	No	NO	NO	NO	2.5
ENSG00000119326_TN_40h	40h	ENSG00000119326	CTNNAL1	Breast cancer	Wald ratio	rs10979651	-0.053	0.015	0.000537	-0.084	-0.023	0.948	0.92	0.977	0.0145	TRUE	6.85161e-06	PASS	0.0145817	rs4978380_A_G	1	TRUE	1056	0.7742	0.1096	0.0888	0.0125	0.0149	0.5428	FALSE	Colocalised	YES	1	Likely casual	1	Likely casual	YES	NO	No	NO	NO	NO	2.5
ENSG00000112667_CD4_Memory_stim_16h	16h	ENSG00000112667	DNPH1	Breast cancer	Wald ratio	rs77321231	0.049	0.01	4.03e-07	0.03	0.067	1.05	1.03	1.07	6.44e-05	TRUE	2.8231e-09	PASS	5.57521e-05	rs77321231_T_C	1	TRUE	544	0.0027	0.0832	0.0035	0.1072	0.8035	0.8823	TRUE	Colocalised	YES	1	Likely casual	1	Likely casual	YES	NO	No	YES	NO	NO	3
ENSG00000070831_CD4_Memory_stim_40h	40h	ENSG00000070831	CDC42	Breast cancer	Wald ratio	rs4654783	-0.069	0.02	0.000452	-0.107	-0.03	0.933	0.898	0.97	0.0127	TRUE	2.56383e-07	PASS	0.0127073	rs2473290_T_C	0.701498	TRUE	733	0.7777	0.1403	0.056	0.0101	0.016	0.6136	FALSE	Colocalised	NO	1	Likely casual	1	Likely casual	YES	NO	No	NO	YES	YES	4
ENSG00000070831_CD4_Memory_stim_5d	5d	ENSG00000070831	CDC42	Breast cancer	Wald ratio	rs16826582	-0.04	0.013	0.00134	-0.065	-0.016	0.96	0.937	0.984	0.0289	TRUE	8.66171e-06	PASS	0.0287669	rs72665317_G_T	0.925142	TRUE	733	0.4583	0.033	0.2837	0.0202	0.2048	0.9101	TRUE	Colocalised	NO	1	Likely casual	1	Likely casual	YES	NO	No	NO	YES	YES	4
ENSG00000070831_CD4_Naive_stim_40h	40h	ENSG00000070831	CDC42	Breast cancer	Wald ratio	rs4654783	-0.061	0.017	0.000452	-0.095	-0.027	0.941	0.909	0.973	0.0127	TRUE	3.13655e-11	PASS	0.0127073	rs2473290_T_C	0.701498	TRUE	733	0.7426	0.159	0.0534	0.0114	0.0335	0.746	TRUE	Colocalised	NO	1	Likely casual	1	Likely casual	YES	NO	No	NO	YES	YES	4
ENSG00000070831_CD4_Naive_stim_5d	5d	ENSG00000070831	CDC42	Breast cancer	Wald ratio	rs16826582	-0.044	0.014	0.00134	-0.071	-0.017	0.957	0.931	0.983	0.0289	TRUE	5.25265e-08	PASS	0.0287669	rs72665317_G_T	0.925142	TRUE	733	0.7368	0.053	0.1274	0.0091	0.0737	0.8901	TRUE	Colocalised	NO	1	Likely casual	1	Likely casual	YES	NO	No	NO	YES	YES	4
ENSG00000070831_TCM_5d	5d	ENSG00000070831	CDC42	Breast cancer	Wald ratio	rs3820282	-0.041	0.012	0.00104	-0.065	-0.016	0.96	0.937	0.984	0.0231	TRUE	6.09972e-11	PASS	0.0229962	rs61768001_C_T	1	TRUE	733	0.6861	0.0494	0.1846	0.0132	0.0667	0.8346	TRUE	Colocalised	NO	1	Likely casual	1	Likely casual	YES	NO	No	NO	YES	YES	4
ENSG00000070831_TN_40h	40h	ENSG00000070831	CDC42	Breast cancer	Wald ratio	rs16826582	-0.058	0.018	0.00134	-0.094	-0.023	0.943	0.91	0.978	0.0289	TRUE	6.39254e-07	PASS	0.0287669	rs72665317_G_T	0.925142	TRUE	733	0.7861	0.0566	0.1332	0.0096	0.0145	0.6026	FALSE	Colocalised	NO	1	Likely casual	1	Likely casual	YES	NO	No	NO	YES	YES	4
ENSG00000072682_CD4_Memory_stim_5d	5d	ENSG00000072682	P4HA2	Breast cancer	Wald ratio	rs6897575	0.043	0.012	0.000221	0.02	0.066	1.044	1.02	1.068	0.0075	TRUE	1.37515e-05	PASS	0.00757824	rs7736102_G_A	1	TRUE	642	0.0124	0.0019	0.652	0.0978	0.2359	0.707	TRUE	Colocalised	NO	2	With pleiotropic genes	0	Without DEG evidence for main finding	NO	NO	No	NO	NO	NO	0
ENSG00000074071_TN_16h	16h	ENSG00000074071	MRPS34	Prostate cancer	Wald ratio	rs2575371	-0.048	0.014	0.000509	-0.075	-0.021	0.953	0.928	0.979	0.0212	TRUE	1.07132e-11	PASS	0.0200813	rs2575369_C_T	0.960686	TRUE	1130	0.3705	0.3944	0.0839	0.0892	0.062	0.41	FALSE	Colocalised	NO	4	With pleiotropic genes	0	Without DEG evidence for main finding	NO	NO	No	YES	YES	NO	1.5
ENSG00000074071_TN_40h	40h	ENSG00000074071	MRPS34	Prostate cancer	Wald ratio	rs7498918	-0.091	0.028	0.00135	-0.146	-0.035	0.913	0.864	0.965	0.0446	TRUE	2.93414e-09	PASS	0.0428924	rs2745170_G_T	0.942035	TRUE	1130	0.3705	0.3944	0.0839	0.0892	0.062	0.4101	FALSE	Colocalised	NO	3	With pleiotropic genes	0	Without DEG evidence for main finding	NO	NO	No	YES	YES	NO	1.5
ENSG00000074319_CD4_Memory_stim_5d	5d	ENSG00000074319	TSG101	Breast cancer	Wald ratio	rs7931630	-0.027	0.008	0.000583	-0.043	-0.012	0.973	0.958	0.988	0.0155	TRUE	8.42832e-14	PASS	0.0155115	rs7931630_A_G	1	TRUE	574	0.0027	0.0003	0.5009	0.0577	0.4384	0.8837	TRUE	Colocalised	NO	1	Likely casual	1	Likely casual	YES	NO	No	NO	NO	YES	3
ENSG00000074319_TN_5d	5d	ENSG00000074319	TSG101	Breast cancer	Wald ratio	rs7931630	-0.026	0.008	0.000583	-0.041	-0.011	0.974	0.96	0.989	0.0155	TRUE	2.89066e-07	PASS	0.0155115	rs7931630_A_G	1	TRUE	574	0.0149	0.0017	0.5262	0.0607	0.3965	0.8673	TRUE	Colocalised	NO	1	Likely casual	1	Likely casual	YES	NO	No	NO	NO	YES	3
ENSG00000074319_TN_cycling_40h	40h	ENSG00000074319	TSG101	Breast cancer	Wald ratio	rs7928872	-0.033	0.009	0.000465	-0.052	-0.015	0.967	0.95	0.986	0.013	TRUE	2.73746e-07	PASS	0.0130257	rs7931630_A_G	1	TRUE	574	0.0149	0.0017	0.5262	0.0607	0.3965	0.8673	TRUE	Colocalised	NO	1	Likely casual	1	Likely casual	YES	NO	No	NO	NO	YES	3
ENSG00000074319_TN_HSP_5d	5d	ENSG00000074319	TSG101	Breast cancer	Wald ratio	rs10766485	-0.028	0.009	0.0027	-0.047	-0.01	0.972	0.954	0.99	0.0467	TRUE	3.68676e-13	PASS	0.0458912	rs1395320_G_C	0.967933	TRUE	574	0.0149	0.0017	0.5262	0.0607	0.3965	0.8673	TRUE	Colocalised	NO	1	Likely casual	1	Likely casual	YES	NO	No	NO	NO	YES	3
ENSG00000080546_CD4_Naive_stim_16h	16h	ENSG00000080546	SESN1	Prostate cancer	Wald ratio	rs11153159	0.097	0.019	1.84e-07	0.061	0.134	1.102	1.063	1.143	2.83e-05	TRUE	2.5e-22	PASS	2.42651e-05	rs11153159_G_C	1	TRUE	658	0	0	0.745	0.079	0.176	0.6902	FALSE	Colocalised	NO	1	Likely casual	1	Without DEG evidence for main finding	NO	NO	No	YES	NO	NO	0.5
ENSG00000080546_CD4_Naive_uns_0h	0h	ENSG00000080546	SESN1	Prostate cancer	Wald ratio	rs11153159	0.055	0.011	1.84e-07	0.034	0.076	1.057	1.035	1.079	2.83e-05	TRUE	1.81e-09	PASS	2.42651e-05	rs11153159_G_C	1	TRUE	659	0	0	0.745	0.079	0.176	0.6902	FALSE	Colocalised	NO	1	Likely casual	1	Without DEG evidence for main finding	NO	NO	No	YES	NO	NO	0.5
ENSG00000080546_TN_0h	0h	ENSG00000080546	SESN1	Prostate cancer	Wald ratio	rs11153159	0.053	0.01	1.84e-07	0.033	0.073	1.055	1.034	1.076	2.83e-05	TRUE	3.89e-13	PASS	2.42651e-05	rs11153159_G_C	1	TRUE	659	0	0	0.745	0.079	0.176	0.6902	FALSE	Colocalised	NO	1	Likely casual	1	Without DEG evidence for main finding	NO	NO	No	YES	NO	NO	0.5
ENSG00000083937_TCM_40h	40h	ENSG00000083937	CHMP2B	Prostate cancer	Wald ratio	rs7629275	0.123	0.021	7.4e-09	0.081	0.164	1.131	1.084	1.179	1.59e-06	TRUE	2.16e-13	PASS	1.34507e-06	rs963622_A_G	0.711	TRUE	627	0	0	0.209	0.77	0.021	0.0265	FALSE	Colocalised	NO	1	Likely casual	1	Likely casual	YES	NO	No	NO	NO	NO	2
ENSG00000083937_TN_16h	16h	ENSG00000083937	CHMP2B	Prostate cancer	Wald ratio	rs12495829	0.09	0.015	1.59e-09	0.061	0.119	1.094	1.062	1.126	3.6e-07	TRUE	5.94113e-15	PASS	3.23618e-07	rs963622_A_G	0.787381	TRUE	627	0	0	0.8652	0.0579	0.0769	0.5702	FALSE	Colocalised	NO	1	Likely casual	1	Likely casual	YES	NO	No	NO	NO	NO	2
ENSG00000084207_CD4_Memory_stim_16h	16h	ENSG00000084207	GSTP1	Prostate cancer	Wald ratio	rs4930444	-0.042	0.012	0.000434	-0.066	-0.019	0.958	0.936	0.981	0.0185	TRUE	5.29e-06	PASS	0.0175313	rs4930436_A_G	0.98	TRUE	369	0	0.169	0	0.36	0.471	0.5668	FALSE	Colocalised	NO	5	With pleiotropic genes	0	Without DEG evidence for main finding	NO	NO	No	NO	NO	YES	1
ENSG00000084207_CD4_Memory_stim_5d	5d	ENSG00000084207	GSTP1	Prostate cancer	Wald ratio	rs4930444	-0.067	0.019	0.000434	-0.104	-0.029	0.936	0.902	0.971	0.0185	TRUE	3.71e-06	PASS	0.0175313	rs4930436_A_G	0.98	TRUE	369	0.004	0.28	0.009	0.592	0.116	0.1638	FALSE	Colocalised	NO	5	With pleiotropic genes	0	Without DEG evidence for main finding	NO	NO	No	NO	NO	YES	1
ENSG00000084207_CD4_Memory_uns_0h	0h	ENSG00000084207	GSTP1	Prostate cancer	Wald ratio	rs762803	-0.037	0.01	0.000246	-0.056	-0.017	0.964	0.945	0.983	0.0118	TRUE	1.07e-08	PASS	0.0114057	rs1079719_A_G	0.992	TRUE	369	0.004	0.279	0.009	0.594	0.114	0.161	FALSE	Colocalised	NO	4	With pleiotropic genes	0	Without DEG evidence for main finding	NO	NO	No	NO	NO	YES	1
ENSG00000084207_CD4_Naive_stim_16h	16h	ENSG00000084207	GSTP1	Prostate cancer	Wald ratio	rs4930444	-0.052	0.015	0.000434	-0.081	-0.023	0.949	0.922	0.977	0.0185	TRUE	7.15e-06	PASS	0.0175313	rs4930436_A_G	0.98	TRUE	369	0.004	0.28	0.009	0.592	0.116	0.1638	FALSE	Colocalised	NO	5	With pleiotropic genes	0	Without DEG evidence for main finding	NO	NO	No	NO	NO	YES	1
ENSG00000084207_HSP_16h	16h	ENSG00000084207	GSTP1	Prostate cancer	Wald ratio	rs762803	-0.038	0.01	0.000246	-0.058	-0.018	0.963	0.943	0.982	0.0118	TRUE	2.19e-05	PASS	0.0114057	rs1079719_A_G	0.992	TRUE	369	0.004	0.279	0.009	0.594	0.114	0.161	FALSE	Colocalised	NO	4	With pleiotropic genes	0	Without DEG evidence for main finding	NO	NO	No	NO	NO	YES	1
ENSG00000084207_TCM_16h	16h	ENSG00000084207	GSTP1	Prostate cancer	Wald ratio	rs4930444	-0.029	0.008	0.000434	-0.045	-0.013	0.971	0.956	0.987	0.0185	TRUE	3.19e-07	PASS	0.0175313	rs4930436_A_G	0.98	TRUE	369	0.004	0.279	0.009	0.594	0.114	0.161	FALSE	Colocalised	NO	5	With pleiotropic genes	0	Without DEG evidence for main finding	NO	NO	No	NO	NO	YES	1
ENSG00000084207_TEM_0h	0h	ENSG00000084207	GSTP1	Prostate cancer	Wald ratio	rs12807265	-0.062	0.015	2.81e-05	-0.091	-0.033	0.94	0.913	0.968	0.00188	TRUE	4.05e-14	PASS	0.00170822	rs11605586_C_A	0.756	TRUE	369	0.004	0.279	0.009	0.594	0.114	0.161	FALSE	Colocalised	NO	3	With pleiotropic genes	0	Without DEG evidence for main finding	NO	NO	No	NO	NO	YES	1
ENSG00000084207_TEM_16h	16h	ENSG00000084207	GSTP1	Prostate cancer	Wald ratio	rs4930444	-0.035	0.01	0.000434	-0.054	-0.015	0.966	0.947	0.985	0.0185	TRUE	3.7e-12	PASS	0.0175313	rs4930436_A_G	0.98	TRUE	369	0.004	0.28	0.009	0.592	0.116	0.1638	FALSE	Colocalised	NO	5	With pleiotropic genes	0	Without DEG evidence for main finding	NO	NO	No	NO	NO	YES	1
ENSG00000084207_TN_16h	16h	ENSG00000084207	GSTP1	Prostate cancer	Wald ratio	rs4930444	-0.028	0.008	0.000434	-0.043	-0.012	0.972	0.957	0.988	0.0185	TRUE	1.5e-10	PASS	0.0175313	rs4930436_A_G	0.98	TRUE	369	0	0.169	0.001	0.36	0.47	0.5663	FALSE	Colocalised	NO	5	With pleiotropic genes	0	Without DEG evidence for main finding	NO	NO	No	NO	NO	YES	1
ENSG00000084207_TN_IFN_40h	40h	ENSG00000084207	GSTP1	Prostate cancer	Wald ratio	rs4930444	-0.063	0.018	0.000434	-0.098	-0.028	0.939	0.907	0.973	0.0185	TRUE	6.27e-06	PASS	0.0175313	rs4930436_A_G	0.98	TRUE	369	0.03	0.174	0.063	0.369	0.365	0.4973	FALSE	Colocalised	NO	5	With pleiotropic genes	0	Without DEG evidence for main finding	NO	NO	No	NO	NO	YES	1
ENSG00000084207_TN_NFKB	16h/40h	ENSG00000084207	GSTP1	Prostate cancer	Wald ratio	rs4930444	-0.032	0.009	0.000434	-0.049	-0.014	0.969	0.952	0.986	0.0185	TRUE	0.000380634	#N/A	#N/A	rs4930436_A_G	0.980425	TRUE	449	1.6e-07	0.181242	3.43e-07	0.387468	0.43129	0.526761	FALSE	Colocalised	NO	5	With pleiotropic genes	0	Without DEG evidence for main finding	NO	NO	No	NO	NO	YES	1
ENSG00000086015_CD4_Naive_stim_40h	40h	ENSG00000086015	MAST2	Prostate cancer	Wald ratio	rs12076580	-0.036	0.01	0.0006	-0.056	-0.015	0.965	0.945	0.985	0.0233	TRUE	5.73e-12	PASS	0.0222624	rs12076580_A_G	1	TRUE	321	0.411	0.021	0.477	0.024	0.067	0.7363	TRUE	Colocalised	NO	1	Likely casual	1	Without DEG evidence for main finding	NO	NO	No	NO	NO	NO	0
ENSG00000086015_CD4_Naive_stim_40h	40h	ENSG00000086015	MAST2	Breast cancer	Wald ratio	rs12076580	-0.038	0.008	3.06e-06	-0.054	-0.022	0.963	0.947	0.978	0.000362	TRUE	7.55262e-07	PASS	0.000319826	rs4508055_T_A	1	TRUE	325	0.0056	0.7558	0.0003	0.0432	0.1951	0.8189	TRUE	Colocalised	NO	1	Likely casual	1	Likely casual	YES	NO	No	NO	NO	NO	2
ENSG00000086015_TN_40h	40h	ENSG00000086015	MAST2	Prostate cancer	Wald ratio	rs785480	-0.031	0.009	0.000366	-0.048	-0.014	0.969	0.953	0.986	0.0164	TRUE	4.21708e-05	PASS	0.0157687	rs2669156_G_A	1	TRUE	321	0.4315	0.0112	0.5013	0.0129	0.0431	0.7694	TRUE	Colocalised	NO	1	Likely casual	1	Without DEG evidence for main finding	NO	NO	No	NO	NO	NO	0
ENSG00000086015_TN_40h	40h	ENSG00000086015	MAST2	Breast cancer	Wald ratio	rs785480	-0.034	0.007	4.22e-07	-0.048	-0.021	0.966	0.953	0.979	6.62e-05	TRUE	2.12925e-14	PASS	5.7365e-05	rs11211194_T_C	1	TRUE	325	0.0067	0.0002	0.9025	0.0262	0.0645	0.711	TRUE	Colocalised	NO	1	Likely casual	1	Likely casual	YES	NO	No	NO	NO	NO	2
ENSG00000089693_CD4_Memory_stim_16h	16h	ENSG00000089693	MLF2	Lung cancer	Wald ratio	rs11064369	0.218	0.06	0.000255	0.101	0.335	1.243	1.106	1.397	0.0298	TRUE	7.72467e-14	PASS	0.0301397	rs11064371_C_T	0.59253	FALSE	384	0.674	0.0435	0.1028	0.0065	0.1733	0.9641	TRUE	Colocalised	NO	1	Likely casual	1	Likely casual	YES	NO	No	NO	NO	NO	2
ENSG00000089693_CD4_Naive_stim_40h	40h	ENSG00000089693	MLF2	Lung cancer	Wald ratio	rs11064369	0.158	0.043	0.000255	0.073	0.242	1.171	1.076	1.274	0.0298	TRUE	2.74857e-06	PASS	0.0301397	rs11064371_C_T	0.59253	FALSE	384	0.674	0.0435	0.1028	0.0065	0.1733	0.9641	TRUE	Colocalised	NO	1	Likely casual	1	Likely casual	YES	NO	No	NO	NO	NO	2
ENSG00000089693_TN_16h	16h	ENSG00000089693	MLF2	Lung cancer	Wald ratio	rs6489734	0.139	0.037	0.000178	0.066	0.211	1.149	1.068	1.235	0.0298	TRUE	4.28153e-09	PASS	0.0301397	rs1997510_T_C	0.995228	TRUE	384	0.9035	0.0583	0.0314	0.002	0.0048	0.7048	TRUE	Colocalised	NO	1	Likely casual	1	Likely casual	YES	NO	No	NO	NO	NO	2
ENSG00000092020_TCM_40h	40h	ENSG00000092020	PPP2R3C	Breast cancer	Wald ratio	rs58770366	-0.052	0.014	0.000157	-0.079	-0.025	0.949	0.924	0.975	0.0055	TRUE	0.000149976	#N/A	#N/A	rs7145474_T_A	0.744619	TRUE	1226	0.000600805	0.0291839	0.00221968	0.106959	0.861037	0.889505	TRUE	Colocalised	NO	1	Likely casual	1	Without DEG evidence for main finding	NO	NO	Yes	NO	NO	NO	0
ENSG00000092020_TN_IFN_5d	5d	ENSG00000092020	PPP2R3C	Breast cancer	Wald ratio	rs111786165	-0.041	0.011	0.000134	-0.062	-0.02	0.96	0.94	0.98	0.00495	TRUE	0.000118836	#N/A	#N/A	NA	NA	FALSE	1226	0.00170187	0.0644289	0.00628756	0.237343	0.690239	0.744127	TRUE	Colocalised	NO	1	Likely casual	1	Without DEG evidence for main finding	NO	NO	Yes	NO	NO	NO	0
ENSG00000095370_TN_0h	0h	ENSG00000095370	SH2D3C	Prostate cancer	Wald ratio	rs2988580	-0.056	0.014	6.01e-05	-0.083	-0.029	0.946	0.92	0.972	0.00357	TRUE	1.74711e-11	PASS	0.00336278	rs7040526_T_C	0.991604	TRUE	143	0.8634	0.0098	0.1172	0.0013	0.0082	0.8605	TRUE	Colocalised	NO	3	With pleiotropic genes	2	With pleiotropy genes	YES	NO	No	NO	NO	NO	1
ENSG00000096996_TN_40h	40h	ENSG00000096996	IL12RB1	Prostate cancer	Wald ratio	rs8109496	-0.041	0.013	0.00152	-0.067	-0.016	0.959	0.935	0.984	0.046	TRUE	5.72854e-06	PASS	0.0442255	rs8109496_C_G	1	TRUE	710	0.0128	0.4223	0.0017	0.0548	0.5084	0.9027	TRUE	Colocalised	NO	1	Likely casual	1	Likely casual	YES	NO	No	NO	NO	YES	3
ENSG00000096996_TN_cycling_5d	5d	ENSG00000096996	IL12RB1	Prostate cancer	Wald ratio	rs452265	-0.039	0.01	0.000167	-0.059	-0.019	0.962	0.943	0.982	0.00861	TRUE	2.87e-05	PASS	0.00834614	rs17886247_C_T	0.995	TRUE	710	0.097	0.34	0.013	0.044	0.507	0.9201	TRUE	Colocalised	NO	1	Likely casual	1	Likely casual	YES	NO	No	NO	NO	YES	3
ENSG00000097046_CD4_Memory_stim_5d	5d	ENSG00000097046	CDC7	Breast cancer	Wald ratio	rs524552	0.042	0.012	0.000338	0.019	0.064	1.043	1.019	1.067	0.0102	TRUE	3.10548e-07	PASS	0.0102191	rs10493847_T_C	0.995768	TRUE	837	0.0375	0.0463	0.1069	0.1314	0.6779	0.8376	TRUE	Colocalised	NO	1	Likely casual	1	Without DEG evidence for main finding	NO	NO	No	NO	NO	YES	1
ENSG00000100219_CD4_Memory_stim_5d	5d	ENSG00000100219	XBP1	Breast cancer	Wald ratio	rs2157374	0.083	0.013	1.11e-10	0.058	0.108	1.086	1.059	1.114	3.59e-08	TRUE	6.07274e-12	PASS	3.38598e-08	rs5762783_G_T	0.890902	TRUE	557	0	0.6901	0	0.2217	0.0882	0.2845	FALSE	Colocalised	NO	2	With pleiotropic genes	2	With pleiotropy genes	YES	NO	No	NO	NO	NO	1
ENSG00000100219_CD4_Naive_stim_40h	40h	ENSG00000100219	XBP1	Breast cancer	Wald ratio	rs2157374	0.083	0.013	1.11e-10	0.058	0.108	1.087	1.06	1.115	3.59e-08	TRUE	8.227e-13	PASS	3.38598e-08	rs5762783_G_T	0.890902	TRUE	557	0	0.4851	0	0.4055	0.1094	0.2125	FALSE	Colocalised	NO	2	With pleiotropic genes	2	With pleiotropy genes	YES	NO	No	NO	NO	NO	1
ENSG00000100219_TCM_5d	5d	ENSG00000100219	XBP1	Breast cancer	Wald ratio	rs77321231	0.072	0.011	1.11e-10	0.05	0.094	1.075	1.051	1.099	3.59e-08	TRUE	6.23225e-09	PASS	3.38598e-08	rs5762783_G_T	0.890902	TRUE	557	0	0.0638	0	0.6928	0.2434	0.26	FALSE	Colocalised	NO	2	With pleiotropic genes	2	With pleiotropy genes	YES	NO	No	NO	NO	NO	1
ENSG00000112667_CD4_Memory_stim_40h	40h	ENSG00000112667	DNPH1	Breast cancer	Wald ratio	rs41274690	0.102	0.02	4.03e-07	0.063	0.142	1.108	1.065	1.152	6.44e-05	TRUE	3.50834e-10	PASS	5.57521e-05	rs77321231_T_C	1	TRUE	544	0.0001	0.0024	0.0043	0.1321	0.8612	0.867	TRUE	Colocalised	YES	1	Likely casual	1	Likely casual	YES	NO	No	YES	NO	NO	3
ENSG00000101126_CD4_Memory_uns_0h	0h	ENSG00000101126	ADNP	Prostate cancer	Wald ratio	rs41274690	0.056	0.01	6.99e-08	0.035	0.076	1.057	1.036	1.079	1.26e-05	TRUE	1.21e-05	PASS	1.07082e-05	rs16995568_C_T	0.845	TRUE	550	0	0	0.776	0.117	0.107	0.4777	FALSE	Colocalised	NO	1	Likely casual	1	Without DEG evidence for main finding	NO	NO	No	YES	NO	YES	1.5
ENSG00000101126_CD4_Naive_stim_40h	40h	ENSG00000101126	ADNP	Prostate cancer	Wald ratio	rs41274690	0.085	0.016	6.99e-08	0.054	0.116	1.089	1.056	1.123	1.26e-05	TRUE	2.11e-07	PASS	1.07082e-05	rs16995568_C_T	0.845	TRUE	550	0	0	0.776	0.117	0.107	0.4777	FALSE	Colocalised	NO	1	Likely casual	1	Without DEG evidence for main finding	NO	NO	No	YES	NO	YES	1.5
ENSG00000101126_CD4_Naive_uns_0h	0h	ENSG00000101126	ADNP	Prostate cancer	Wald ratio	rs41274690	0.056	0.01	6.99e-08	0.036	0.077	1.058	1.037	1.08	1.26e-05	TRUE	1.53e-13	PASS	1.07082e-05	rs16995568_C_T	0.845	TRUE	550	0	0	0.776	0.117	0.107	0.4777	FALSE	Colocalised	NO	1	Likely casual	1	Without DEG evidence for main finding	NO	NO	No	YES	NO	YES	1.5
ENSG00000101126_TN_0h	0h	ENSG00000101126	ADNP	Prostate cancer	Wald ratio	rs41274690	0.051	0.009	6.99e-08	0.032	0.069	1.052	1.033	1.072	1.26e-05	TRUE	7.65e-12	PASS	1.07082e-05	rs16995568_C_T	0.845	TRUE	550	0	0	0.776	0.117	0.107	0.4777	FALSE	Colocalised	NO	1	Likely casual	1	Without DEG evidence for main finding	NO	NO	No	YES	NO	YES	1.5
ENSG00000101126_TN_16h	16h	ENSG00000101126	ADNP	Prostate cancer	Wald ratio	rs73909824	0.075	0.014	6.99e-08	0.048	0.102	1.078	1.049	1.108	1.26e-05	TRUE	1.56e-10	PASS	1.07082e-05	rs16995568_C_T	0.845	TRUE	550	0	0	0.782	0.068	0.15	0.6881	FALSE	Colocalised	NO	1	Likely casual	1	Without DEG evidence for main finding	NO	NO	No	YES	NO	YES	1.5
ENSG00000101126_TN_40h	40h	ENSG00000101126	ADNP	Prostate cancer	Wald ratio	rs2664591	0.099	0.015	1.28e-11	0.07	0.127	1.104	1.073	1.135	4.03e-09	TRUE	4.18e-17	PASS	3.6075e-09	rs4449196_G_A	0.969	TRUE	550	0	0	0.782	0.068	0.15	0.6881	FALSE	Colocalised	NO	1	Likely casual	1	Without DEG evidence for main finding	NO	NO	No	YES	NO	YES	1.5
ENSG00000101457_CD4_Memory_stim_16h	16h	ENSG00000101457	DNTTIP1	Prostate cancer	Wald ratio	rs2425745	0.053	0.017	0.00141	0.02	0.085	1.054	1.021	1.089	0.0446	TRUE	1.19427e-12	PASS	0.0428924	rs6032548_C_G	0.794626	TRUE	700	0.0067	0.3844	0.0013	0.0752	0.5323	0.8762	TRUE	Colocalised	NO	1	Likely casual	1	Likely casual	YES	NO	No	NO	NO	NO	2
ENSG00000101457_TN_16h	16h	ENSG00000101457	DNTTIP1	Prostate cancer	Wald ratio	rs1893958	0.042	0.012	0.000522	0.018	0.066	1.043	1.019	1.068	0.0217	TRUE	1.33421e-05	PASS	0.0205232	rs6032495_C_T	1	TRUE	700	0.7237	0.0819	0.1426	0.0161	0.0357	0.6892	FALSE	Colocalised	NO	1	Likely casual	1	Likely casual	YES	NO	No	NO	NO	NO	2
ENSG00000101751_CD4_Memory_stim_40h	40h	ENSG00000101751	POLI	Prostate cancer	Wald ratio	rs1893958	-0.07	0.014	5.37e-07	-0.097	-0.043	0.932	0.907	0.958	6.14e-05	TRUE	6.97e-11	PASS	5.38879e-05	rs34162186_G_C	0.979	TRUE	544	0.009	0.001	0.707	0.054	0.23	0.8099	TRUE	Colocalised	NO	1	Likely casual	1	Without DEG evidence for main finding	NO	NO	No	NO	NO	NO	0
ENSG00000101751_CD4_Naive_uns_0h	0h	ENSG00000101751	POLI	Prostate cancer	Wald ratio	rs1893958	-0.062	0.012	5.37e-07	-0.087	-0.038	0.94	0.917	0.963	6.14e-05	TRUE	5.99e-07	PASS	5.38879e-05	rs34162186_G_C	0.979	TRUE	544	0.001	0.001	0.059	0.068	0.871	0.9276	TRUE	Colocalised	NO	1	Likely casual	1	Without DEG evidence for main finding	NO	NO	No	NO	NO	NO	0
ENSG00000101751_TN_0h	0h	ENSG00000101751	POLI	Prostate cancer	Wald ratio	rs77971038	-0.062	0.012	5.37e-07	-0.087	-0.038	0.939	0.917	0.963	6.14e-05	TRUE	1.71e-05	PASS	5.38879e-05	rs34162186_G_C	0.979	TRUE	544	0	0.001	0.021	0.086	0.892	0.9121	TRUE	Colocalised	NO	1	Likely casual	1	Without DEG evidence for main finding	NO	NO	No	NO	NO	NO	0
ENSG00000112667_CD4_Naive_stim_16h	16h	ENSG00000112667	DNPH1	Breast cancer	Wald ratio	rs77321231	0.047	0.009	3.75e-07	0.029	0.065	1.048	1.029	1.067	6.44e-05	TRUE	3.32256e-12	PASS	5.57521e-05	rs77971038_A_T	1	TRUE	544	0.0079	0.2472	0.0022	0.0673	0.6755	0.9094	TRUE	Colocalised	YES	1	Likely casual	1	Likely casual	YES	NO	No	YES	NO	NO	3
ENSG00000112667_CD4_Naive_stim_40h	40h	ENSG00000112667	DNPH1	Breast cancer	Wald ratio	rs77321231	0.043	0.009	4.03e-07	0.027	0.06	1.044	1.027	1.062	6.44e-05	TRUE	4.24859e-11	PASS	5.57521e-05	rs77321231_T_C	1	TRUE	544	0.0027	0.0849	0.0037	0.1137	0.7951	0.8749	TRUE	Colocalised	YES	1	Likely casual	1	Likely casual	YES	NO	No	YES	NO	NO	3
ENSG00000112667_CD4_Naive_stim_5d	5d	ENSG00000112667	DNPH1	Breast cancer	Wald ratio	rs77321231	0.054	0.011	4.03e-07	0.033	0.075	1.055	1.034	1.078	6.44e-05	TRUE	7.04897e-07	PASS	5.57521e-05	rs77321231_T_C	1	TRUE	544	0.0101	0.3147	0.0031	0.0963	0.5758	0.8567	TRUE	Colocalised	YES	1	Likely casual	1	Likely casual	YES	NO	No	YES	NO	NO	3
ENSG00000112667_TCM_16h	16h	ENSG00000112667	DNPH1	Breast cancer	Wald ratio	rs77321231	0.084	0.017	4.03e-07	0.051	0.116	1.087	1.053	1.123	6.44e-05	TRUE	7.13142e-40	PASS	5.57521e-05	rs77321231_T_C	1	TRUE	544	0.0088	0.2765	0.0025	0.0773	0.6349	0.8915	TRUE	Colocalised	YES	1	Likely casual	1	Likely casual	YES	NO	No	YES	NO	NO	3
ENSG00000112667_TCM_40h	40h	ENSG00000112667	DNPH1	Breast cancer	Wald ratio	rs77321231	0.039	0.008	4.03e-07	0.024	0.054	1.039	1.024	1.055	6.44e-05	TRUE	1.20893e-05	PASS	5.57521e-05	rs77321231_T_C	1	TRUE	544	0.0032	0.1011	0.0037	0.1157	0.7762	0.8703	TRUE	Colocalised	YES	1	Likely casual	1	Likely casual	YES	NO	No	YES	NO	NO	3
ENSG00000112667_TEM_16h	16h	ENSG00000112667	DNPH1	Breast cancer	Wald ratio	rs77321231	0.064	0.013	4.03e-07	0.039	0.088	1.066	1.04	1.092	6.44e-05	TRUE	5.27842e-10	PASS	5.57521e-05	rs77321231_T_C	1	TRUE	544	0.0256	0.8012	0.0015	0.0482	0.1235	0.7195	TRUE	Colocalised	YES	1	Likely casual	1	Likely casual	YES	NO	No	YES	NO	NO	3
ENSG00000112667_TEM_40h	40h	ENSG00000112667	DNPH1	Breast cancer	Wald ratio	rs77321231	0.035	0.007	4.03e-07	0.022	0.049	1.036	1.022	1.05	6.44e-05	TRUE	2.81407e-14	PASS	5.57521e-05	rs77321231_T_C	1	TRUE	544	0.0256	0.8012	0.0015	0.0482	0.1235	0.7195	TRUE	Colocalised	YES	1	Likely casual	1	Likely casual	YES	NO	No	YES	NO	NO	3
ENSG00000112667_TN_16h	16h	ENSG00000112667	DNPH1	Breast cancer	Wald ratio	rs2974754	0.038	0.007	4.03e-07	0.023	0.052	1.038	1.023	1.053	6.44e-05	TRUE	2.07403e-15	PASS	5.57521e-05	rs77321231_T_C	1	TRUE	544	0.0105	0.3271	0.0021	0.0649	0.5955	0.9017	TRUE	Colocalised	YES	1	Likely casual	1	Likely casual	YES	NO	No	YES	NO	NO	3
ENSG00000105607_CD4_Memory_stim_16h	16h	ENSG00000105607	GCDH	Breast cancer	Wald ratio	rs2974754	0.042	0.011	0.000148	0.02	0.063	1.042	1.02	1.065	0.00521	TRUE	1.53455e-05	PASS	0.00529899	rs12611068_T_C	0.918391	TRUE	104	0.1231	0.1205	0.0657	0.0637	0.627	0.9077	TRUE	Colocalised	NO	3	With pleiotropic genes	1	Without DEG evidence for main finding	NO	NO	No	YES	NO	NO	0.5
ENSG00000105607_CD4_Memory_stim_40h	40h	ENSG00000105607	GCDH	Breast cancer	Wald ratio	rs2965216	0.101	0.027	0.000148	0.049	0.153	1.106	1.05	1.165	0.00521	TRUE	9.54316e-06	PASS	0.00529899	rs12611068_T_C	0.918391	TRUE	104	0.1231	0.1205	0.0657	0.0637	0.627	0.9077	TRUE	Colocalised	NO	3	With pleiotropic genes	1	Without DEG evidence for main finding	NO	NO	No	YES	NO	NO	0.5
ENSG00000105607_CD4_Memory_stim_5d	5d	ENSG00000105607	GCDH	Breast cancer	Wald ratio	rs2965216	0.047	0.015	0.00207	0.017	0.076	1.048	1.017	1.079	0.0383	TRUE	3.14013e-05	PASS	0.0378119	rs8012_A_G	0.904707	TRUE	104	0.3512	0.3439	0.0355	0.0345	0.2349	0.872	TRUE	Colocalised	NO	3	With pleiotropic genes	1	Without DEG evidence for main finding	NO	NO	No	YES	NO	NO	0.5
ENSG00000105607_CD4_Naive_stim_40h	40h	ENSG00000105607	GCDH	Breast cancer	Wald ratio	rs2965216	0.028	0.009	0.00207	0.01	0.045	1.028	1.01	1.047	0.0383	TRUE	7.27096e-10	PASS	0.0378119	rs8012_A_G	0.904707	TRUE	104	0.2936	0.2874	0.0089	0.0083	0.4019	0.9798	TRUE	Colocalised	NO	3	With pleiotropic genes	1	Without DEG evidence for main finding	NO	NO	No	YES	NO	NO	0.5
ENSG00000105607_CD4_Naive_stim_5d	5d	ENSG00000105607	GCDH	Breast cancer	Wald ratio	rs2965216	0.043	0.014	0.00207	0.016	0.07	1.044	1.016	1.073	0.0383	TRUE	1.37329e-05	PASS	0.0378119	rs8012_A_G	0.904707	TRUE	104	0.3323	0.3253	0.0184	0.0177	0.3061	0.9452	TRUE	Colocalised	NO	3	With pleiotropic genes	1	Without DEG evidence for main finding	NO	NO	No	YES	NO	NO	0.5
ENSG00000105607_TCM_16h	16h	ENSG00000105607	GCDH	Breast cancer	Wald ratio	rs2965216	0.029	0.009	0.00207	0.01	0.047	1.029	1.011	1.048	0.0383	TRUE	9.84041e-08	PASS	0.0378119	rs8012_A_G	0.904707	TRUE	104	0.223	0.2183	0.0195	0.0185	0.5207	0.9656	TRUE	Colocalised	NO	3	With pleiotropic genes	1	Without DEG evidence for main finding	NO	NO	No	YES	NO	NO	0.5
ENSG00000105607_TCM_40h	40h	ENSG00000105607	GCDH	Breast cancer	Wald ratio	rs2965216	0.029	0.009	0.00207	0.011	0.047	1.029	1.011	1.048	0.0383	TRUE	6.88981e-13	PASS	0.0378119	rs8012_A_G	0.904707	TRUE	104	0.223	0.2183	0.0195	0.0185	0.5207	0.9656	TRUE	Colocalised	NO	3	With pleiotropic genes	1	Without DEG evidence for main finding	NO	NO	No	YES	NO	NO	0.5
ENSG00000105607_TCM_5d	5d	ENSG00000105607	GCDH	Breast cancer	Wald ratio	rs2974754	0.045	0.015	0.00207	0.017	0.074	1.046	1.017	1.077	0.0383	TRUE	5.50846e-06	PASS	0.0378119	rs8012_A_G	0.904707	TRUE	104	0.3433	0.3361	0.0186	0.0179	0.284	0.9406	TRUE	Colocalised	NO	3	With pleiotropic genes	1	Without DEG evidence for main finding	NO	NO	No	YES	NO	NO	0.5
ENSG00000105607_TEM_40h	40h	ENSG00000105607	GCDH	Breast cancer	Wald ratio	rs2974754	0.05	0.013	0.000148	0.024	0.075	1.051	1.024	1.078	0.00521	TRUE	2.31343e-07	PASS	0.00529899	rs12611068_T_C	0.918391	TRUE	104	0.4625	0.4528	0.0048	0.0046	0.0753	0.942	TRUE	Colocalised	NO	3	With pleiotropic genes	1	Without DEG evidence for main finding	NO	NO	No	YES	NO	NO	0.5
ENSG00000105607_TN_16h	16h	ENSG00000105607	GCDH	Breast cancer	Wald ratio	rs2965216	0.044	0.012	0.000148	0.021	0.067	1.045	1.021	1.069	0.00521	TRUE	1.37308e-10	PASS	0.00529899	rs12611068_T_C	0.918391	TRUE	104	0.1164	0.1139	0.0155	0.0144	0.7398	0.9809	TRUE	Colocalised	NO	3	With pleiotropic genes	1	Without DEG evidence for main finding	NO	NO	No	YES	NO	NO	0.5
ENSG00000105607_TN_40h	40h	ENSG00000105607	GCDH	Breast cancer	Wald ratio	rs1332328	0.024	0.008	0.00207	0.009	0.039	1.024	1.009	1.04	0.0383	TRUE	7.46776e-06	PASS	0.0378119	rs8012_A_G	0.904707	TRUE	104	0.1164	0.1139	0.0155	0.0144	0.7398	0.9809	TRUE	Colocalised	NO	3	With pleiotropic genes	1	Without DEG evidence for main finding	NO	NO	No	YES	NO	NO	0.5
ENSG00000107798_CD4_Memory_stim_16h	16h	ENSG00000107798	LIPA	Breast cancer	Wald ratio	rs1332328	-0.036	0.011	0.0014	-0.058	-0.014	0.965	0.943	0.986	0.0297	TRUE	5.13436e-08	PASS	0.0295323	rs12248156_G_A	0.0178161	FALSE	664	0.6959	0.0149	0.2139	0.0045	0.0707	0.9401	TRUE	Colocalised	NO	1	Likely casual	1	Without DEG evidence for main finding	NO	NO	No	NO	NO	YES	1
ENSG00000107798_CD4_Naive_stim_5d	5d	ENSG00000107798	LIPA	Breast cancer	Wald ratio	rs3809724	-0.035	0.011	0.0014	-0.056	-0.013	0.966	0.946	0.987	0.0297	TRUE	3.18261e-17	PASS	0.0295323	rs12248156_G_A	0.0178161	FALSE	664	0.9043	0.0194	0.0705	0.0015	0.0044	0.7451	TRUE	Colocalised	NO	1	Likely casual	1	Without DEG evidence for main finding	NO	NO	No	NO	NO	YES	1
ENSG00000108384_CD4_Memory_stim_40h	40h	ENSG00000108384	RAD51C	Prostate cancer	Wald ratio	rs3809724	-0.169	0.04	2.39e-05	-0.247	-0.091	0.845	0.781	0.913	0.00167	TRUE	7.09e-06	PASS	0.00152535	rs60868753_C_T	0.994	TRUE	402	0.15	0.047	0.287	0.089	0.428	0.8279	TRUE	Colocalised	NO	1	Likely casual	1	Without DEG evidence for main finding	NO	NO	No	NO	NO	NO	0
ENSG00000108384_CD4_Naive_stim_16h	16h	ENSG00000108384	RAD51C	Prostate cancer	Wald ratio	rs3809724	-0.071	0.017	2.39e-05	-0.104	-0.038	0.931	0.901	0.963	0.00167	TRUE	1.71e-13	PASS	0.00152535	rs60868753_C_T	0.994	TRUE	402	0	0.079	0	0.15	0.772	0.8373	TRUE	Colocalised	NO	1	Likely casual	1	Without DEG evidence for main finding	NO	NO	No	NO	NO	NO	0
ENSG00000108384_CD4_Naive_stim_40h	40h	ENSG00000108384	RAD51C	Prostate cancer	Wald ratio	rs12600349	-0.079	0.019	2.39e-05	-0.116	-0.043	0.924	0.89	0.958	0.00167	TRUE	1.17e-10	PASS	0.00152535	rs60868753_C_T	0.994	TRUE	402	0	0.079	0	0.15	0.772	0.8373	TRUE	Colocalised	NO	1	Likely casual	1	Without DEG evidence for main finding	NO	NO	No	NO	NO	NO	0
ENSG00000108384_CD4_Naive_stim_5d	5d	ENSG00000108384	RAD51C	Prostate cancer	Wald ratio	rs2007993	-0.065	0.016	3.26e-05	-0.096	-0.035	0.937	0.908	0.966	0.00206	TRUE	8.32e-13	PASS	0.00188274	rs72828726_G_C	1	TRUE	402	0	0.079	0	0.15	0.772	0.8373	TRUE	Colocalised	NO	1	Likely casual	1	Without DEG evidence for main finding	NO	NO	No	NO	NO	NO	0
ENSG00000108384_TCM_40h	40h	ENSG00000108384	RAD51C	Prostate cancer	Wald ratio	rs3809724	-0.061	0.015	3.09e-05	-0.09	-0.032	0.94	0.914	0.968	0.00197	TRUE	3.25e-08	PASS	0.00179806	rs3803753_A_G	1	TRUE	402	0	0.079	0	0.15	0.772	0.8373	TRUE	Colocalised	NO	1	Likely casual	1	Without DEG evidence for main finding	NO	NO	No	NO	NO	NO	0
ENSG00000108384_TEM_40h	40h	ENSG00000108384	RAD51C	Prostate cancer	Wald ratio	rs2007993	-0.072	0.017	2.39e-05	-0.105	-0.038	0.931	0.9	0.962	0.00167	TRUE	4.81e-35	PASS	0.00152535	rs60868753_C_T	0.994	TRUE	402	0	0.079	0	0.15	0.772	0.8373	TRUE	Colocalised	NO	1	Likely casual	1	Without DEG evidence for main finding	NO	NO	No	NO	NO	NO	0
ENSG00000108384_TN_16h	16h	ENSG00000108384	RAD51C	Prostate cancer	Wald ratio	rs3809724	-0.052	0.013	3.09e-05	-0.077	-0.028	0.949	0.926	0.973	0.00197	TRUE	7.32e-12	PASS	0.00179806	rs3803753_A_G	1	TRUE	402	0.262	0.023	0.502	0.043	0.17	0.7981	TRUE	Colocalised	NO	1	Likely casual	1	Without DEG evidence for main finding	NO	NO	No	NO	NO	NO	0
ENSG00000108384_TN_40h	40h	ENSG00000108384	RAD51C	Prostate cancer	Wald ratio	rs2007993	-0.06	0.014	2.39e-05	-0.088	-0.032	0.942	0.916	0.968	0.00167	TRUE	1.11e-07	PASS	0.00152535	rs60868753_C_T	0.994	TRUE	402	0.262	0.023	0.502	0.043	0.17	0.7981	TRUE	Colocalised	NO	1	Likely casual	1	Without DEG evidence for main finding	NO	NO	No	NO	NO	NO	0
ENSG00000108384_TN_5d	5d	ENSG00000108384	RAD51C	Prostate cancer	Wald ratio	rs3809724	-0.101	0.024	3.09e-05	-0.148	-0.053	0.904	0.862	0.948	0.00197	TRUE	5.71e-23	PASS	0.00179806	rs3803753_A_G	1	TRUE	402	0	0.077	0	0.146	0.778	0.842	TRUE	Colocalised	NO	1	Likely casual	1	Without DEG evidence for main finding	NO	NO	No	NO	NO	NO	0
ENSG00000108384_TN_cycling_40h	40h	ENSG00000108384	RAD51C	Prostate cancer	Wald ratio	rs2007993	-0.042	0.01	2.39e-05	-0.062	-0.023	0.959	0.94	0.978	0.00167	TRUE	3.76e-11	PASS	0.00152535	rs60868753_C_T	0.994	TRUE	402	0	0.077	0	0.146	0.778	0.842	TRUE	Colocalised	NO	1	Likely casual	1	Without DEG evidence for main finding	NO	NO	No	NO	NO	NO	0
ENSG00000108384_TN_IFN_40h	40h	ENSG00000108384	RAD51C	Prostate cancer	Wald ratio	rs117908897	-0.074	0.018	3.09e-05	-0.109	-0.039	0.929	0.897	0.962	0.00197	TRUE	1.1e-07	PASS	0.00179806	rs3803753_A_G	1	TRUE	402	0	0.077	0	0.146	0.778	0.842	TRUE	Colocalised	NO	1	Likely casual	1	Without DEG evidence for main finding	NO	NO	No	NO	NO	NO	0
ENSG00000108557_TN_40h	40h	ENSG00000108557	RAI1	Prostate cancer	Wald ratio	rs117908897	-0.041	0.009	1.12e-05	-0.059	-0.023	0.96	0.942	0.978	0.000873	TRUE	1.53986e-18	PASS	0.000782573	rs4496218_T_G	0.981324	TRUE	333	0.0463	0.05	0.05	0.0533	0.8005	0.9376	TRUE	Colocalised	NO	1	Likely casual	1	Without DEG evidence for main finding	NO	NO	No	NO	NO	NO	0
ENSG00000108557_TN_40h	40h	ENSG00000108557	RAI1	Breast cancer	Wald ratio	rs319932	-0.024	0.007	0.00126	-0.038	-0.009	0.977	0.963	0.991	0.0275	TRUE	2.05024e-13	PASS	0.027314	rs4925094_A_G	0.944481	TRUE	339	0.5677	0.0213	0.3669	0.0137	0.0303	0.6879	FALSE	Colocalised	NO	1	Likely casual	1	Likely casual	YES	NO	No	NO	NO	NO	2
ENSG00000110911_TN_16h	16h	ENSG00000110911	SLC11A2	Prostate cancer	Wald ratio	rs77321231	0.046	0.014	0.000717	0.019	0.072	1.047	1.019	1.075	0.0273	TRUE	1.65506e-31	PASS	0.0260464	rs224591_C_A	1	TRUE	553	0.7353	0.0499	0.1845	0.0125	0.0179	0.5889	FALSE	Colocalised	NO	1	Likely casual	1	Without DEG evidence for main finding	NO	NO	No	NO	NO	YES	1
ENSG00000112667_TN_40h	40h	ENSG00000112667	DNPH1	Breast cancer	Wald ratio	rs77321231	0.05	0.01	4.03e-07	0.031	0.07	1.051	1.031	1.072	6.44e-05	TRUE	9.17358e-10	PASS	5.57521e-05	rs77321231_T_C	1	TRUE	544	0.0017	0.0544	0.0039	0.1212	0.8187	0.871	TRUE	Colocalised	YES	1	Likely casual	1	Likely casual	YES	NO	No	YES	NO	NO	3
ENSG00000112667_TN_5d	5d	ENSG00000112667	DNPH1	Breast cancer	Wald ratio	rs77321231	0.066	0.013	4.03e-07	0.04	0.091	1.068	1.041	1.096	6.44e-05	TRUE	2.00807e-05	PASS	5.57521e-05	rs77321231_T_C	1	TRUE	544	0.0017	0.0544	0.0039	0.1212	0.8187	0.871	TRUE	Colocalised	YES	1	Likely casual	1	Likely casual	YES	NO	No	YES	NO	NO	3
ENSG00000112667_TN_cycling_40h	40h	ENSG00000112667	DNPH1	Breast cancer	Wald ratio	rs77321231	0.044	0.009	4.03e-07	0.027	0.061	1.045	1.027	1.063	6.44e-05	TRUE	1.12685e-08	PASS	5.57521e-05	rs77321231_T_C	1	TRUE	544	0.0017	0.0544	0.0039	0.1212	0.8187	0.871	TRUE	Colocalised	YES	1	Likely casual	1	Likely casual	YES	NO	No	YES	NO	NO	3
ENSG00000112667_TN_IFN_40h	40h	ENSG00000112667	DNPH1	Breast cancer	Wald ratio	rs77321231	0.039	0.008	4.03e-07	0.024	0.054	1.04	1.024	1.056	6.44e-05	TRUE	2.81029e-06	PASS	5.57521e-05	rs77321231_T_C	1	TRUE	544	0.0035	0.1093	0.0038	0.118	0.7654	0.8664	TRUE	Colocalised	YES	1	Likely casual	1	Likely casual	YES	NO	No	YES	NO	NO	3
ENSG00000112667_TN_IFN_5d	5d	ENSG00000112667	DNPH1	Breast cancer	Wald ratio	rs3809811	0.055	0.011	4.03e-07	0.034	0.076	1.056	1.034	1.079	6.44e-05	TRUE	6.34052e-12	PASS	5.57521e-05	rs77321231_T_C	1	TRUE	544	0.0035	0.1093	0.0038	0.118	0.7654	0.8664	TRUE	Colocalised	YES	1	Likely casual	1	Likely casual	YES	NO	No	YES	NO	NO	3
ENSG00000132507_CD4_Memory_stim_16h	16h	ENSG00000132507	EIF5A	Breast cancer	Wald ratio	rs3809811	-0.028	0.009	0.00167	-0.046	-0.011	0.972	0.955	0.989	0.0323	TRUE	8.19474e-12	PASS	0.0319226	rs4796398_C_T	0.843203	TRUE	355	0.3301	0.3161	0.1705	0.1632	0.0201	0.1099	FALSE	Colocalised	YES	1	Likely casual	1	Likely casual	YES	NO	No	NO	YES	YES	4.5
ENSG00000132507_CD4_Memory_stim_40h	40h	ENSG00000132507	EIF5A	Breast cancer	Wald ratio	rs3809811	-0.043	0.014	0.00167	-0.07	-0.016	0.958	0.932	0.984	0.0323	TRUE	1.93428e-14	PASS	0.0319226	rs4796398_C_T	0.843203	TRUE	355	0.3301	0.3161	0.1705	0.1632	0.0201	0.1099	FALSE	Colocalised	YES	1	Likely casual	1	Likely casual	YES	NO	No	NO	YES	YES	4.5
ENSG00000132507_CD4_Memory_stim_5d	5d	ENSG00000132507	EIF5A	Breast cancer	Wald ratio	rs3809811	-0.027	0.009	0.00167	-0.044	-0.01	0.973	0.957	0.99	0.0323	TRUE	2.52841e-11	PASS	0.0319226	rs4796398_C_T	0.843203	TRUE	355	0.3301	0.3161	0.1705	0.1632	0.0201	0.1099	FALSE	Colocalised	YES	1	Likely casual	1	Likely casual	YES	NO	No	NO	YES	YES	4.5
ENSG00000132507_CD4_Memory_uns_0h	0h	ENSG00000132507	EIF5A	Breast cancer	Wald ratio	rs3809811	-0.025	0.008	0.00167	-0.04	-0.009	0.976	0.961	0.991	0.0323	TRUE	4.45503e-07	PASS	0.0319226	rs4796398_C_T	0.843203	TRUE	355	0.3301	0.3161	0.1705	0.1632	0.0201	0.1099	FALSE	Colocalised	YES	1	Likely casual	1	Likely casual	YES	NO	No	NO	YES	YES	4.5
ENSG00000132507_CD4_Naive_uns_0h	0h	ENSG00000132507	EIF5A	Breast cancer	Wald ratio	rs3809811	-0.022	0.007	0.00167	-0.036	-0.008	0.978	0.965	0.992	0.0323	TRUE	1.07215e-29	PASS	0.0319226	rs4796398_C_T	0.843203	TRUE	355	0.0987	0.5491	0.051	0.2836	0.0175	0.058	FALSE	Colocalised	YES	1	Likely casual	1	Likely casual	YES	NO	No	NO	YES	YES	4.5
ENSG00000132507_HSP_16h	16h	ENSG00000132507	EIF5A	Breast cancer	Wald ratio	rs3809811	-0.028	0.009	0.00167	-0.045	-0.01	0.973	0.956	0.99	0.0323	TRUE	2.36932e-05	PASS	0.0319226	rs4796398_C_T	0.843203	TRUE	355	0.0987	0.5491	0.051	0.2836	0.0175	0.058	FALSE	Colocalised	YES	1	Likely casual	1	Likely casual	YES	NO	No	NO	YES	YES	4.5
ENSG00000132507_nTreg_16h	16h	ENSG00000132507	EIF5A	Breast cancer	Wald ratio	rs3809811	-0.024	0.008	0.00167	-0.04	-0.009	0.976	0.961	0.991	0.0323	TRUE	7.34705e-11	PASS	0.0319226	rs4796398_C_T	0.843203	TRUE	355	0.0987	0.5491	0.051	0.2836	0.0175	0.058	FALSE	Colocalised	YES	1	Likely casual	1	Likely casual	YES	NO	No	NO	YES	YES	4.5
ENSG00000132507_nTreg_40h	40h	ENSG00000132507	EIF5A	Breast cancer	Wald ratio	rs3809811	-0.025	0.008	0.00167	-0.041	-0.009	0.975	0.96	0.991	0.0323	TRUE	1.64346e-13	PASS	0.0319226	rs4796398_C_T	0.843203	TRUE	355	0.0987	0.5491	0.051	0.2836	0.0175	0.058	FALSE	Colocalised	YES	1	Likely casual	1	Likely casual	YES	NO	No	NO	YES	YES	4.5
ENSG00000132507_T_ER-stress_5d	5d	ENSG00000132507	EIF5A	Breast cancer	Wald ratio	rs3809811	-0.026	0.008	0.00167	-0.042	-0.01	0.975	0.959	0.99	0.0323	TRUE	1.56001e-06	PASS	0.0319226	rs4796398_C_T	0.843203	TRUE	355	0.0987	0.5491	0.051	0.2836	0.0175	0.058	FALSE	Colocalised	YES	1	Likely casual	1	Likely casual	YES	NO	No	NO	YES	YES	4.5
ENSG00000132507_TCM_0h	0h	ENSG00000132507	EIF5A	Breast cancer	Wald ratio	rs9467772	-0.025	0.008	0.00167	-0.041	-0.01	0.975	0.96	0.99	0.0323	TRUE	1.39596e-12	PASS	0.0319226	rs4796398_C_T	0.843203	TRUE	355	0.0987	0.5491	0.051	0.2836	0.0175	0.058	FALSE	Colocalised	YES	1	Likely casual	1	Likely casual	YES	NO	No	NO	YES	YES	4.5
ENSG00000112763_CD4_Naive_stim_5d	5d	ENSG00000112763	BTN2A1	Breast cancer	Wald ratio	rs62405552	-0.035	0.009	0.000142	-0.053	-0.017	0.965	0.948	0.983	0.00506	TRUE	1.05782e-11	PASS	0.00515015	rs3799380_C_T	0.98647	TRUE	1029	0	0.3013	0.0001	0.6198	0.0787	0.1127	FALSE	Colocalised	NO	2	With pleiotropic genes	2	With pleiotropy genes	YES	YES	No	NO	YES	NO	2
ENSG00000113300_CD4_Naive_uns_0h	0h	ENSG00000113300	CNOT6	Lung cancer	Wald ratio	rs62405552	0.119	0.033	0.000258	0.055	0.183	1.127	1.057	1.201	0.0298	TRUE	2.08164e-08	PASS	0.0301397	rs4700961_A_G	0.915585	TRUE	327	0.9065	0.0547	0.0302	0.0018	0.0067	0.7865	TRUE	Colocalised	NO	2	With pleiotropic genes	2	With pleiotropy genes	YES	NO	No	NO	NO	NO	1
ENSG00000113300_TN_0h	0h	ENSG00000113300	CNOT6	Lung cancer	Wald ratio	rs4928123	0.12	0.033	0.000258	0.056	0.184	1.127	1.057	1.202	0.0298	TRUE	1.92042e-06	PASS	0.0301397	rs4700961_A_G	0.915585	TRUE	327	0.9095	0.0549	0.0287	0.0017	0.0052	0.7499	TRUE	Colocalised	NO	2	With pleiotropic genes	2	With pleiotropy genes	YES	NO	No	NO	NO	NO	1
ENSG00000114021_TCM_5d	5d	ENSG00000114021	NIT2	Breast cancer	Wald ratio	rs1775145	0.067	0.017	9.21e-05	0.034	0.101	1.069	1.034	1.106	0.00387	TRUE	1.17202e-07	PASS	0.00396841	rs4928123_T_C	1	TRUE	611	0.0033	0.4256	0.0039	0.5061	0.061	0.1076	FALSE	Colocalised	NO	1	Likely casual	1	Likely casual	YES	NO	No	NO	NO	NO	2
ENSG00000117280_CD4_Naive_stim_40h	40h	ENSG00000117280	RAB29	Prostate cancer	Wald ratio	rs708725	-0.057	0.017	0.000537	-0.09	-0.025	0.944	0.914	0.975	0.0218	TRUE	3.48159e-07	PASS	0.0207123	rs823144_C_A	0.959998	TRUE	564	0	0	0.036	0.0309	0.9331	0.9679	TRUE	Colocalised	NO	1	Likely casual	1	Without DEG evidence for main finding	NO	NO	No	NO	NO	NO	0
ENSG00000117280_CD4_Naive_stim_5d	5d	ENSG00000117280	RAB29	Prostate cancer	Wald ratio	rs1775145	-0.079	0.014	1.2e-08	-0.106	-0.052	0.924	0.899	0.949	2.51e-06	TRUE	2.68e-10	PASS	2.13355e-06	rs823143_C_A	1	TRUE	564	0	0	0.143	0.041	0.816	0.9522	TRUE	Colocalised	NO	2	With pleiotropic genes	0	Without DEG evidence for main finding	NO	NO	No	NO	NO	NO	0
ENSG00000117280_TN_40h	40h	ENSG00000117280	RAB29	Prostate cancer	Wald ratio	rs11423577	-0.054	0.016	0.000537	-0.085	-0.023	0.947	0.919	0.977	0.0218	TRUE	4.40549e-08	PASS	0.0207123	rs823144_C_A	0.959998	TRUE	564	0	0	0.0152	0.0364	0.9483	0.963	TRUE	Colocalised	NO	1	Likely casual	1	Without DEG evidence for main finding	NO	NO	No	NO	NO	NO	0
ENSG00000117481_CD4_Naive_uns_0h	0h	ENSG00000117481	NSUN4	Prostate cancer	Wald ratio	rs7608074	0.047	0.013	0.000185	0.022	0.072	1.048	1.023	1.074	0.00908	TRUE	0.000166019	#N/A	#N/A	NA	NA	FALSE	634	0.000355691	0.00861295	0.0071025	0.171172	0.812757	0.826032	TRUE	Colocalised	NO	2	With pleiotropic genes	0	Without DEG evidence for main finding	NO	NO	No	NO	NO	NO	0
ENSG00000118640_CD4_Naive_stim_40h	40h	ENSG00000118640	VAMP8	Prostate cancer	Wald ratio	rs5832650	0.127	0.016	1.17e-14	0.095	0.159	1.135	1.099	1.173	4.91e-12	TRUE	1.84e-10	PASS	5.67931e-12	rs7593969_T_C	1	TRUE	698	0	0	0.007	0.068	0.925	0.9315	TRUE	Colocalised	NO	1	Likely casual	1	Likely casual	YES	NO	No	NO	NO	NO	2
ENSG00000118640_TCM_16h	16h	ENSG00000118640	VAMP8	Prostate cancer	Wald ratio	rs6757263	0.141	0.018	1.17e-14	0.105	0.177	1.151	1.111	1.193	4.91e-12	TRUE	7.54e-22	PASS	5.67931e-12	rs7593969_T_C	1	TRUE	698	0	0	0.007	0.068	0.925	0.9315	TRUE	Colocalised	NO	1	Likely casual	1	Likely casual	YES	NO	No	NO	NO	NO	2
ENSG00000118640_TCM_40h	40h	ENSG00000118640	VAMP8	Prostate cancer	Wald ratio	rs6547623	0.116	0.012	1.76e-21	0.092	0.14	1.123	1.097	1.151	5.15e-18	TRUE	6.03e-24	#N/A	#N/A	NA	NA	FALSE	715	9.72e-24	1.52e-19	9.79e-06	0.152346	0.847644	0.847653	TRUE	Colocalised	NO	2	With pleiotropic genes	2	With pleiotropy genes	YES	NO	No	NO	NO	NO	1
ENSG00000118640_TEM_40h	40h	ENSG00000118640	VAMP8	Prostate cancer	Wald ratio	rs7608074	0.123	0.013	1.58e-20	0.097	0.149	1.131	1.102	1.161	8.69e-18	TRUE	6.47e-21	PASS	1.06024e-17	rs6547624_T_A	0.988	TRUE	698	0	0	0.007	0.068	0.925	0.9315	TRUE	Colocalised	NO	2	With pleiotropic genes	2	With pleiotropy genes	YES	NO	No	NO	NO	NO	1
ENSG00000118640_TN_16h	16h	ENSG00000118640	VAMP8	Prostate cancer	Wald ratio	rs10165493	0.083	0.011	2.83e-13	0.061	0.105	1.086	1.063	1.111	9.95e-11	TRUE	9.79598e-17	PASS	1.12183e-10	rs11895341_A_G	0.947741	TRUE	698	0	0	0.8772	0.0624	0.0605	0.4922	FALSE	Colocalised	NO	1	Likely casual	1	Likely casual	YES	NO	No	NO	NO	NO	2
ENSG00000118640_TN_40h	40h	ENSG00000118640	VAMP8	Prostate cancer	Wald ratio	rs10165493	0.115	0.015	1.17e-14	0.086	0.145	1.122	1.09	1.156	4.91e-12	TRUE	3.67e-07	PASS	5.67931e-12	rs7593969_T_C	1	TRUE	698	0	0	0.87	0.062	0.068	0.5231	FALSE	Colocalised	NO	1	Likely casual	1	Likely casual	YES	NO	No	NO	NO	NO	2
ENSG00000119013_CD4_Memory_stim_5d	5d	ENSG00000119013	NDUFB3	Breast cancer	Wald ratio	rs10165493	0.073	0.019	0.000142	0.035	0.11	1.075	1.036	1.116	0.00506	TRUE	1.73003e-05	PASS	0.00515015	rs13389349_C_T	1	TRUE	263	0.0031	0.0006	0.7887	0.1383	0.0693	0.3337	FALSE	Colocalised	NO	3	With pleiotropic genes	2	With pleiotropy genes	YES	NO	No	NO	NO	YES	2
ENSG00000119013_CD4_Naive_stim_5d	5d	ENSG00000119013	NDUFB3	Breast cancer	Wald ratio	rs3809811	0.048	0.013	0.000142	0.023	0.072	1.049	1.023	1.075	0.00506	TRUE	2.55178e-06	PASS	0.00515015	rs13389349_C_T	1	TRUE	263	0.0035	0.0002	0.8679	0.06	0.0683	0.5323	FALSE	Colocalised	NO	3	With pleiotropic genes	2	With pleiotropy genes	YES	NO	No	NO	NO	YES	2
ENSG00000119013_TN_16h	16h	ENSG00000119013	NDUFB3	Breast cancer	Wald ratio	rs1044476	0.048	0.013	0.000142	0.023	0.072	1.049	1.023	1.075	0.00506	TRUE	5.76756e-06	PASS	0.00515015	rs13389349_C_T	1	TRUE	263	0.0009	0.0029	0.2315	0.7374	0.0272	0.0356	FALSE	Colocalised	NO	3	With pleiotropic genes	2	With pleiotropy genes	YES	NO	No	NO	NO	YES	2
ENSG00000132507_TCM_16h	16h	ENSG00000132507	EIF5A	Breast cancer	Wald ratio	rs1044476	-0.021	0.007	0.00167	-0.034	-0.008	0.979	0.966	0.992	0.0323	TRUE	3.12143e-10	PASS	0.0319226	rs4796398_C_T	0.843203	TRUE	355	0.0987	0.5491	0.051	0.2836	0.0175	0.058	FALSE	Colocalised	YES	1	Likely casual	1	Likely casual	YES	NO	No	NO	YES	YES	4.5
ENSG00000120055_CD4_Memory_uns_0h	0h	ENSG00000120055	C10orf95	Breast cancer	Wald ratio	rs1044476	-0.029	0.008	0.000534	-0.045	-0.013	0.972	0.956	0.988	0.0145	TRUE	1.346e-08	PASS	0.0145659	rs4919611_C_A	0.888955	TRUE	540	0.6564	0.247	0.0088	0.0032	0.0845	0.963	TRUE	Colocalised	NO	2	With pleiotropic genes	0	Without DEG evidence for main finding	NO	NO	No	NO	NO	NO	0
ENSG00000120055_CD4_Naive_stim_16h	16h	ENSG00000120055	C10orf95	Breast cancer	Wald ratio	rs1044476	-0.027	0.008	0.000534	-0.043	-0.012	0.973	0.958	0.988	0.0145	TRUE	5.6423e-08	PASS	0.0145659	rs4919611_C_A	0.888955	TRUE	540	0.5513	0.2289	0.0074	0.0029	0.2094	0.9865	TRUE	Colocalised	NO	2	With pleiotropic genes	0	Without DEG evidence for main finding	NO	NO	No	NO	NO	NO	0
ENSG00000120055_CD4_Naive_uns_0h	0h	ENSG00000120055	C10orf95	Breast cancer	Wald ratio	rs1044476	-0.028	0.008	0.000534	-0.044	-0.012	0.972	0.957	0.988	0.0145	TRUE	9.40089e-07	PASS	0.0145659	rs4919611_C_A	0.888955	TRUE	540	0.9334	0.0502	0.0126	0.0007	0.0031	0.8197	TRUE	Colocalised	NO	2	With pleiotropic genes	0	Without DEG evidence for main finding	NO	NO	No	NO	NO	NO	0
ENSG00000120055_TCM_0h	0h	ENSG00000120055	C10orf95	Breast cancer	Wald ratio	rs1044476	-0.031	0.009	0.000534	-0.049	-0.014	0.969	0.952	0.986	0.0145	TRUE	8.15288e-12	PASS	0.0145659	rs4919611_C_A	0.888955	TRUE	540	0.9334	0.0502	0.0126	0.0007	0.0031	0.8197	TRUE	Colocalised	NO	2	With pleiotropic genes	0	Without DEG evidence for main finding	NO	NO	No	NO	NO	NO	0
ENSG00000120055_TN_0h	0h	ENSG00000120055	C10orf95	Breast cancer	Wald ratio	rs1044476	-0.026	0.008	0.000534	-0.041	-0.011	0.974	0.959	0.989	0.0145	TRUE	3.33591e-12	PASS	0.0145659	rs4919611_C_A	0.888955	TRUE	540	0.9334	0.0502	0.0126	0.0007	0.0031	0.8197	TRUE	Colocalised	NO	2	With pleiotropic genes	0	Without DEG evidence for main finding	NO	NO	No	NO	NO	NO	0
ENSG00000120055_TN_16h	16h	ENSG00000120055	C10orf95	Breast cancer	Wald ratio	rs4630591	-0.034	0.01	0.000534	-0.053	-0.015	0.967	0.949	0.985	0.0145	TRUE	2.34673e-22	PASS	0.0145659	rs4919611_C_A	0.888955	TRUE	540	0.9334	0.0502	0.0126	0.0007	0.0031	0.8197	TRUE	Colocalised	NO	2	With pleiotropic genes	0	Without DEG evidence for main finding	NO	NO	No	NO	NO	NO	0
ENSG00000120055_TN_40h	40h	ENSG00000120055	C10orf95	Breast cancer	Wald ratio	rs4630591	-0.035	0.01	0.000534	-0.055	-0.015	0.966	0.947	0.985	0.0145	TRUE	6.26234e-07	PASS	0.0145659	rs4919611_C_A	0.888955	TRUE	540	0.9334	0.0502	0.0126	0.0007	0.0031	0.8197	TRUE	Colocalised	NO	2	With pleiotropic genes	0	Without DEG evidence for main finding	NO	NO	No	NO	NO	NO	0
ENSG00000120071_TN_IFN_5d	5d	ENSG00000120071	KANSL1	Breast cancer	Wald ratio	rs1858173	-0.082	0.014	9.43e-09	-0.11	-0.054	0.921	0.896	0.947	2.45e-06	TRUE	1.45089e-05	PASS	2.07065e-06	rs17425752_C_A	0.833909	TRUE	827	0	0.8368	0	0.0741	0.0891	0.5458	FALSE	Colocalised	NO	4	With pleiotropic genes	3	With pleiotropy genes	YES	NO	No	NO	NO	NO	1
ENSG00000120071_TN_IFN_5d	5d	ENSG00000120071	KANSL1	Ovarian cancer	Wald ratio	rs1858173	0.198	0.03	5.9e-11	0.139	0.258	1.219	1.149	1.294	1.07e-07	TRUE	2.44192e-05	PASS	5.05394e-08	rs62056909_G_A	0.841687	TRUE	826	0	0	0.3437	0.2795	0.3768	0.5741	FALSE	Colocalised	NO	4	With pleiotropic genes	2	With pleiotropy genes	YES	NO	No	NO	NO	NO	1
ENSG00000120860_CD4_Naive_stim_40h	40h	ENSG00000120860	WASHC3	Prostate cancer	Wald ratio	rs10085549	-0.058	0.016	0.000359	-0.09	-0.026	0.944	0.914	0.974	0.0162	TRUE	3.77364e-06	PASS	0.015748	rs59660079_T_C	1	TRUE	542	0.0264	0.0322	0.0628	0.0757	0.8029	0.9138	TRUE	Colocalised	NO	1	Likely casual	1	Likely casual	YES	NO	No	NO	NO	NO	2
ENSG00000120860_TN_40h	40h	ENSG00000120860	WASHC3	Prostate cancer	Wald ratio	rs10085549	-0.059	0.017	0.000359	-0.092	-0.027	0.942	0.912	0.974	0.0162	TRUE	1.9255e-05	PASS	0.015748	rs59660079_T_C	1	TRUE	542	0.0032	0.0663	0.0076	0.1568	0.766	0.8301	TRUE	Colocalised	NO	1	Likely casual	1	Likely casual	YES	NO	No	NO	NO	NO	2
ENSG00000121716_CD4_Memory_stim_16h	16h	ENSG00000121716	PILRB	Breast cancer	Wald ratio	rs10085549	0.031	0.008	7.79e-05	0.015	0.046	1.031	1.016	1.047	0.0033	TRUE	2.19316e-07	PASS	0.00338983	rs10085549_T_C	1	TRUE	366	0.0003	0.001	0.0418	0.1405	0.8164	0.8532	TRUE	Colocalised	NO	1	Likely casual	1	Without DEG evidence for main finding	NO	NO	No	NO	NO	NO	0
ENSG00000121716_CD4_Memory_stim_40h	40h	ENSG00000121716	PILRB	Breast cancer	Wald ratio	rs10085549	0.039	0.01	7.79e-05	0.02	0.058	1.04	1.02	1.06	0.0033	TRUE	1.11549e-21	PASS	0.00338983	rs10085549_T_C	1	TRUE	366	0.0003	0.001	0.0418	0.1405	0.8164	0.8532	TRUE	Colocalised	NO	1	Likely casual	1	Without DEG evidence for main finding	NO	NO	No	NO	NO	NO	0
ENSG00000121716_CD4_Memory_stim_5d	5d	ENSG00000121716	PILRB	Breast cancer	Wald ratio	rs10085549	0.034	0.009	7.79e-05	0.017	0.051	1.035	1.017	1.052	0.0033	TRUE	2.18378e-05	PASS	0.00338983	rs10085549_T_C	1	TRUE	366	0.0006	0.0019	0.0406	0.1366	0.8203	0.8572	TRUE	Colocalised	NO	1	Likely casual	1	Without DEG evidence for main finding	NO	NO	No	NO	NO	NO	0
ENSG00000121716_CD4_Memory_uns_0h	0h	ENSG00000121716	PILRB	Breast cancer	Wald ratio	rs111963714	0.027	0.007	7.79e-05	0.014	0.04	1.027	1.014	1.041	0.0033	TRUE	2.08712e-21	PASS	0.00338983	rs10085549_T_C	1	TRUE	366	0.0328	0.111	0.0357	0.1202	0.7003	0.8535	TRUE	Colocalised	NO	1	Likely casual	1	Without DEG evidence for main finding	NO	NO	No	NO	NO	NO	0
ENSG00000121716_CD4_Naive_stim_16h	16h	ENSG00000121716	PILRB	Breast cancer	Wald ratio	rs10085549	0.037	0.009	7.79e-05	0.019	0.055	1.038	1.019	1.057	0.0033	TRUE	1.02723e-31	PASS	0.00338983	rs10085549_T_C	1	TRUE	366	0.0001	0.0004	0.0421	0.1417	0.8157	0.852	TRUE	Colocalised	NO	1	Likely casual	1	Without DEG evidence for main finding	NO	NO	No	NO	NO	NO	0
ENSG00000121716_CD4_Naive_stim_40h	40h	ENSG00000121716	PILRB	Breast cancer	Wald ratio	rs10085549	0.037	0.009	1.96e-05	0.02	0.054	1.038	1.02	1.056	0.00155	TRUE	1.41876e-06	PASS	0.00140033	rs6965458_A_G	0.844657	TRUE	366	0	0.0429	0	0.1442	0.8129	0.8494	TRUE	Colocalised	NO	1	Likely casual	1	Without DEG evidence for main finding	NO	NO	No	NO	NO	NO	0
ENSG00000121716_CD4_Naive_stim_5d	5d	ENSG00000121716	PILRB	Breast cancer	Wald ratio	rs10085549	0.035	0.009	7.79e-05	0.018	0.053	1.036	1.018	1.054	0.0033	TRUE	9.81916e-09	PASS	0.00338983	rs10085549_T_C	1	TRUE	366	0.0002	0.0007	0.0407	0.1369	0.8214	0.8571	TRUE	Colocalised	NO	1	Likely casual	1	Without DEG evidence for main finding	NO	NO	No	NO	NO	NO	0
ENSG00000121716_CD4_Naive_uns_0h	0h	ENSG00000121716	PILRB	Breast cancer	Wald ratio	rs10085549	0.027	0.007	7.79e-05	0.014	0.04	1.027	1.014	1.041	0.0033	TRUE	1.64916e-06	PASS	0.00338983	rs10085549_T_C	1	TRUE	366	0.0298	0.1009	0.0356	0.1196	0.714	0.8565	TRUE	Colocalised	NO	1	Likely casual	1	Without DEG evidence for main finding	NO	NO	No	NO	NO	NO	0
ENSG00000121716_TCM_0h	0h	ENSG00000121716	PILRB	Breast cancer	Wald ratio	rs10085549	0.025	0.006	7.79e-05	0.013	0.038	1.026	1.013	1.039	0.0033	TRUE	1.15854e-07	PASS	0.00338983	rs10085549_T_C	1	TRUE	366	0.0298	0.1009	0.0356	0.1197	0.714	0.8565	TRUE	Colocalised	NO	1	Likely casual	1	Without DEG evidence for main finding	NO	NO	No	NO	NO	NO	0
ENSG00000121716_TCM_16h	16h	ENSG00000121716	PILRB	Breast cancer	Wald ratio	rs10085549	0.027	0.007	7.79e-05	0.014	0.041	1.028	1.014	1.042	0.0033	TRUE	2.19608e-06	PASS	0.00338983	rs10085549_T_C	1	TRUE	366	0.0008	0.0029	0.0405	0.136	0.8198	0.8577	TRUE	Colocalised	NO	1	Likely casual	1	Without DEG evidence for main finding	NO	NO	No	NO	NO	NO	0
ENSG00000121716_TEM_0h	0h	ENSG00000121716	PILRB	Breast cancer	Wald ratio	rs10085549	0.035	0.009	7.79e-05	0.017	0.052	1.035	1.018	1.053	0.0033	TRUE	3.01121e-22	PASS	0.00338983	rs10085549_T_C	1	TRUE	366	0.116	0.3924	0.0228	0.0768	0.3919	0.8361	TRUE	Colocalised	NO	1	Likely casual	1	Without DEG evidence for main finding	NO	NO	No	NO	NO	NO	0
ENSG00000121716_TEM_40h	40h	ENSG00000121716	PILRB	Breast cancer	Wald ratio	rs10085549	0.036	0.009	7.79e-05	0.018	0.053	1.036	1.018	1.055	0.0033	TRUE	7.41142e-06	PASS	0.00338983	rs10085549_T_C	1	TRUE	366	0.0334	0.1129	0.0354	0.1191	0.6991	0.8544	TRUE	Colocalised	NO	1	Likely casual	1	Without DEG evidence for main finding	NO	NO	No	NO	NO	NO	0
ENSG00000121716_TN_0h	0h	ENSG00000121716	PILRB	Breast cancer	Wald ratio	rs10085549	0.026	0.007	7.79e-05	0.013	0.039	1.027	1.013	1.04	0.0033	TRUE	2.16122e-06	PASS	0.00338983	rs10085549_T_C	1	TRUE	366	0.0334	0.1129	0.0354	0.1191	0.6992	0.8544	TRUE	Colocalised	NO	1	Likely casual	1	Without DEG evidence for main finding	NO	NO	No	NO	NO	NO	0
ENSG00000121716_TN_16h	16h	ENSG00000121716	PILRB	Breast cancer	Wald ratio	rs6096110	0.038	0.01	7.79e-05	0.019	0.057	1.039	1.02	1.059	0.0033	TRUE	1.57188e-07	PASS	0.00338983	rs10085549_T_C	1	TRUE	366	0	0.0001	0.0421	0.1415	0.8163	0.8523	TRUE	Colocalised	NO	1	Likely casual	1	Without DEG evidence for main finding	NO	NO	No	NO	NO	NO	0
ENSG00000121716_TN_40h	40h	ENSG00000121716	PILRB	Breast cancer	Wald ratio	rs8114995	0.031	0.008	7.79e-05	0.016	0.047	1.032	1.016	1.048	0.0033	TRUE	3.0523e-05	PASS	0.00338983	rs10085549_T_C	1	TRUE	366	0.0075	0.0253	0.039	0.131	0.7973	0.8589	TRUE	Colocalised	NO	1	Likely casual	1	Without DEG evidence for main finding	NO	NO	No	NO	NO	NO	0
ENSG00000124243_CD4_Naive_stim_5d	5d	ENSG00000124243	BCAS4	Breast cancer	Wald ratio	rs8114995	-0.035	0.009	7.59e-05	-0.053	-0.018	0.965	0.949	0.982	0.0033	TRUE	4.81631e-11	PASS	0.00338983	rs6013019_A_G	0.991154	TRUE	483	0.0197	0.0495	0.026	0.0645	0.8403	0.9287	TRUE	Colocalised	NO	1	Likely casual	1	Likely casual	YES	NO	No	NO	NO	NO	2
ENSG00000124243_CD4_Naive_uns_0h	0h	ENSG00000124243	BCAS4	Breast cancer	Wald ratio	rs6096110	-0.021	0.007	0.00196	-0.034	-0.008	0.98	0.967	0.992	0.0368	TRUE	2.67036e-08	PASS	0.0363566	rs111710391_T_A	0.711929	TRUE	483	0.0197	0.0495	0.026	0.0645	0.8403	0.9287	TRUE	Colocalised	NO	1	Likely casual	1	Likely casual	YES	NO	No	NO	NO	NO	2
ENSG00000124243_TN_0h	0h	ENSG00000124243	BCAS4	Breast cancer	Wald ratio	rs9469889	-0.021	0.007	0.00196	-0.034	-0.008	0.979	0.966	0.992	0.0368	TRUE	4.31784e-07	PASS	0.0363566	rs111710391_T_A	0.711929	TRUE	483	0.0016	0.0039	0.0123	0.03	0.9522	0.9695	TRUE	Colocalised	NO	1	Likely casual	1	Likely casual	YES	NO	No	NO	NO	NO	2
ENSG00000124243_TN_40h	40h	ENSG00000124243	BCAS4	Breast cancer	Wald ratio	rs4714638	-0.038	0.01	7.59e-05	-0.057	-0.019	0.962	0.944	0.981	0.0033	TRUE	1.92037e-07	PASS	0.00338983	rs6013019_A_G	0.991154	TRUE	483	0.0249	0.0626	0.0116	0.0282	0.8728	0.9687	TRUE	Colocalised	NO	1	Likely casual	1	Likely casual	YES	NO	No	NO	NO	NO	2
ENSG00000124562_CD4_Memory_stim_5d	5d	ENSG00000124562	SNRPC	Prostate cancer	Wald ratio	rs4556786	-0.165	0.03	3.32e-08	-0.223	-0.106	0.848	0.8	0.899	6.79e-06	TRUE	1.04e-16	PASS	5.7893e-06	rs4624858_T_C	1	TRUE	809	0	0	0.471	0.127	0.403	0.7604	TRUE	Colocalised	NO	2	With pleiotropic genes	1	Likely casual	YES	NO	No	NO	NO	NO	2
ENSG00000124587_CD4_Memory_uns_0h	0h	ENSG00000124587	PEX6	Prostate cancer	Wald ratio	rs12709891	0.043	0.012	0.000561	0.019	0.067	1.044	1.019	1.07	0.0221	TRUE	3.6e-05	PASS	0.0210864	rs9471976_G_T	0.996	TRUE	557	0	0.422	0	0.055	0.523	0.9048	TRUE	Colocalised	NO	2	With pleiotropic genes	1	Without DEG evidence for main finding	NO	NO	No	NO	NO	NO	0
ENSG00000125124_TN_40h	40h	ENSG00000125124	BBS2	Breast cancer	Wald ratio	rs12709891	0.026	0.009	0.00236	0.009	0.043	1.027	1.009	1.044	0.0429	TRUE	1.91147e-06	PASS	0.0422469	rs4784669_A_G	0.446267	FALSE	510	0.0291	0.8067	0.0017	0.0472	0.1153	0.7093	TRUE	Colocalised	NO	2	With pleiotropic genes	1	Likely casual	YES	NO	No	NO	NO	NO	2
ENSG00000125743_CD4_Memory_uns_0h	0h	ENSG00000125743	SNRPD2	Breast cancer	Wald ratio	rs57202218	0.021	0.007	0.00153	0.008	0.034	1.021	1.008	1.034	0.0317	TRUE	0.00145955	#N/A	#N/A	rs34078197_G_A	0.973232	TRUE	882	9.23e-20	0.00141609	6.5e-17	0.997847	0.00073678	0.000737825	FALSE	Colocalised	NO	1	Likely casual	1	Likely casual	YES	NO	No	NO	NO	NO	2
ENSG00000125743_TCM_0h	0h	ENSG00000125743	SNRPD2	Breast cancer	Wald ratio	rs28514618	0.021	0.007	0.00153	0.008	0.035	1.022	1.008	1.035	0.0317	TRUE	0.00145955	#N/A	#N/A	rs34078197_G_A	0.973232	TRUE	882	1.4e-13	0.00141639	9.89e-11	0.998061	0.0005222	0.000522941	FALSE	Colocalised	NO	1	Likely casual	1	Likely casual	YES	NO	No	NO	NO	NO	2
ENSG00000126214_CD4_Naive_stim_16h	16h	ENSG00000126214	KLC1	Breast cancer	Wald ratio	rs78593489	-0.032	0.01	0.00179	-0.053	-0.012	0.968	0.949	0.988	0.0341	TRUE	6.35568e-18	PASS	0.0336163	rs12589494_T_C	0.983612	TRUE	601	0.8827	0.052	0.0519	0.0031	0.0103	0.772	TRUE	Colocalised	NO	3	With pleiotropic genes	2	With pleiotropy genes	YES	NO	No	NO	NO	NO	1
ENSG00000126214_TN_16h	16h	ENSG00000126214	KLC1	Breast cancer	Wald ratio	rs3746277	-0.032	0.009	0.000452	-0.049	-0.014	0.969	0.952	0.986	0.0127	TRUE	0.000418949	#N/A	#N/A	rs60802358_T_C	0.995972	TRUE	737	0.0262173	0.418367	0.00197315	0.0309644	0.522478	0.944051	TRUE	Colocalised	NO	3	With pleiotropic genes	2	With pleiotropy genes	YES	NO	No	NO	NO	NO	1
ENSG00000126246_CD4_Memory_stim_40h	40h	ENSG00000126246	IGFLR1	Prostate cancer	Wald ratio	rs78593489	-0.052	0.015	0.000546	-0.082	-0.023	0.949	0.921	0.978	0.0218	TRUE	1.82e-10	PASS	0.0207123	rs78593489_A_G	1	TRUE	564	0.751	0.064	0.136	0.012	0.037	0.7551	TRUE	Colocalised	NO	4	With pleiotropic genes	2	Without DEG evidence for main finding	NO	NO	No	NO	NO	NO	0
ENSG00000126246_CD4_Memory_stim_5d	5d	ENSG00000126246	IGFLR1	Prostate cancer	Wald ratio	rs78593489	-0.043	0.013	0.00103	-0.068	-0.017	0.958	0.934	0.983	0.0358	TRUE	5.36e-07	PASS	0.0344065	rs7260184_A_G	1	TRUE	564	0.002	0.434	0	0.078	0.485	0.8615	TRUE	Colocalised	NO	3	With pleiotropic genes	2	Without DEG evidence for main finding	NO	NO	No	NO	NO	NO	0
ENSG00000126246_CD4_Naive_stim_40h	40h	ENSG00000126246	IGFLR1	Prostate cancer	Wald ratio	rs2239947	-0.03	0.009	0.000546	-0.047	-0.013	0.97	0.954	0.987	0.0218	TRUE	3.49e-10	PASS	0.0207123	rs78593489_A_G	1	TRUE	564	0.002	0.434	0	0.078	0.485	0.8615	TRUE	Colocalised	NO	4	With pleiotropic genes	2	Without DEG evidence for main finding	NO	NO	No	NO	NO	NO	0
ENSG00000126246_TCM_40h	40h	ENSG00000126246	IGFLR1	Prostate cancer	Wald ratio	rs78593489	-0.041	0.012	0.000546	-0.064	-0.018	0.96	0.938	0.983	0.0218	TRUE	2.31e-06	PASS	0.0207123	rs78593489_A_G	1	TRUE	564	0.002	0.434	0	0.078	0.485	0.8615	TRUE	Colocalised	NO	4	With pleiotropic genes	2	Without DEG evidence for main finding	NO	NO	No	NO	NO	NO	0
ENSG00000126246_TCM_5d	5d	ENSG00000126246	IGFLR1	Prostate cancer	Wald ratio	rs78593489	-0.05	0.015	0.00103	-0.08	-0.02	0.951	0.923	0.98	0.0358	TRUE	3.2e-05	PASS	0.0344065	rs3746277_G_A	0.993	TRUE	564	0.002	0.434	0	0.078	0.485	0.8615	TRUE	Colocalised	NO	3	With pleiotropic genes	2	Without DEG evidence for main finding	NO	NO	No	NO	NO	NO	0
ENSG00000126246_TN_40h	40h	ENSG00000126246	IGFLR1	Prostate cancer	Wald ratio	rs2285421	-0.03	0.009	0.000546	-0.048	-0.013	0.97	0.953	0.987	0.0218	TRUE	7.85e-11	PASS	0.0207123	rs78593489_A_G	1	TRUE	564	0.792	0.044	0.144	0.008	0.012	0.6	FALSE	Colocalised	NO	4	With pleiotropic genes	2	Without DEG evidence for main finding	NO	NO	No	NO	NO	NO	0
ENSG00000126246_TN_cycling_40h	40h	ENSG00000126246	IGFLR1	Prostate cancer	Wald ratio	rs12986089	-0.046	0.013	0.000546	-0.072	-0.02	0.955	0.931	0.98	0.0218	TRUE	9.83e-14	PASS	0.0207123	rs78593489_A_G	1	TRUE	564	0.006	0.433	0.001	0.078	0.482	0.8607	TRUE	Colocalised	NO	4	With pleiotropic genes	2	Without DEG evidence for main finding	NO	NO	No	NO	NO	NO	0
ENSG00000126267_CD4_Memory_stim_16h	16h	ENSG00000126267	COX6B1	Prostate cancer	Wald ratio	rs10422762	0.096	0.028	0.000644	0.041	0.151	1.101	1.042	1.163	0.025	TRUE	1.43e-06	PASS	0.0238005	rs61218414_C_T	0.992	TRUE	694	0.271	0.214	0.05	0.039	0.426	0.9161	TRUE	Colocalised	NO	1	Likely casual	1	Likely casual	YES	NO	No	NO	NO	NO	2
ENSG00000126267_CD4_Naive_stim_40h	40h	ENSG00000126267	COX6B1	Prostate cancer	Wald ratio	rs12986089	0.076	0.021	0.000226	0.036	0.116	1.079	1.036	1.123	0.0109	TRUE	8.21619e-22	PASS	0.0106245	rs61218414_C_T	0.93091	TRUE	694	0.0678	0.2895	0.0125	0.0528	0.5774	0.9162	TRUE	Colocalised	NO	1	Likely casual	1	Likely casual	YES	NO	No	NO	NO	NO	2
ENSG00000126267_TN_0h	0h	ENSG00000126267	COX6B1	Prostate cancer	Wald ratio	rs6956179	0.066	0.017	0.000139	0.032	0.1	1.068	1.033	1.105	0.00788	TRUE	1.8e-05	PASS	0.0074815	rs6510503_C_G	0.916	TRUE	694	0.205	0.158	0.038	0.029	0.571	0.9517	TRUE	Colocalised	NO	2	With pleiotropic genes	1	Likely casual	YES	NO	No	NO	NO	NO	2
ENSG00000126267_TN_40h	40h	ENSG00000126267	COX6B1	Prostate cancer	Wald ratio	rs7502029	0.07	0.019	0.000226	0.033	0.108	1.073	1.034	1.114	0.0109	TRUE	2.39499e-15	PASS	0.0106245	rs61218414_C_T	0.93091	TRUE	694	0.0002	0.2861	0	0.0521	0.6616	0.927	TRUE	Colocalised	NO	1	Likely casual	1	Likely casual	YES	NO	No	NO	NO	NO	2
ENSG00000126522_TN_40h	40h	ENSG00000126522	ASL	Prostate cancer	Wald ratio	rs8100463	0.065	0.02	0.00137	0.025	0.104	1.067	1.025	1.11	0.0446	TRUE	3.19984e-12	PASS	0.0428924	rs7789768_C_A	0.995745	TRUE	394	0.5161	0.3972	0.0417	0.0321	0.013	0.2892	FALSE	Colocalised	NO	3	With pleiotropic genes	2	With pleiotropy genes	YES	NO	No	NO	NO	YES	2
ENSG00000126860_CD4_Naive_uns_0h	0h	ENSG00000126860	EVI2A	Breast cancer	Wald ratio	rs8100463	-0.03	0.01	0.00257	-0.049	-0.01	0.971	0.952	0.99	0.0446	TRUE	8.71614e-15	PASS	0.0438662	rs62068776_C_T	0.118663	FALSE	189	0.9667	0.0224	0.0096	0.0002	0.0011	0.8308	TRUE	Colocalised	NO	1	Likely casual	1	Likely casual	YES	NO	No	NO	NO	NO	2
ENSG00000130312_TCM_40h	40h	ENSG00000130312	MRPL34	Breast cancer	Wald ratio	rs35336015	-0.045	0.013	0.000645	-0.071	-0.019	0.956	0.931	0.981	0.0164	TRUE	3.61468e-08	PASS	0.0164079	rs8100463_A_G	1	TRUE	617	0.0005	0.2054	0.0017	0.7509	0.0416	0.0525	FALSE	Colocalised	NO	1	Likely casual	1	Likely casual	YES	NO	No	NO	YES	NO	3
ENSG00000130312_TCM_40h	40h	ENSG00000130312	MRPL34	Ovarian cancer	Wald ratio	rs8106096	-0.112	0.028	7.45e-05	-0.167	-0.057	0.894	0.846	0.945	0.0188	TRUE	6.54475e-06	PASS	0.0159601	rs12986312_T_G	1	TRUE	617	0	0	0.6547	0.2902	0.0551	0.1596	FALSE	Colocalised	NO	1	Likely casual	1	Without DEG evidence for main finding	NO	NO	No	NO	YES	NO	1
ENSG00000130511_CD4_Memory_uns_0h	0h	ENSG00000130511	SSBP4	Breast cancer	Wald ratio	rs28375303	0.084	0.012	4.17e-13	0.061	0.107	1.088	1.063	1.113	1.65e-10	TRUE	2.41882e-12	PASS	1.55238e-10	rs11086110_G_A	0.899381	TRUE	643	0	0.0837	0	0.1173	0.799	0.872	TRUE	Colocalised	NO	1	Likely casual	1	Likely casual	YES	NO	No	NO	NO	NO	2
ENSG00000130511_CD4_Naive_stim_40h	40h	ENSG00000130511	SSBP4	Breast cancer	Wald ratio	rs3809811	0.163	0.016	1.33e-24	0.132	0.195	1.177	1.141	1.215	3.02e-21	TRUE	1.08185e-18	PASS	2.84566e-21	rs34509804_G_A	0.962914	TRUE	643	0	0.0013	0	0.0765	0.9222	0.9234	TRUE	Colocalised	NO	1	Likely casual	1	Likely casual	YES	NO	No	NO	NO	NO	2
ENSG00000130511_TN_40h	40h	ENSG00000130511	SSBP4	Breast cancer	Wald ratio	rs3809811	0.178	0.017	2.81e-25	0.144	0.212	1.195	1.155	1.236	1.32e-21	TRUE	1.76729e-06	PASS	1.24796e-21	rs7257932_A_G	0.995804	TRUE	643	0	0.4058	0	0.0673	0.5269	0.8868	TRUE	Colocalised	NO	1	Likely casual	1	Likely casual	YES	NO	No	NO	NO	NO	2
ENSG00000132507_TCM_40h	40h	ENSG00000132507	EIF5A	Breast cancer	Wald ratio	rs3809811	-0.024	0.008	0.00167	-0.039	-0.009	0.976	0.962	0.991	0.0323	TRUE	1.41683e-05	PASS	0.0319226	rs4796398_C_T	0.843203	TRUE	355	0.0987	0.5491	0.051	0.2836	0.0175	0.058	FALSE	Colocalised	YES	1	Likely casual	1	Likely casual	YES	NO	No	NO	YES	YES	4.5
ENSG00000132507_TCM_LA	Lowly active	ENSG00000132507	EIF5A	Breast cancer	Wald ratio	rs35737381	-0.029	0.009	0.00167	-0.048	-0.011	0.971	0.954	0.989	0.0323	TRUE	0.00173334	#N/A	#N/A	rs4796402_C_T	0.996144	TRUE	503	0.00154865	0.527387	0.000937412	0.31908	0.151047	0.32129	FALSE	Colocalised	YES	1	Likely casual	1	Likely casual	YES	NO	No	NO	YES	YES	4.5
ENSG00000132507_TEM_0h	0h	ENSG00000132507	EIF5A	Breast cancer	Wald ratio	rs3809811	-0.026	0.008	0.00167	-0.042	-0.01	0.974	0.959	0.99	0.0323	TRUE	3.90428e-06	PASS	0.0319226	rs4796398_C_T	0.843203	TRUE	355	0.0987	0.5491	0.051	0.2836	0.0175	0.058	FALSE	Colocalised	YES	1	Likely casual	1	Likely casual	YES	NO	No	NO	YES	YES	4.5
ENSG00000132507_TEM_16h	16h	ENSG00000132507	EIF5A	Breast cancer	Wald ratio	rs3809811	-0.023	0.007	0.00167	-0.037	-0.009	0.978	0.964	0.992	0.0323	TRUE	3.13134e-05	PASS	0.0319226	rs4796398_C_T	0.843203	TRUE	355	0.0987	0.5491	0.051	0.2836	0.0175	0.058	FALSE	Colocalised	YES	1	Likely casual	1	Likely casual	YES	NO	No	NO	YES	YES	4.5
ENSG00000132305_CD4_Naive_stim_5d	5d	ENSG00000132305	IMMT	Prostate cancer	Wald ratio	rs3809811	0.053	0.017	0.00137	0.021	0.086	1.055	1.021	1.09	0.0446	TRUE	0.00125873	#N/A	#N/A	NA	NA	FALSE	465	0.172077	0.636772	0.0025733	0.00934329	0.179235	0.950454	TRUE	Colocalised	NO	2	With pleiotropic genes	1	Likely casual	YES	NO	No	NO	NO	NO	2
ENSG00000132507_TEM_40h	40h	ENSG00000132507	EIF5A	Breast cancer	Wald ratio	rs3809811	-0.025	0.008	0.00167	-0.041	-0.01	0.975	0.96	0.991	0.0323	TRUE	2.46746e-08	PASS	0.0319226	rs4796398_C_T	0.843203	TRUE	355	0.0987	0.5491	0.051	0.2836	0.0175	0.058	FALSE	Colocalised	YES	1	Likely casual	1	Likely casual	YES	NO	No	NO	YES	YES	4.5
ENSG00000132507_TEM_5d	5d	ENSG00000132507	EIF5A	Breast cancer	Wald ratio	rs3809811	-0.023	0.007	0.00167	-0.037	-0.009	0.977	0.964	0.991	0.0323	TRUE	2.04965e-08	PASS	0.0319226	rs4796398_C_T	0.843203	TRUE	355	0.0987	0.5491	0.051	0.2836	0.0175	0.058	FALSE	Colocalised	YES	1	Likely casual	1	Likely casual	YES	NO	No	NO	YES	YES	4.5
ENSG00000132507_TEM_HLApositive_40h	40h	ENSG00000132507	EIF5A	Breast cancer	Wald ratio	rs3809811	-0.039	0.012	0.00167	-0.063	-0.014	0.962	0.939	0.986	0.0323	TRUE	1.87402e-06	PASS	0.0319226	rs4796398_C_T	0.843203	TRUE	355	0.0987	0.5491	0.051	0.2836	0.0175	0.058	FALSE	Colocalised	YES	1	Likely casual	1	Likely casual	YES	NO	No	NO	YES	YES	4.5
ENSG00000132507_TEM_HLApositive_5d	5d	ENSG00000132507	EIF5A	Breast cancer	Wald ratio	rs3809811	-0.035	0.011	0.00167	-0.057	-0.013	0.966	0.945	0.987	0.0323	TRUE	1.51791e-06	PASS	0.0319226	rs4796398_C_T	0.843203	TRUE	355	0.0987	0.5491	0.051	0.2836	0.0175	0.058	FALSE	Colocalised	YES	1	Likely casual	1	Likely casual	YES	NO	No	NO	YES	YES	4.5
ENSG00000132507_TEM_LA	Lowly active	ENSG00000132507	EIF5A	Breast cancer	Wald ratio	rs3809811	-0.025	0.008	0.00167	-0.041	-0.009	0.975	0.96	0.991	0.0323	TRUE	0.00173334	#N/A	#N/A	rs4796402_C_T	0.996144	TRUE	503	1.26e-08	0.512088	7.65e-09	0.309792	0.17812	0.365065	FALSE	Colocalised	YES	1	Likely casual	1	Likely casual	YES	NO	No	NO	YES	YES	4.5
ENSG00000132507_TEMRA_40h	40h	ENSG00000132507	EIF5A	Breast cancer	Wald ratio	rs3809811	-0.025	0.008	0.00167	-0.041	-0.009	0.975	0.96	0.991	0.0323	TRUE	1.43711e-07	PASS	0.0319226	rs4796398_C_T	0.843203	TRUE	355	0.0987	0.5491	0.051	0.2836	0.0175	0.058	FALSE	Colocalised	YES	1	Likely casual	1	Likely casual	YES	NO	No	NO	YES	YES	4.5
ENSG00000132507_TM_ER-stress_40h	40h	ENSG00000132507	EIF5A	Breast cancer	Wald ratio	rs3809811	-0.024	0.008	0.00167	-0.039	-0.009	0.976	0.962	0.991	0.0323	TRUE	9.28907e-16	PASS	0.0319226	rs4796398_C_T	0.843203	TRUE	355	0.0987	0.5491	0.051	0.2836	0.0175	0.058	FALSE	Colocalised	YES	1	Likely casual	1	Likely casual	YES	NO	No	NO	YES	YES	4.5
ENSG00000132507_TN_0h	0h	ENSG00000132507	EIF5A	Breast cancer	Wald ratio	rs3809811	-0.023	0.007	0.00167	-0.037	-0.009	0.977	0.964	0.991	0.0323	TRUE	2.31052e-11	PASS	0.0319226	rs4796398_C_T	0.843203	TRUE	355	0.0987	0.5491	0.051	0.2836	0.0175	0.058	FALSE	Colocalised	YES	1	Likely casual	1	Likely casual	YES	NO	No	NO	YES	YES	4.5
ENSG00000132507_TN_16h	16h	ENSG00000132507	EIF5A	Breast cancer	Wald ratio	rs3809811	-0.02	0.007	0.00167	-0.033	-0.008	0.98	0.967	0.992	0.0323	TRUE	1.54454e-07	PASS	0.0319226	rs4796398_C_T	0.843203	TRUE	355	0.0987	0.5491	0.051	0.2836	0.0175	0.058	FALSE	Colocalised	YES	1	Likely casual	1	Likely casual	YES	NO	No	NO	YES	YES	4.5
ENSG00000132507_TN_cycling_40h	40h	ENSG00000132507	EIF5A	Breast cancer	Wald ratio	rs3809811	-0.023	0.007	0.00167	-0.038	-0.009	0.977	0.963	0.991	0.0323	TRUE	1.61891e-05	PASS	0.0319226	rs4796398_C_T	0.843203	TRUE	355	0.0987	0.5491	0.051	0.2836	0.0175	0.058	FALSE	Colocalised	YES	1	Likely casual	1	Likely casual	YES	NO	No	NO	YES	YES	4.5
ENSG00000132507_TN_cycling_5d	5d	ENSG00000132507	EIF5A	Breast cancer	Wald ratio	rs3809811	-0.022	0.007	0.00167	-0.036	-0.008	0.978	0.965	0.992	0.0323	TRUE	1.46322e-09	PASS	0.0319226	rs4796398_C_T	0.843203	TRUE	355	0.0987	0.5491	0.051	0.2836	0.0175	0.058	FALSE	Colocalised	YES	1	Likely casual	1	Likely casual	YES	NO	No	NO	YES	YES	4.5
ENSG00000132507_TN_HSP_5d	5d	ENSG00000132507	EIF5A	Breast cancer	Wald ratio	rs7661969	-0.024	0.008	0.00167	-0.039	-0.009	0.976	0.962	0.991	0.0323	TRUE	1.27502e-06	PASS	0.0319226	rs4796398_C_T	0.843203	TRUE	355	0.0987	0.5491	0.051	0.2836	0.0175	0.058	FALSE	Colocalised	YES	1	Likely casual	1	Likely casual	YES	NO	No	NO	YES	YES	4.5
ENSG00000132507_TN_IFN_40h	40h	ENSG00000132507	EIF5A	Breast cancer	Wald ratio	rs112932465	-0.023	0.007	0.00167	-0.037	-0.009	0.977	0.963	0.991	0.0323	TRUE	1.62914e-07	PASS	0.0319226	rs4796398_C_T	0.843203	TRUE	355	0.0987	0.5491	0.051	0.2836	0.0175	0.058	FALSE	Colocalised	YES	1	Likely casual	1	Likely casual	YES	NO	No	NO	YES	YES	4.5
ENSG00000132507_TN_NFKB	16h/40h	ENSG00000132507	EIF5A	Breast cancer	Wald ratio	rs10018082	-0.021	0.007	0.00167	-0.035	-0.008	0.979	0.966	0.992	0.0323	TRUE	0.00173334	#N/A	#N/A	rs4796402_C_T	0.996144	TRUE	503	2.44e-11	0.548065	1.47e-11	0.331627	0.120308	0.266206	FALSE	Colocalised	YES	1	Likely casual	1	Likely casual	YES	NO	No	NO	YES	YES	4.5
ENSG00000174749_CD4_Naive_stim_40h	40h	ENSG00000174749	FAM241A	Breast cancer	Wald ratio	rs1799918	0.045	0.013	0.000367	0.02	0.07	1.046	1.021	1.073	0.0108	TRUE	5.0885e-06	PASS	0.0107774	rs7682734_A_G	0.995747	TRUE	660	0.1092	0.0155	0.36	0.0506	0.4647	0.9017	TRUE	Colocalised	YES	1	Likely casual	1	Likely casual	YES	NO	No	NO	NO	NO	2.5
ENSG00000174749_CD4_Naive_stim_5d	5d	ENSG00000174749	FAM241A	Breast cancer	Wald ratio	rs17391694	0.033	0.01	0.000941	0.013	0.052	1.033	1.013	1.054	0.0212	TRUE	1.74347e-14	PASS	0.0211517	rs6962405_C_T	0.00429214	FALSE	660	0.073	0.4545	0.0104	0.0641	0.398	0.8612	TRUE	Colocalised	YES	1	Likely casual	1	Likely casual	YES	NO	No	NO	NO	NO	2.5
ENSG00000174749_TN_40h	40h	ENSG00000174749	FAM241A	Breast cancer	Wald ratio	rs17391694	0.054	0.014	0.000122	0.026	0.082	1.056	1.027	1.085	0.00492	TRUE	8.14223e-09	PASS	0.00500397	rs10018082_A_G	1	TRUE	660	0.644	0.0914	0.1473	0.0208	0.0965	0.8225	TRUE	Colocalised	YES	2	With pleiotropic genes	2	With pleiotropy genes	YES	NO	No	NO	NO	NO	1.5
ENSG00000179115_CD4_Naive_stim_16h	16h	ENSG00000179115	FARSA	Breast cancer	Wald ratio	rs17391694	0.207	0.046	5.7e-06	0.117	0.296	1.23	1.125	1.345	0.000501	TRUE	1.8989e-09	PASS	0.000450798	rs11085824_G_A	0.991004	TRUE	101	0.0684	0.067	0.023	0.0217	0.82	0.9742	TRUE	Colocalised	YES	4	With pleiotropic genes	1	Without DEG evidence for main finding	NO	NO	No	NO	NO	NO	0.5
ENSG00000162613_CD4_Memory_stim_16h	16h	ENSG00000162613	FUBP1	Lung cancer	Wald ratio	rs17391694	-0.158	0.04	6.77e-05	-0.235	-0.08	0.854	0.79	0.923	0.0179	TRUE	2.23983e-06	PASS	0.0181421	rs34517439_A_C	0.580793	FALSE	405	0.5484	0.1459	0.024	0.0061	0.2756	0.9783	TRUE	Colocalised	YES	1	Likely casual	1	Without DEG evidence for main finding	NO	NO	No	NO	NO	NO	0.5
ENSG00000162613_CD4_Naive_stim_16h	16h	ENSG00000162613	FUBP1	Lung cancer	Wald ratio	rs80234285	-0.212	0.053	6.77e-05	-0.316	-0.108	0.809	0.729	0.898	0.0179	TRUE	2.33477e-06	PASS	0.0181421	rs34517439_A_C	0.580793	FALSE	405	0.5484	0.1459	0.024	0.0061	0.2756	0.9783	TRUE	Colocalised	YES	1	Likely casual	1	Without DEG evidence for main finding	NO	NO	No	NO	NO	NO	0.5
ENSG00000162613_TCM_16h	16h	ENSG00000162613	FUBP1	Lung cancer	Wald ratio	rs8035987	-0.111	0.028	6.77e-05	-0.165	-0.056	0.895	0.848	0.945	0.0179	TRUE	9.74222e-18	PASS	0.0181421	rs34517439_A_C	0.580793	FALSE	405	0.7386	0.1965	0.0324	0.0086	0.0239	0.735	TRUE	Colocalised	YES	1	Likely casual	1	Without DEG evidence for main finding	NO	NO	No	NO	NO	NO	0.5
ENSG00000162613_TN_16h	16h	ENSG00000162613	FUBP1	Lung cancer	Wald ratio	rs371671	-0.115	0.029	6.77e-05	-0.171	-0.058	0.892	0.843	0.943	0.0179	TRUE	3.10568e-09	PASS	0.0181421	rs34517439_A_C	0.580793	FALSE	405	0.7386	0.1965	0.0324	0.0086	0.0239	0.735	TRUE	Colocalised	YES	1	Likely casual	1	Without DEG evidence for main finding	NO	NO	No	NO	NO	NO	0.5
ENSG00000257218_TN_16h	16h	ENSG00000257218	GATC	Thyroid cancer	Wald ratio	rs2659008	0.148	0.037	6.21e-05	0.075	0.22	1.159	1.078	1.246	0.0416	TRUE	1.88897e-09	PASS	0.0430907	rs78355376_G_A	0.913351	TRUE	377	0.0149	0.4973	0.0077	0.2555	0.2246	0.4678	FALSE	Colocalised	YES	2	With pleiotropic genes	1	Likely casual	YES	NO	No	NO	NO	NO	2.5
ENSG00000177971_CD4_Memory_stim_16h	16h	ENSG00000177971	IMP3	Breast cancer	Wald ratio	rs2279965	0.077	0.015	4.29e-07	0.047	0.107	1.081	1.049	1.113	6.62e-05	TRUE	1.27471e-05	PASS	5.74444e-05	rs4545784_G_A	0.978163	TRUE	395	0.0013	0.073	0.0013	0.076	0.8484	0.9178	TRUE	Colocalised	YES	4	With pleiotropic genes	1	Without DEG evidence for main finding	NO	NO	No	NO	YES	NO	1.5
ENSG00000037757_TN_16h	16h	ENSG00000037757	MRI1	Breast cancer	Wald ratio	rs7196789	-0.028	0.009	0.00223	-0.046	-0.01	0.973	0.955	0.99	0.0409	TRUE	0.0022643	#N/A	#N/A	rs404195_G_A	0.992145	TRUE	488	1.59e-08	0.00286428	5.53e-06	0.996032	0.00109819	0.00110135	FALSE	Colocalised	YES	1	Likely casual	1	Likely casual	YES	NO	No	NO	NO	NO	2.5
ENSG00000224877_TCM_5d	5d	ENSG00000224877	NDUFAF8	Breast cancer	Wald ratio	rs1109166	0.046	0.015	0.00209	0.017	0.076	1.047	1.017	1.079	0.0386	TRUE	0.00205187	#N/A	#N/A	rs6565546_A_G	0.822243	TRUE	689	0.000396026	0.842814	1.72e-05	0.0364592	0.120314	0.767439	TRUE	Colocalised	YES	1	Likely casual	1	Without DEG evidence for main finding	NO	NO	No	NO	NO	NO	0.5
ENSG00000163293_TN_16h	16h	ENSG00000163293	NIPAL1	Breast cancer	Wald ratio	rs66732088	-0.04	0.011	0.000164	-0.061	-0.019	0.961	0.941	0.981	0.00573	TRUE	4.53795e-09	PASS	0.00582288	rs1911669_A_G	0.985785	TRUE	775	0.0169	0.0715	0.0095	0.0395	0.8625	0.9563	TRUE	Colocalised	YES	1	Likely casual	1	Likely casual	YES	NO	Yes	NO	NO	NO	2.5
ENSG00000102898_CD4_Naive_stim_16h	16h	ENSG00000102898	NUTF2	Ovarian cancer	Wald ratio	rs66732088	-0.227	0.056	5.32e-05	-0.337	-0.117	0.797	0.714	0.89	0.0142	TRUE	1.23008e-13	PASS	0.0119898	rs6499145_C_T	1	TRUE	333	0.0059	0.099	0.0041	0.0674	0.8236	0.9244	TRUE	Colocalised	YES	1	Likely casual	1	Without DEG evidence for main finding	NO	NO	No	YES	NO	NO	1
ENSG00000102898_CD4_Naive_stim_40h	40h	ENSG00000102898	NUTF2	Ovarian cancer	Wald ratio	rs9928531	-0.064	0.017	0.000212	-0.097	-0.03	0.938	0.907	0.97	0.0399	TRUE	2.17226e-13	PASS	0.0355873	rs20549_G_A	0.993493	TRUE	333	0.0059	0.099	0.0041	0.0674	0.8236	0.9244	TRUE	Colocalised	YES	1	Likely casual	1	Without DEG evidence for main finding	NO	NO	No	YES	NO	NO	1
ENSG00000132781_CD4_Memory_stim_5d	5d	ENSG00000132781	MUTYH	Breast cancer	Wald ratio	rs9424622	0.038	0.01	6.78e-05	0.02	0.057	1.039	1.02	1.059	0.0032	TRUE	2.53563e-05	PASS	0.00331918	rs71500084_G_A	0.984002	TRUE	409	0.0485	0.0028	0.7933	0.045	0.1105	0.7107	TRUE	Colocalised	NO	2	With pleiotropic genes	1	Without DEG evidence for main finding	NO	NO	No	NO	NO	NO	0
ENSG00000132781_CD4_Memory_uns_0h	0h	ENSG00000132781	MUTYH	Breast cancer	Wald ratio	rs9424622	0.032	0.008	6.78e-05	0.016	0.048	1.033	1.017	1.049	0.0032	TRUE	6.07051e-11	PASS	0.00331918	rs71500084_G_A	0.984002	TRUE	409	0.0485	0.0028	0.7933	0.045	0.1105	0.7107	TRUE	Colocalised	NO	2	With pleiotropic genes	1	Without DEG evidence for main finding	NO	NO	No	NO	NO	NO	0
ENSG00000102898_T_ER-stress_5d	5d	ENSG00000102898	NUTF2	Ovarian cancer	Wald ratio	rs743199	-0.101	0.026	0.000114	-0.153	-0.05	0.903	0.858	0.951	0.0267	TRUE	4.45907e-07	PASS	0.0233307	rs7197726_C_T	1	TRUE	333	0.0059	0.099	0.0041	0.0674	0.8236	0.9244	TRUE	Colocalised	YES	2	With pleiotropic genes	0	Without DEG evidence for main finding	NO	NO	No	YES	NO	NO	1
ENSG00000135778_CD4_Memory_uns_0h	0h	ENSG00000135778	NTPCR	Breast cancer	Wald ratio	rs739249	-0.025	0.008	0.0018	-0.04	-0.009	0.976	0.961	0.991	0.0341	TRUE	5.09795e-17	PASS	0.0336163	rs9424622	1	TRUE	786	0.0676	0.003	0.646	0.0282	0.2553	0.9007	TRUE	Colocalised	NO	2	With pleiotropic genes	1	Likely casual	YES	NO	No	NO	NO	NO	2
ENSG00000135778_TCM_0h	0h	ENSG00000135778	NTPCR	Breast cancer	Wald ratio	rs62010554	-0.023	0.007	0.0018	-0.037	-0.008	0.978	0.964	0.992	0.0341	TRUE	2.53613e-05	PASS	0.0336163	rs9424622	1	TRUE	786	0.1118	0.0049	0.5915	0.0258	0.266	0.9117	TRUE	Colocalised	NO	2	With pleiotropic genes	1	Likely casual	YES	NO	No	NO	NO	NO	2
ENSG00000135778_TN_cycling_5d	5d	ENSG00000135778	NTPCR	Breast cancer	Wald ratio	rs45562032	-0.028	0.009	0.00216	-0.045	-0.01	0.973	0.956	0.99	0.0396	TRUE	2.73489e-82	PASS	0.0390049	rs743199	1	TRUE	786	0	0	0.694	0.0303	0.2758	0.9012	TRUE	Colocalised	NO	2	With pleiotropic genes	1	Likely casual	YES	NO	No	NO	NO	NO	2
ENSG00000135845_TN_0h	0h	ENSG00000135845	PIGC	Breast cancer	Wald ratio	rs12342350	-0.03	0.009	0.001	-0.048	-0.012	0.971	0.953	0.988	0.0226	TRUE	7.34153e-15	PASS	0.0225108	rs7515895_C_T	0.993708	TRUE	617	0.4999	0.03	0.3163	0.0189	0.135	0.8775	TRUE	Colocalised	NO	2	With pleiotropic genes	1	Without DEG evidence for main finding	NO	NO	No	NO	NO	NO	0
ENSG00000136378_T_ER-stress_5d	5d	ENSG00000136378	ADAMTS7	Lung cancer	Wald ratio	rs12342350	-0.092	0.019	2.18e-06	-0.13	-0.054	0.912	0.878	0.948	0.00298	TRUE	2.29e-05	#N/A	#N/A	rs59671175_G_A	0.993409	TRUE	679	1.12e-53	6.96e-50	0.000161369	0.9996	0.000238659	0.000238698	FALSE	Colocalised	NO	1	Likely casual	1	Without DEG evidence for main finding	NO	NO	No	NO	NO	NO	0
ENSG00000136819_CD4_Naive_stim_16h	16h	ENSG00000136819	C9orf78	Prostate cancer	Wald ratio	rs2417487	-0.08	0.016	1e-06	-0.112	-0.048	0.923	0.894	0.953	0.000109	TRUE	2.12e-06	PASS	9.71203e-05	rs7020657_G_A	1	TRUE	606	0	0	0.598	0.087	0.315	0.7836	TRUE	Colocalised	NO	1	Likely casual	1	Without DEG evidence for main finding	NO	NO	No	NO	NO	NO	0
ENSG00000136819_CD4_Naive_stim_40h	40h	ENSG00000136819	C9orf78	Prostate cancer	Wald ratio	rs2417487	-0.091	0.019	2.23e-06	-0.129	-0.053	0.913	0.879	0.948	0.000221	TRUE	5.24e-19	PASS	0.000196027	rs34612048_G_A	1	TRUE	606	0	0	0.598	0.087	0.315	0.7836	TRUE	Colocalised	NO	1	Likely casual	1	Without DEG evidence for main finding	NO	NO	No	NO	NO	NO	0
ENSG00000136819_TN_40h	40h	ENSG00000136819	C9orf78	Prostate cancer	Wald ratio	rs4743684	-0.086	0.018	2.23e-06	-0.122	-0.05	0.918	0.886	0.951	0.000221	TRUE	7.69e-08	PASS	0.000196027	rs34612048_G_A	1	TRUE	606	0	0	0.456	0.106	0.438	0.8051	TRUE	Colocalised	NO	1	Likely casual	1	Without DEG evidence for main finding	NO	NO	No	NO	NO	NO	0
ENSG00000136824_CD4_Naive_stim_40h	40h	ENSG00000136824	SMC2	Breast cancer	Wald ratio	rs4743684	0.191	0.038	5.27e-07	0.116	0.265	1.21	1.123	1.304	7.67e-05	TRUE	3.67667e-05	PASS	6.69166e-05	rs1026181_A_G	0.957818	TRUE	903	0.3791	0.0547	0.3955	0.057	0.1138	0.6665	FALSE	Colocalised	NO	1	Likely casual	1	Likely casual	YES	NO	No	YES	NO	NO	2.5
ENSG00000136824_CD4_Naive_stim_40h	40h	ENSG00000136824	SMC2	Ovarian cancer	Wald ratio	rs2417487	0.313	0.082	0.000138	0.152	0.474	1.368	1.164	1.607	0.0306	TRUE	3.05149e-05	PASS	0.0268674	rs10761010_G_A	0.957818	TRUE	902	0.3591	0.0421	0.3989	0.0466	0.1532	0.7667	TRUE	Colocalised	NO	1	Likely casual	1	Likely casual	YES	NO	No	NO	NO	NO	2
ENSG00000136824_TN_16h	16h	ENSG00000136824	SMC2	Breast cancer	Wald ratio	rs2417487	0.08	0.016	9.43e-07	0.048	0.112	1.083	1.049	1.118	0.000128	TRUE	7.03194e-09	PASS	0.000112175	rs6479215_C_T	0.977166	TRUE	903	0.4121	0.0376	0.4301	0.0392	0.081	0.6741	FALSE	Colocalised	NO	1	Likely casual	1	Likely casual	YES	NO	No	YES	NO	NO	2.5
ENSG00000136824_TN_16h	16h	ENSG00000136824	SMC2	Ovarian cancer	Wald ratio	rs2844651	0.14	0.035	5.94e-05	0.072	0.208	1.15	1.074	1.232	0.0155	TRUE	8.72483e-06	PASS	0.0130561	rs6479215_C_T	0.977166	TRUE	902	0.2328	0.0778	0.2586	0.0861	0.3448	0.8003	TRUE	Colocalised	NO	1	Likely casual	1	Likely casual	YES	NO	No	NO	NO	NO	2
ENSG00000136824_TN_40h	40h	ENSG00000136824	SMC2	Breast cancer	Wald ratio	rs2844651	0.146	0.029	5.27e-07	0.089	0.203	1.157	1.093	1.225	7.67e-05	TRUE	4.30561e-22	PASS	6.69166e-05	rs1026181_A_G	0.957818	TRUE	903	0.4121	0.0376	0.4301	0.0392	0.081	0.6741	FALSE	Colocalised	NO	1	Likely casual	1	Likely casual	YES	NO	No	YES	NO	NO	2.5
ENSG00000136824_TN_40h	40h	ENSG00000136824	SMC2	Ovarian cancer	Wald ratio	rs1264306	0.24	0.063	0.000138	0.116	0.363	1.271	1.123	1.437	0.0306	TRUE	1.3108e-06	PASS	0.0268674	rs10761010_G_A	0.957818	TRUE	902	0.2328	0.0778	0.2586	0.0861	0.3448	0.8003	TRUE	Colocalised	NO	1	Likely casual	1	Likely casual	YES	NO	No	NO	NO	NO	2
ENSG00000137411_CD4_Naive_stim_16h	16h	ENSG00000137411	VARS2	Prostate cancer	Wald ratio	rs59699437	0.05	0.013	0.000168	0.024	0.076	1.052	1.024	1.079	0.00861	TRUE	0.000164161	#N/A	#N/A	rs2517467_A_G	0.957374	TRUE	2420	2.81e-12	1.36e-08	0.000206859	0.999774	1.87e-05	1.87039e-05	FALSE	Colocalised	NO	1	Likely casual	1	Without DEG evidence for main finding	NO	YES	No	NO	NO	NO	0
ENSG00000137411_CD4_Naive_stim_40h	40h	ENSG00000137411	VARS2	Prostate cancer	Wald ratio	rs4656071	0.065	0.017	0.000168	0.031	0.099	1.067	1.032	1.104	0.00861	TRUE	0.000164161	#N/A	#N/A	rs2517467_A_G	0.957374	TRUE	2420	1.47e-10	1.34e-08	0.0108245	0.988404	0.000771336	0.000779777	FALSE	Colocalised	NO	1	Likely casual	1	Without DEG evidence for main finding	NO	YES	No	NO	NO	NO	0
ENSG00000137411_TN_40h	40h	ENSG00000137411	VARS2	Prostate cancer	Wald ratio	rs7549363	0.051	0.014	0.000395	0.023	0.079	1.052	1.023	1.082	0.0176	TRUE	0.000347665	#N/A	#N/A	rs2517467_A_G	0.933284	TRUE	2420	1.02e-12	1.36e-08	7.53e-05	0.999919	5.43e-06	5.43041e-06	FALSE	Colocalised	NO	1	Likely casual	1	Without DEG evidence for main finding	NO	YES	No	NO	NO	NO	0
ENSG00000137822_CD4_Naive_stim_40h	40h	ENSG00000137822	TUBGCP4	Breast cancer	Wald ratio	rs4656071	-0.053	0.015	0.000533	-0.083	-0.023	0.948	0.921	0.977	0.0145	TRUE	0.000457222	#N/A	#N/A	NA	NA	FALSE	489	0.0103434	0.316879	0.00265133	0.0806366	0.58949	0.87967	TRUE	Colocalised	NO	1	Likely casual	1	Likely casual	YES	NO	No	NO	NO	NO	2
ENSG00000137944_CD4_Naive_stim_40h	40h	ENSG00000137944	KYAT3	Breast cancer	Wald ratio	rs4656071	0.033	0.009	0.000232	0.015	0.05	1.033	1.015	1.051	0.00769	TRUE	5.37399e-07	PASS	0.00773267	rs1409152_T_C	1	TRUE	368	0.8136	0.1219	0.0367	0.0055	0.0223	0.8031	TRUE	Colocalised	NO	1	Likely casual	1	Likely casual	YES	NO	No	NO	NO	NO	2
ENSG00000137944_CD4_Naive_stim_5d	5d	ENSG00000137944	KYAT3	Breast cancer	Wald ratio	rs4656071	0.041	0.011	0.00038	0.018	0.063	1.042	1.018	1.065	0.011	TRUE	4.51015e-06	PASS	0.011025	rs7550741_G_A	0.99591	TRUE	368	0.4111	0.1629	0.0616	0.0241	0.3403	0.9339	TRUE	Colocalised	NO	1	Likely casual	1	Likely casual	YES	NO	No	NO	NO	NO	2
ENSG00000137944_TCM_5d	5d	ENSG00000137944	KYAT3	Breast cancer	Wald ratio	rs4656071	0.037	0.01	0.000232	0.017	0.056	1.038	1.017	1.058	0.00769	TRUE	1.13021e-14	PASS	0.00773267	rs1409152_T_C	1	TRUE	368	0.0171	0.0026	0.2746	0.0405	0.6652	0.9427	TRUE	Colocalised	NO	1	Likely casual	1	Likely casual	YES	NO	No	NO	NO	NO	2
ENSG00000137944_TEM_40h	40h	ENSG00000137944	KYAT3	Breast cancer	Wald ratio	rs4656071	0.038	0.01	0.000232	0.018	0.059	1.039	1.018	1.06	0.00769	TRUE	4.47286e-06	PASS	0.00773267	rs1409152_T_C	1	TRUE	368	0.8139	0.1219	0.0334	0.005	0.0258	0.8383	TRUE	Colocalised	NO	1	Likely casual	1	Likely casual	YES	NO	No	NO	NO	NO	2
ENSG00000137944_TN_40h	40h	ENSG00000137944	KYAT3	Breast cancer	Wald ratio	rs10050189	0.03	0.008	0.000232	0.014	0.046	1.03	1.014	1.047	0.00769	TRUE	2.41891e-07	PASS	0.00773267	rs1409152_T_C	1	TRUE	368	0.7104	0.1064	0.0689	0.0102	0.104	0.9105	TRUE	Colocalised	NO	1	Likely casual	1	Likely casual	YES	NO	No	NO	NO	NO	2
ENSG00000137944_TN_5d	5d	ENSG00000137944	KYAT3	Breast cancer	Wald ratio	rs10050189	0.045	0.012	0.000232	0.021	0.068	1.046	1.021	1.071	0.00769	TRUE	8.78228e-07	PASS	0.00773267	rs1409152_T_C	1	TRUE	368	0	0	0.274	0.0404	0.6857	0.9444	TRUE	Colocalised	NO	1	Likely casual	1	Likely casual	YES	NO	No	NO	NO	NO	2
ENSG00000137944_TN_IFN_40h	40h	ENSG00000137944	KYAT3	Breast cancer	Wald ratio	rs10050189	0.067	0.018	0.000232	0.031	0.102	1.069	1.032	1.107	0.00769	TRUE	1.96212e-28	PASS	0.00773267	rs1409152_T_C	1	TRUE	368	0.0195	0.0029	0.2715	0.04	0.6661	0.9433	TRUE	Colocalised	NO	1	Likely casual	1	Likely casual	YES	NO	No	NO	NO	NO	2
ENSG00000138777_CD4_Naive_stim_5d	5d	ENSG00000138777	PPA2	Prostate cancer	Wald ratio	rs3742015	0.083	0.011	3.78e-14	0.062	0.105	1.087	1.064	1.111	1.39e-11	TRUE	1.9339e-06	PASS	1.57269e-11	rs13104830_T_C	0.989995	TRUE	699	0	0	0.7754	0.0991	0.1255	0.5586	FALSE	Colocalised	NO	1	Likely casual	1	Likely casual	YES	NO	No	NO	NO	NO	2
ENSG00000138777_TCM_40h	40h	ENSG00000138777	PPA2	Prostate cancer	Wald ratio	rs3742015	0.19	0.025	3.78e-14	0.141	0.239	1.209	1.151	1.27	1.39e-11	TRUE	6.8187e-06	PASS	1.57269e-11	rs13104830_T_C	0.989995	TRUE	699	0	0	0.7754	0.0991	0.1255	0.5586	FALSE	Colocalised	NO	1	Likely casual	1	Likely casual	YES	NO	No	NO	NO	NO	2
ENSG00000138777_TN_5d	5d	ENSG00000138777	PPA2	Prostate cancer	Wald ratio	rs3742015	0.106	0.014	3.78e-14	0.079	0.134	1.112	1.082	1.143	1.39e-11	TRUE	6.63944e-09	PASS	1.57269e-11	rs13104830_T_C	0.989995	TRUE	699	0	0	0.812	0.0962	0.0919	0.4886	FALSE	Colocalised	NO	1	Likely casual	1	Likely casual	YES	NO	No	NO	NO	NO	2
ENSG00000139428_CD4_Memory_stim_16h	16h	ENSG00000139428	MMAB	Prostate cancer	Wald ratio	rs12916964	0.06	0.019	0.00127	0.024	0.097	1.062	1.024	1.102	0.0427	TRUE	0.00123541	#N/A	#N/A	rs12314392_G_A	0.995806	TRUE	1084	1.42e-05	0.0708198	4.56e-05	0.226077	0.703043	0.756676	TRUE	Colocalised	NO	1	Likely casual	1	Without DEG evidence for main finding	NO	NO	No	YES	NO	NO	0.5
ENSG00000139428_CD4_Naive_stim_40h	40h	ENSG00000139428	MMAB	Prostate cancer	Wald ratio	rs12916964	0.048	0.015	0.00127	0.019	0.077	1.049	1.019	1.08	0.0427	TRUE	0.00123541	#N/A	#N/A	rs12314392_G_A	0.995806	TRUE	1084	2.96e-07	0.0485552	9.48e-07	0.154687	0.796756	0.837418	TRUE	Colocalised	NO	1	Likely casual	1	Without DEG evidence for main finding	NO	NO	No	YES	NO	NO	0.5
ENSG00000139428_TCM_16h	16h	ENSG00000139428	MMAB	Prostate cancer	Wald ratio	rs79472853	0.048	0.015	0.00127	0.019	0.077	1.049	1.019	1.08	0.0427	TRUE	0.00123541	#N/A	#N/A	rs12314392_G_A	0.995806	TRUE	1084	0.000693055	0.091822	0.00221931	0.293422	0.611844	0.675872	FALSE	Colocalised	NO	1	Likely casual	1	Without DEG evidence for main finding	NO	NO	No	YES	NO	NO	0.5
ENSG00000140400_CD4_Naive_uns_0h	0h	ENSG00000140400	MAN2C1	Breast cancer	Wald ratio	rs16954513	-0.058	0.012	1.54e-06	-0.081	-0.034	0.944	0.922	0.966	0.000185	TRUE	1.07752e-07	PASS	0.00016322	rs11637586_C_G	1	TRUE	153	0.015	0.8957	0.0002	0.0119	0.0772	0.8665	TRUE	Colocalised	NO	3	With pleiotropic genes	1	Without DEG evidence for main finding	NO	NO	No	NO	NO	NO	0
ENSG00000140400_TN_0h	0h	ENSG00000140400	MAN2C1	Breast cancer	Wald ratio	rs79472853	-0.057	0.012	1.54e-06	-0.081	-0.034	0.944	0.922	0.967	0.000185	TRUE	3.87558e-06	PASS	0.00016322	rs11637586_C_G	1	TRUE	153	0.0141	0.8398	0.0003	0.0182	0.1277	0.8754	TRUE	Colocalised	NO	3	With pleiotropic genes	1	Without DEG evidence for main finding	NO	NO	No	NO	NO	NO	0
ENSG00000140905_CD4_Memory_stim_16h	16h	ENSG00000140905	GCSH	Ovarian cancer	Wald ratio	rs6420418	0.051	0.014	0.000326	0.023	0.079	1.052	1.023	1.082	0.0443	TRUE	1.86592e-07	PASS	0.0430207	rs1410_G_T	1	TRUE	1203	0.0153	0.0844	0.0336	0.1846	0.6822	0.7871	TRUE	Colocalised	NO	2	With pleiotropic genes	1	Likely casual	YES	NO	No	YES	NO	NO	2.5
ENSG00000140905_CD4_Memory_stim_5d	5d	ENSG00000140905	GCSH	Ovarian cancer	Wald ratio	rs6420418	0.129	0.034	0.000163	0.062	0.197	1.138	1.064	1.217	0.0345	TRUE	6.22794e-07	PASS	0.0303672	rs12444747_G_C	0.933293	TRUE	1203	0.0333	0.0736	0.073	0.1608	0.6593	0.8039	TRUE	Colocalised	NO	1	Likely casual	1	Likely casual	YES	NO	No	YES	NO	NO	2.5
ENSG00000140905_CD4_Naive_stim_16h	16h	ENSG00000140905	GCSH	Ovarian cancer	Wald ratio	rs79472853	0.049	0.014	0.000326	0.022	0.075	1.05	1.022	1.078	0.0443	TRUE	1.85238e-08	PASS	0.0430207	rs1410_G_T	1	TRUE	1203	0.0333	0.0736	0.073	0.1608	0.6593	0.8039	TRUE	Colocalised	NO	2	With pleiotropic genes	1	Likely casual	YES	NO	No	YES	NO	NO	2.5
ENSG00000140905_CD4_Naive_stim_40h	40h	ENSG00000140905	GCSH	Thyroid cancer	Wald ratio	rs79472853	0.097	0.023	2.68e-05	0.052	0.142	1.102	1.053	1.153	0.0219	TRUE	2.1685e-07	PASS	0.0232195	rs57876487_C_T	0.975401	TRUE	907	0	0.0822	0	0.1268	0.7909	0.8618	TRUE	Colocalised	NO	2	With pleiotropic genes	0	Without DEG evidence for main finding	NO	NO	No	NO	NO	NO	0
ENSG00000140905_CD4_Naive_stim_5d	5d	ENSG00000140905	GCSH	Thyroid cancer	Wald ratio	rs7185637	0.125	0.03	2.68e-05	0.067	0.184	1.134	1.069	1.202	0.0219	TRUE	7.36664e-08	PASS	0.0232195	rs57876487_C_T	0.975401	TRUE	907	0	0.0822	0	0.1268	0.7909	0.8618	TRUE	Colocalised	NO	2	With pleiotropic genes	0	Without DEG evidence for main finding	NO	NO	No	NO	NO	NO	0
ENSG00000140905_TCM_40h	40h	ENSG00000140905	GCSH	Ovarian cancer	Wald ratio	rs7185637	0.069	0.019	0.000326	0.031	0.107	1.072	1.032	1.113	0.0443	TRUE	9.66465e-18	PASS	0.0430207	rs1410_G_T	1	TRUE	1203	0.0333	0.0736	0.073	0.1608	0.6593	0.8039	TRUE	Colocalised	NO	2	With pleiotropic genes	1	Likely casual	YES	NO	No	YES	NO	NO	2.5
ENSG00000140905_TN_16h	16h	ENSG00000140905	GCSH	Ovarian cancer	Wald ratio	rs6420418	0.039	0.011	0.000326	0.018	0.06	1.039	1.018	1.062	0.0443	TRUE	3.44168e-06	PASS	0.0430207	rs1410_G_T	1	TRUE	1203	0.0333	0.0736	0.073	0.1608	0.6593	0.8039	TRUE	Colocalised	NO	2	With pleiotropic genes	1	Likely casual	YES	NO	No	YES	NO	NO	2.5
ENSG00000140905_TN_40h	40h	ENSG00000140905	GCSH	Ovarian cancer	Wald ratio	rs79472853	0.044	0.012	0.000341	0.02	0.069	1.045	1.02	1.071	0.0456	TRUE	2.05329e-19	PASS	0.0442208	rs7203546_A_G	0.952371	TRUE	1203	0.2631	0.0322	0.5774	0.0707	0.0565	0.4441	FALSE	Colocalised	NO	2	With pleiotropic genes	1	Likely casual	YES	NO	No	YES	NO	NO	2.5
ENSG00000140905_TN_40h	40h	ENSG00000140905	GCSH	Thyroid cancer	Wald ratio	rs79472853	0.076	0.018	3.65e-05	0.04	0.112	1.079	1.041	1.118	0.0269	TRUE	1.14759e-05	PASS	0.0281803	rs7203546_A_G	0.952371	TRUE	907	0	0.0822	0	0.1268	0.7909	0.8618	TRUE	Colocalised	NO	2	With pleiotropic genes	0	Without DEG evidence for main finding	NO	NO	No	NO	NO	NO	0
ENSG00000140905_TN_cycling_40h	40h	ENSG00000140905	GCSH	Thyroid cancer	Wald ratio	rs6503897	0.101	0.024	2.68e-05	0.054	0.148	1.106	1.055	1.159	0.0219	TRUE	4.75651e-20	PASS	0.0232195	rs57876487_C_T	0.975401	TRUE	907	0	0.0822	0	0.1268	0.7909	0.8618	TRUE	Colocalised	NO	2	With pleiotropic genes	0	Without DEG evidence for main finding	NO	NO	No	NO	NO	NO	0
ENSG00000140905_TN_HSP_5d	5d	ENSG00000140905	GCSH	Ovarian cancer	Wald ratio	rs4794318	0.077	0.022	0.000326	0.035	0.12	1.08	1.036	1.127	0.0443	TRUE	8.27857e-36	PASS	0.0430207	rs1410_G_T	1	TRUE	1203	0.0333	0.0736	0.073	0.1608	0.6593	0.8039	TRUE	Colocalised	NO	2	With pleiotropic genes	1	Likely casual	YES	NO	No	YES	NO	NO	2.5
ENSG00000140905_TN_IFN_5d	5d	ENSG00000140905	GCSH	Ovarian cancer	Wald ratio	rs12051851	0.07	0.02	0.000326	0.032	0.109	1.073	1.032	1.115	0.0443	TRUE	1.13119e-19	PASS	0.0430207	rs1410_G_T	1	TRUE	1203	0.0333	0.0736	0.073	0.1608	0.6593	0.8039	TRUE	Colocalised	NO	2	With pleiotropic genes	1	Likely casual	YES	NO	No	YES	NO	NO	2.5
ENSG00000141295_TCM_5d	5d	ENSG00000141295	SCRN2	Breast cancer	Wald ratio	rs12051851	-0.034	0.011	0.00176	-0.056	-0.013	0.966	0.945	0.987	0.0337	TRUE	2.70831e-11	PASS	0.0332614	rs60123006_A_G	0.905238	TRUE	740	0.0653	0.8229	0.0016	0.0195	0.0907	0.8232	TRUE	Colocalised	NO	1	Likely casual	1	Without DEG evidence for main finding	NO	NO	No	NO	NO	NO	0
ENSG00000141295_TN_IFN_5d	5d	ENSG00000141295	SCRN2	Breast cancer	Wald ratio	rs7221830	-0.03	0.009	0.00169	-0.048	-0.011	0.971	0.953	0.989	0.0326	TRUE	6.21838e-07	PASS	0.032215	rs11871969_A_G	0.796412	TRUE	740	0.8882	0.0211	0.0848	0.002	0.0039	0.6592	FALSE	Colocalised	NO	1	Likely casual	1	Without DEG evidence for main finding	NO	NO	No	NO	NO	NO	0
ENSG00000141556_CD4_Memory_uns_0h	0h	ENSG00000141556	TBCD	Breast cancer	Wald ratio	rs6421983	0.031	0.009	0.000277	0.014	0.048	1.032	1.015	1.049	0.00873	TRUE	5.72295e-07	PASS	0.00877368	rs3744157_C_T	0.747142	TRUE	661	0.0137	0.004	0.6495	0.1915	0.1414	0.4248	FALSE	Colocalised	NO	1	Likely casual	1	Likely casual	YES	NO	No	NO	NO	NO	2
ENSG00000141556_TN_0h	0h	ENSG00000141556	TBCD	Breast cancer	Wald ratio	rs6421983	0.027	0.008	0.000277	0.013	0.042	1.028	1.013	1.043	0.00873	TRUE	1.57978e-09	PASS	0.00877368	rs3744157_C_T	0.747142	TRUE	661	0.691	0.2039	0.0583	0.0172	0.0296	0.6328	FALSE	Colocalised	NO	1	Likely casual	1	Likely casual	YES	NO	No	NO	NO	NO	2
ENSG00000141556_TN_IFN_5d	5d	ENSG00000141556	TBCD	Breast cancer	Wald ratio	rs6421983	0.028	0.009	0.00127	0.011	0.045	1.028	1.011	1.046	0.0277	TRUE	1.35493e-07	PASS	0.027588	rs12051851_G_C	0.809527	TRUE	661	0.6106	0.1801	0.124	0.0365	0.0488	0.5719	FALSE	Colocalised	NO	1	Likely casual	1	Likely casual	YES	NO	No	NO	NO	NO	2
ENSG00000142089_CD4_Memory_stim_5d	5d	ENSG00000142089	IFITM3	Breast cancer	Wald ratio	rs6421983	-0.031	0.009	0.000844	-0.049	-0.013	0.969	0.952	0.987	0.0192	TRUE	3.70088e-26	PASS	0.0190352	rs34481144_T_C	0.890266	TRUE	603	0.0096	0.0098	0.4048	0.415	0.1608	0.2792	FALSE	Colocalised	NO	3	With pleiotropic genes	2	With pleiotropy genes	YES	NO	No	NO	NO	NO	1
ENSG00000142089_CD4_Naive_stim_16h	16h	ENSG00000142089	IFITM3	Breast cancer	Wald ratio	rs56232455	-0.032	0.01	0.000844	-0.051	-0.013	0.969	0.951	0.987	0.0192	TRUE	1.30757e-05	PASS	0.0190352	rs34481144_T_C	0.890266	TRUE	603	0	0	0.415	0.4254	0.1596	0.2728	FALSE	Colocalised	NO	3	With pleiotropic genes	2	With pleiotropy genes	YES	NO	No	NO	NO	NO	1
ENSG00000142089_CD4_Naive_stim_40h	40h	ENSG00000142089	IFITM3	Breast cancer	Wald ratio	rs6421983	-0.026	0.008	0.000844	-0.042	-0.011	0.974	0.959	0.989	0.0192	TRUE	5.28098e-07	PASS	0.0190352	rs34481144_T_C	0.890266	TRUE	603	0.0001	0.0001	0.3878	0.3975	0.2145	0.3505	FALSE	Colocalised	NO	3	With pleiotropic genes	2	With pleiotropy genes	YES	NO	No	NO	NO	NO	1
ENSG00000142089_CD4_Naive_stim_5d	5d	ENSG00000142089	IFITM3	Breast cancer	Wald ratio	rs56232455	-0.03	0.009	0.000844	-0.048	-0.013	0.97	0.953	0.988	0.0192	TRUE	3.09937e-06	PASS	0.0190352	rs34481144_T_C	0.890266	TRUE	603	0.0003	0.0003	0.3654	0.3744	0.2596	0.4094	FALSE	Colocalised	NO	3	With pleiotropic genes	2	With pleiotropy genes	YES	NO	No	NO	NO	NO	1
ENSG00000142089_CD4_Naive_uns_0h	0h	ENSG00000142089	IFITM3	Breast cancer	Wald ratio	rs6421983	-0.029	0.008	0.000707	-0.045	-0.012	0.972	0.956	0.988	0.0177	TRUE	1.37029e-08	PASS	0.017722	rs6421983_T_C	0.890266	TRUE	603	0.0003	0.0003	0.3654	0.3744	0.2596	0.4094	FALSE	Colocalised	NO	3	With pleiotropic genes	2	With pleiotropy genes	YES	NO	No	NO	NO	NO	1
ENSG00000142089_nTreg_40h	40h	ENSG00000142089	IFITM3	Breast cancer	Wald ratio	rs34481144	-0.035	0.01	0.000844	-0.055	-0.014	0.966	0.946	0.986	0.0192	TRUE	2.35771e-32	PASS	0.0190352	rs34481144_T_C	0.890266	TRUE	603	0.0003	0.0003	0.3654	0.3744	0.2596	0.4094	FALSE	Colocalised	NO	3	With pleiotropic genes	2	With pleiotropy genes	YES	NO	No	NO	NO	NO	1
ENSG00000142089_T_ER-stress_5d	5d	ENSG00000142089	IFITM3	Breast cancer	Wald ratio	rs56232455	-0.034	0.01	0.00102	-0.054	-0.014	0.967	0.947	0.986	0.0228	TRUE	2.2863e-05	PASS	0.0226734	rs6421983_T_C	0.938349	TRUE	603	0	0.3593	0	0.3682	0.2725	0.4253	FALSE	Colocalised	NO	3	With pleiotropic genes	2	With pleiotropy genes	YES	NO	No	NO	NO	NO	1
ENSG00000142089_TCM_40h	40h	ENSG00000142089	IFITM3	Breast cancer	Wald ratio	rs34481144	-0.022	0.007	0.000844	-0.035	-0.009	0.978	0.966	0.991	0.0192	TRUE	1.0344e-33	PASS	0.0190352	rs34481144_T_C	0.890266	TRUE	603	0.0001	0.0002	0.4145	0.425	0.1602	0.2737	FALSE	Colocalised	NO	3	With pleiotropic genes	2	With pleiotropy genes	YES	NO	No	NO	NO	NO	1
ENSG00000142089_TCM_5d	5d	ENSG00000142089	IFITM3	Breast cancer	Wald ratio	rs34481144	-0.027	0.008	0.00102	-0.043	-0.011	0.973	0.957	0.989	0.0228	TRUE	7.01785e-18	PASS	0.0226734	rs6421983_T_C	0.938349	TRUE	603	0	0.3593	0	0.3682	0.2725	0.4253	FALSE	Colocalised	NO	3	With pleiotropic genes	2	With pleiotropy genes	YES	NO	No	NO	NO	NO	1
ENSG00000142089_TCM_LA	Lowly active	ENSG00000142089	IFITM3	Breast cancer	Wald ratio	rs34481144	-0.034	0.01	0.000844	-0.053	-0.014	0.967	0.948	0.986	0.0192	TRUE	0.000778962	#N/A	#N/A	rs34481144_T_C	0.890266	TRUE	690	0.000123622	0.403769	0.000127503	0.416264	0.179716	0.301546	FALSE	Colocalised	NO	3	With pleiotropic genes	2	With pleiotropy genes	YES	NO	No	NO	NO	NO	1
ENSG00000142089_TEM_16h	16h	ENSG00000142089	IFITM3	Breast cancer	Wald ratio	rs6421983	-0.033	0.01	0.000707	-0.053	-0.014	0.967	0.949	0.986	0.0177	TRUE	2.16079e-05	PASS	0.017722	rs6421983_T_C	0.890266	TRUE	603	0.4336	0.4447	0.0302	0.0309	0.0606	0.6624	FALSE	Colocalised	NO	3	With pleiotropic genes	2	With pleiotropy genes	YES	NO	No	NO	NO	NO	1
ENSG00000142089_TEM_5d	5d	ENSG00000142089	IFITM3	Breast cancer	Wald ratio	rs6421983	-0.031	0.009	0.00102	-0.049	-0.012	0.97	0.952	0.988	0.0228	TRUE	5.28364e-14	PASS	0.0226734	rs6421983_T_C	0.938349	TRUE	603	0	0.3593	0	0.3682	0.2725	0.4253	FALSE	Colocalised	NO	3	With pleiotropic genes	2	With pleiotropy genes	YES	NO	No	NO	NO	NO	1
ENSG00000142089_TEM_LA	Lowly active	ENSG00000142089	IFITM3	Breast cancer	Wald ratio	rs6421983	-0.037	0.011	0.000707	-0.058	-0.016	0.964	0.944	0.985	0.0177	TRUE	0.000598647	#N/A	#N/A	rs6421983_T_C	0.890266	TRUE	690	0.0104965	0.41302	0.010826	0.425846	0.139811	0.247166	FALSE	Colocalised	NO	3	With pleiotropic genes	2	With pleiotropy genes	YES	NO	No	NO	NO	NO	1
ENSG00000142089_TM_ER-stress_40h	40h	ENSG00000142089	IFITM3	Breast cancer	Wald ratio	rs6421983	-0.029	0.009	0.000707	-0.046	-0.012	0.971	0.955	0.988	0.0177	TRUE	2.70806e-09	PASS	0.017722	rs6421983_T_C	0.890266	TRUE	603	0.4336	0.4447	0.0302	0.0309	0.0606	0.6624	FALSE	Colocalised	NO	3	With pleiotropic genes	2	With pleiotropy genes	YES	NO	No	NO	NO	NO	1
ENSG00000142089_TN_0h	0h	ENSG00000142089	IFITM3	Breast cancer	Wald ratio	rs6421983	-0.028	0.008	0.000707	-0.044	-0.012	0.972	0.957	0.988	0.0177	TRUE	1.69721e-05	PASS	0.017722	rs6421983_T_C	0.890266	TRUE	603	0.4336	0.4447	0.0302	0.0309	0.0606	0.6624	FALSE	Colocalised	NO	3	With pleiotropic genes	2	With pleiotropy genes	YES	NO	No	NO	NO	NO	1
ENSG00000142089_TN_40h	40h	ENSG00000142089	IFITM3	Breast cancer	Wald ratio	rs6421983	-0.024	0.007	0.000844	-0.038	-0.01	0.976	0.963	0.99	0.0192	TRUE	7.15015e-06	PASS	0.0190352	rs34481144_T_C	0.890266	TRUE	603	0	0	0.384	0.3936	0.2224	0.3611	FALSE	Colocalised	NO	3	With pleiotropic genes	2	With pleiotropy genes	YES	NO	No	NO	NO	NO	1
ENSG00000142089_TN_5d	5d	ENSG00000142089	IFITM3	Breast cancer	Wald ratio	rs6421983	-0.03	0.009	0.000844	-0.047	-0.012	0.971	0.954	0.988	0.0192	TRUE	1.70387e-06	PASS	0.0190352	rs34481144_T_C	0.890266	TRUE	603	0	0	0.384	0.3936	0.2224	0.3611	FALSE	Colocalised	NO	3	With pleiotropic genes	2	With pleiotropy genes	YES	NO	No	NO	NO	NO	1
ENSG00000142089_TN_cycling_40h	40h	ENSG00000142089	IFITM3	Breast cancer	Wald ratio	rs56232455	-0.028	0.008	0.000844	-0.044	-0.011	0.973	0.957	0.989	0.0192	TRUE	1.22006e-12	PASS	0.0190352	rs34481144_T_C	0.890266	TRUE	603	0	0	0.384	0.3936	0.2224	0.3611	FALSE	Colocalised	NO	3	With pleiotropic genes	2	With pleiotropy genes	YES	NO	No	NO	NO	NO	1
ENSG00000142089_TN_cycling_5d	5d	ENSG00000142089	IFITM3	Breast cancer	Wald ratio	rs4390169	-0.035	0.01	0.000844	-0.055	-0.014	0.966	0.946	0.986	0.0192	TRUE	6.88514e-07	PASS	0.0190352	rs34481144_T_C	0.890266	TRUE	603	0	0	0.384	0.3936	0.2224	0.3611	FALSE	Colocalised	NO	3	With pleiotropic genes	2	With pleiotropy genes	YES	NO	No	NO	NO	NO	1
ENSG00000142089_TN_HSP_5d	5d	ENSG00000142089	IFITM3	Breast cancer	Wald ratio	rs12025371	-0.031	0.009	0.000844	-0.05	-0.013	0.969	0.952	0.987	0.0192	TRUE	8.44118e-07	PASS	0.0190352	rs34481144_T_C	0.890266	TRUE	603	0	0	0.384	0.3936	0.2224	0.3611	FALSE	Colocalised	NO	3	With pleiotropic genes	2	With pleiotropy genes	YES	NO	No	NO	NO	NO	1
ENSG00000142089_TN_IFN_5d	5d	ENSG00000142089	IFITM3	Breast cancer	Wald ratio	rs7642319	-0.032	0.01	0.000844	-0.051	-0.013	0.968	0.95	0.987	0.0192	TRUE	8.94384e-06	PASS	0.0190352	rs34481144_T_C	0.890266	TRUE	603	0.0149	0.0152	0.4091	0.4194	0.1414	0.2522	FALSE	Colocalised	NO	3	With pleiotropic genes	2	With pleiotropy genes	YES	NO	No	NO	NO	NO	1
ENSG00000142089_TN_IFN_LA	Lowly active	ENSG00000142089	IFITM3	Breast cancer	Wald ratio	rs35495505	-0.039	0.012	0.000844	-0.062	-0.016	0.962	0.94	0.984	0.0192	TRUE	0.000778962	#N/A	#N/A	rs34481144_T_C	0.890266	TRUE	690	0.00392426	0.360458	0.00404745	0.371514	0.260056	0.411762	FALSE	Colocalised	NO	3	With pleiotropic genes	2	With pleiotropy genes	YES	NO	No	NO	NO	NO	1
ENSG00000142089_TN_LA	Lowly active	ENSG00000142089	IFITM3	Breast cancer	Wald ratio	rs62384495	-0.033	0.01	0.00102	-0.053	-0.013	0.968	0.949	0.987	0.0228	TRUE	0.00102977	#N/A	#N/A	rs6421983_T_C	0.938349	TRUE	690	1.27e-08	0.407576	1.31e-08	0.420199	0.172225	0.290713	FALSE	Colocalised	NO	3	With pleiotropic genes	2	With pleiotropy genes	YES	NO	No	NO	NO	NO	1
ENSG00000143537_TCM_5d	5d	ENSG00000143537	ADAM15	Breast cancer	Wald ratio	rs12202419	-0.048	0.012	0.000108	-0.072	-0.023	0.954	0.931	0.977	0.00446	TRUE	9.16297e-06	PASS	0.00457487	rs4745_A_T	0.995978	TRUE	402	0	0	0.0668	0.5258	0.4074	0.4366	FALSE	Colocalised	NO	1	Likely casual	1	Without DEG evidence for main finding	NO	NO	No	YES	NO	YES	1.5
ENSG00000143537_TN_IFN_40h	40h	ENSG00000143537	ADAM15	Breast cancer	Wald ratio	rs77711029	-0.059	0.012	2.94e-07	-0.082	-0.037	0.942	0.921	0.964	6.44e-05	TRUE	1.41523e-08	PASS	5.48326e-05	rs4246529_C_T	0.98774	TRUE	402	0	0	0.0668	0.5258	0.4074	0.4366	FALSE	Colocalised	NO	3	With pleiotropic genes	1	Without DEG evidence for main finding	NO	NO	No	YES	NO	YES	1.5
ENSG00000144741_CD4_Naive_stim_5d	5d	ENSG00000144741	SLC25A26	Breast cancer	Wald ratio	rs2060452	0.029	0.009	0.00136	0.011	0.046	1.029	1.011	1.047	0.0293	TRUE	1.27455e-10	PASS	0.0290662	rs12488247_C_G	0.832983	TRUE	544	0.1678	0.0142	0.5749	0.0485	0.1946	0.8004	TRUE	Colocalised	NO	2	With pleiotropic genes	1	Without DEG evidence for main finding	NO	NO	No	NO	NO	NO	0
ENSG00000145386_CD4_Memory_stim_40h	40h	ENSG00000145386	CCNA2	Breast cancer	Wald ratio	rs11467	-0.186	0.047	6.77e-05	-0.278	-0.095	0.83	0.758	0.91	0.0032	TRUE	1.07079e-11	PASS	0.00331918	rs67775544_A_G	1	TRUE	693	0.0146	0.0053	0.0988	0.0348	0.8465	0.9605	TRUE	Colocalised	NO	2	With pleiotropic genes	0	Without DEG evidence for main finding	NO	NO	No	NO	YES	YES	2
ENSG00000145781_CD4_Naive_stim_40h	40h	ENSG00000145781	COMMD10	Breast cancer	Wald ratio	rs35834813	0.04	0.013	0.00253	0.014	0.066	1.041	1.014	1.069	0.0446	TRUE	2.98124e-05	PASS	0.0438166	rs76206224_T_C	0.870857	TRUE	862	0.5336	0.089	0.2727	0.0454	0.0593	0.5661	FALSE	Colocalised	NO	1	Likely casual	1	Likely casual	YES	NO	No	NO	NO	NO	2
ENSG00000146109_TCM_16h	16h	ENSG00000146109	ABT1	Prostate cancer	Wald ratio	rs2073932	-0.054	0.015	0.000458	-0.085	-0.024	0.947	0.919	0.976	0.0195	TRUE	4.63e-06	PASS	0.0184345	rs12195971_A_G	0.991	TRUE	776	0.491	0.138	0.18	0.05	0.141	0.7382	TRUE	Colocalised	NO	1	Likely casual	1	Without DEG evidence for main finding	NO	YES	No	NO	NO	NO	0
ENSG00000146833_CD4_Memory_stim_5d	5d	ENSG00000146833	TRIM4	Breast cancer	Wald ratio	rs3124767	-0.054	0.016	0.00081	-0.086	-0.022	0.947	0.918	0.978	0.0192	TRUE	1.17152e-15	PASS	0.0190352	rs2571997_A_C	0.969498	TRUE	336	0.624	0.333	0.0229	0.0122	0.0079	0.3933	FALSE	Colocalised	NO	1	Likely casual	1	Likely casual	YES	NO	No	NO	NO	NO	2
ENSG00000146833_TCM_5d	5d	ENSG00000146833	TRIM4	Breast cancer	Wald ratio	rs2073932	-0.048	0.016	0.00197	-0.078	-0.018	0.953	0.925	0.983	0.037	TRUE	1.91749e-05	PASS	0.0364663	rs2572009_A_G	0.933025	TRUE	336	0.8754	0.0603	0.0321	0.0022	0.03	0.9322	TRUE	Colocalised	NO	1	Likely casual	1	Likely casual	YES	NO	No	NO	NO	NO	2
ENSG00000147526_CD4_Naive_stim_16h	16h	ENSG00000147526	TACC1	Prostate cancer	Wald ratio	rs2073932	0.073	0.017	2.59e-05	0.039	0.107	1.076	1.04	1.113	0.00178	TRUE	1.63e-13	PASS	0.00162531	rs28425558_G_A	0.623	FALSE	596	0.385	0.046	0.26	0.031	0.278	0.8997	TRUE	Colocalised	NO	1	Likely casual	1	Likely casual	YES	NO	No	NO	NO	NO	2
ENSG00000147526_TN_16h	16h	ENSG00000147526	TACC1	Prostate cancer	Wald ratio	rs2073932	0.048	0.015	0.0013	0.019	0.077	1.049	1.019	1.08	0.0434	TRUE	3.59e-06	PASS	0.0417297	rs11467_G_A	0.784	TRUE	596	0.513	0.05	0.347	0.034	0.056	0.6222	FALSE	Colocalised	NO	1	Likely casual	1	Likely casual	YES	NO	No	NO	NO	NO	2
ENSG00000148290_CD4_Memory_stim_16h	16h	ENSG00000148290	SURF1	Breast cancer	Wald ratio	rs3124767	-0.027	0.009	0.00284	-0.045	-0.009	0.973	0.956	0.991	0.0483	TRUE	0.00261844	#N/A	#N/A	rs3124768_G_A	1	TRUE	931	1.19e-05	0.0342557	0.000326868	0.944524	0.0208812	0.0216294	FALSE	Colocalised	NO	1	Likely casual	1	Likely casual	YES	NO	No	NO	NO	NO	2
ENSG00000148290_CD4_Memory_uns_0h	0h	ENSG00000148290	SURF1	Breast cancer	Wald ratio	rs174560	-0.027	0.009	0.00284	-0.045	-0.009	0.973	0.956	0.991	0.0483	TRUE	0.00261844	#N/A	#N/A	rs3124768_G_A	1	TRUE	931	0.000771618	0.0337904	0.0212761	0.931703	0.0124586	0.0131954	FALSE	Colocalised	NO	1	Likely casual	1	Likely casual	YES	NO	No	NO	NO	NO	2
ENSG00000148290_CD4_Naive_stim_5d	5d	ENSG00000148290	SURF1	Breast cancer	Wald ratio	rs174560	-0.037	0.012	0.0018	-0.061	-0.014	0.963	0.941	0.986	0.0341	TRUE	0.00181436	#N/A	#N/A	rs2073932_A_G	0.902232	TRUE	931	8.65e-06	0.0345861	0.000238505	0.953646	0.0115212	0.011937	FALSE	Colocalised	NO	1	Likely casual	1	Likely casual	YES	NO	No	NO	NO	NO	2
ENSG00000148290_CD4_Naive_uns_0h	0h	ENSG00000148290	SURF1	Breast cancer	Wald ratio	rs174560	-0.025	0.008	0.00284	-0.041	-0.009	0.975	0.96	0.991	0.0483	TRUE	0.00261844	#N/A	#N/A	rs3124768_G_A	1	TRUE	931	2.3e-07	0.0346523	6.34e-06	0.955473	0.00986853	0.0102228	FALSE	Colocalised	NO	1	Likely casual	1	Likely casual	YES	NO	No	NO	NO	NO	2
ENSG00000148290_TCM_16h	16h	ENSG00000148290	SURF1	Breast cancer	Wald ratio	rs174560	-0.027	0.009	0.00284	-0.045	-0.009	0.973	0.956	0.991	0.0483	TRUE	0.00261844	#N/A	#N/A	rs3124768_G_A	1	TRUE	931	5.72e-06	0.034638	0.000157666	0.955078	0.0101206	0.0104855	FALSE	Colocalised	NO	1	Likely casual	1	Likely casual	YES	NO	No	NO	NO	NO	2
ENSG00000148290_TN_0h	0h	ENSG00000148290	SURF1	Breast cancer	Wald ratio	rs174560	-0.024	0.008	0.00284	-0.04	-0.008	0.976	0.961	0.992	0.0483	TRUE	0.00261844	#N/A	#N/A	rs3124768_G_A	1	TRUE	931	1.01e-06	0.0346407	2.79e-05	0.955151	0.0101796	0.0105452	FALSE	Colocalised	NO	1	Likely casual	1	Likely casual	YES	NO	No	NO	NO	NO	2
ENSG00000148290_TN_5d	5d	ENSG00000148290	SURF1	Breast cancer	Wald ratio	rs174560	-0.033	0.011	0.0018	-0.053	-0.012	0.968	0.948	0.988	0.0341	TRUE	0.00181436	#N/A	#N/A	rs2073932_A_G	0.902232	TRUE	931	8.32e-07	0.0347846	2.29e-05	0.959123	0.00606861	0.00628746	FALSE	Colocalised	NO	1	Likely casual	1	Likely casual	YES	NO	No	NO	NO	NO	2
ENSG00000149485_CD4_Memory_stim_16h	16h	ENSG00000149485	FADS1	Lung cancer	Wald ratio	rs28456	-0.071	0.019	0.000164	-0.107	-0.034	0.932	0.898	0.967	0.0298	TRUE	1.29069e-05	PASS	0.0301397	rs174548_G_C	0.995455	TRUE	503	0.0001	0.0008	0.1159	0.6218	0.2614	0.2959	FALSE	Colocalised	NO	3	With pleiotropic genes	1	Without DEG evidence for main finding	NO	NO	No	YES	NO	YES	1.5
ENSG00000149485_CD4_Memory_stim_40h	40h	ENSG00000149485	FADS1	Lung cancer	Wald ratio	rs10159730	-0.081	0.022	0.000164	-0.123	-0.039	0.922	0.884	0.962	0.0298	TRUE	1.37259e-05	PASS	0.0301397	rs174548_G_C	0.995455	TRUE	504	0.0001	0.0008	0.1177	0.6311	0.2503	0.284	FALSE	Colocalised	NO	3	With pleiotropic genes	1	Without DEG evidence for main finding	NO	NO	No	YES	NO	YES	1.5
ENSG00000149485_CD4_Memory_stim_5d	5d	ENSG00000149485	FADS1	Lung cancer	Wald ratio	rs9931366	-0.08	0.021	0.000164	-0.122	-0.038	0.923	0.885	0.962	0.0298	TRUE	6.51081e-10	PASS	0.0301397	rs174548_G_C	0.995455	TRUE	503	0.0001	0.0008	0.1159	0.6218	0.2614	0.2959	FALSE	Colocalised	NO	3	With pleiotropic genes	1	Without DEG evidence for main finding	NO	NO	No	YES	NO	YES	1.5
ENSG00000149485_CD4_Naive_stim_16h	16h	ENSG00000149485	FADS1	Lung cancer	Wald ratio	rs7196789	-0.067	0.018	0.000164	-0.102	-0.032	0.935	0.903	0.968	0.0298	TRUE	4.0583e-10	PASS	0.0301397	rs174548_G_C	0.995455	TRUE	504	0.0001	0.0008	0.1177	0.6311	0.2503	0.284	FALSE	Colocalised	NO	3	With pleiotropic genes	1	Without DEG evidence for main finding	NO	NO	No	YES	NO	YES	1.5
ENSG00000149485_TCM_16h	16h	ENSG00000149485	FADS1	Lung cancer	Wald ratio	rs11495981	-0.066	0.018	0.000164	-0.101	-0.032	0.936	0.904	0.969	0.0298	TRUE	5.59308e-06	PASS	0.0301397	rs174548_G_C	0.995455	TRUE	503	0.1171	0.6281	0.0265	0.1424	0.0859	0.3764	FALSE	Colocalised	NO	3	With pleiotropic genes	1	Without DEG evidence for main finding	NO	NO	No	YES	NO	YES	1.5
ENSG00000149485_TCM_40h	40h	ENSG00000149485	FADS1	Lung cancer	Wald ratio	rs740122	-0.078	0.021	0.000164	-0.119	-0.038	0.925	0.888	0.963	0.0298	TRUE	1.59096e-07	PASS	0.0301397	rs174548_G_C	0.995455	TRUE	504	0.1172	0.6285	0.0266	0.1426	0.0851	0.3737	FALSE	Colocalised	NO	3	With pleiotropic genes	1	Without DEG evidence for main finding	NO	NO	No	YES	NO	YES	1.5
ENSG00000149485_TCM_5d	5d	ENSG00000149485	FADS1	Lung cancer	Wald ratio	rs740122	-0.1	0.026	0.000164	-0.152	-0.048	0.905	0.859	0.953	0.0298	TRUE	2.8466e-10	PASS	0.0301397	rs174548_G_C	0.995455	TRUE	504	0.1172	0.6285	0.0266	0.1426	0.0851	0.3737	FALSE	Colocalised	NO	3	With pleiotropic genes	1	Without DEG evidence for main finding	NO	NO	No	YES	NO	YES	1.5
ENSG00000149485_TEM_16h	16h	ENSG00000149485	FADS1	Lung cancer	Wald ratio	rs740122	-0.071	0.019	0.000164	-0.108	-0.034	0.931	0.898	0.967	0.0298	TRUE	7.5767e-06	PASS	0.0301397	rs174548_G_C	0.995455	TRUE	503	0.1171	0.6281	0.0265	0.1424	0.0859	0.3764	FALSE	Colocalised	NO	3	With pleiotropic genes	1	Without DEG evidence for main finding	NO	NO	No	YES	NO	YES	1.5
ENSG00000149485_TN_16h	16h	ENSG00000149485	FADS1	Lung cancer	Wald ratio	rs7725687	-0.061	0.016	0.000164	-0.092	-0.029	0.941	0.912	0.971	0.0298	TRUE	9.44546e-06	PASS	0.0301397	rs174548_G_C	0.995455	TRUE	503	0.1171	0.6281	0.0265	0.1424	0.0859	0.3764	FALSE	Colocalised	NO	3	With pleiotropic genes	1	Without DEG evidence for main finding	NO	NO	No	YES	NO	YES	1.5
ENSG00000149485_TN_40h	40h	ENSG00000149485	FADS1	Lung cancer	Wald ratio	rs7721255	-0.067	0.019	0.000397	-0.104	-0.03	0.935	0.901	0.971	0.0453	TRUE	5.75869e-07	PASS	0.0457708	rs174560_C_T	0.986319	TRUE	503	0.1171	0.6281	0.0265	0.1424	0.0859	0.3764	FALSE	Colocalised	NO	3	With pleiotropic genes	1	Without DEG evidence for main finding	NO	NO	No	YES	NO	YES	1.5
ENSG00000150867_TN_40h	40h	ENSG00000150867	PIP4K2A	Prostate cancer	Wald ratio	rs2340536	0.061	0.017	0.000377	0.027	0.094	1.063	1.028	1.099	0.0168	TRUE	4.37013e-05	PASS	0.0159771	rs7088318_C_A	0.961643	TRUE	586	0.5697	0.326	0.038	0.0217	0.0445	0.6725	FALSE	Colocalised	NO	1	Likely casual	1	Likely casual	YES	NO	No	NO	NO	YES	3
ENSG00000102898_TCM_16h	16h	ENSG00000102898	NUTF2	Ovarian cancer	Wald ratio	rs35199395	-0.097	0.027	0.000319	-0.15	-0.044	0.908	0.861	0.957	0.0443	TRUE	1.01983e-08	PASS	0.0430207	rs2003099_C_T	1	TRUE	333	0.0059	0.099	0.0041	0.0674	0.8236	0.9244	TRUE	Colocalised	YES	1	Likely casual	1	Without DEG evidence for main finding	NO	NO	No	YES	NO	NO	1
ENSG00000102898_TN_16h	16h	ENSG00000102898	NUTF2	Ovarian cancer	Wald ratio	rs35199395	-0.089	0.022	5.32e-05	-0.131	-0.046	0.915	0.877	0.955	0.0142	TRUE	4.37822e-13	PASS	0.0119898	rs6499145_C_T	1	TRUE	333	0.0059	0.099	0.0041	0.0674	0.8236	0.9244	TRUE	Colocalised	YES	1	Likely casual	1	Without DEG evidence for main finding	NO	NO	No	YES	NO	NO	1
ENSG00000153814_CD4_Memory_uns_0h	0h	ENSG00000153814	JAZF1	Breast cancer	Wald ratio	rs9438529	-0.028	0.009	0.00132	-0.045	-0.011	0.972	0.956	0.989	0.0288	TRUE	1.13783e-09	PASS	0.0286631	rs10951192_G_C	0.879506	TRUE	414	0.7999	0.1435	0.0343	0.0061	0.0163	0.7261	TRUE	Colocalised	NO	1	Likely casual	1	Without DEG evidence for main finding	NO	NO	No	NO	NO	NO	0
ENSG00000153814_CD4_Naive_stim_16h	16h	ENSG00000153814	JAZF1	Breast cancer	Wald ratio	rs1612843	-0.025	0.007	0.000541	-0.039	-0.011	0.975	0.962	0.989	0.0145	TRUE	1.16043e-36	PASS	0.0145817	rs740122_A_G	1	TRUE	414	0.037	0.5698	0.0066	0.1019	0.2846	0.7363	TRUE	Colocalised	NO	1	Likely casual	1	Without DEG evidence for main finding	NO	NO	No	NO	NO	NO	0
ENSG00000153814_CD4_Naive_uns_0h	0h	ENSG00000153814	JAZF1	Breast cancer	Wald ratio	rs11383451	-0.021	0.006	0.000541	-0.032	-0.009	0.98	0.968	0.991	0.0145	TRUE	2.18083e-08	PASS	0.0145817	rs740122_A_G	1	TRUE	414	0.7898	0.0453	0.1417	0.0081	0.0151	0.6499	FALSE	Colocalised	NO	1	Likely casual	1	Without DEG evidence for main finding	NO	NO	No	NO	NO	NO	0
ENSG00000153814_TN_0h	0h	ENSG00000153814	JAZF1	Breast cancer	Wald ratio	rs4784667	-0.019	0.005	0.000541	-0.029	-0.008	0.981	0.971	0.992	0.0145	TRUE	5.6504e-06	PASS	0.0145817	rs740122_A_G	1	TRUE	414	0.7898	0.0453	0.1417	0.0081	0.0151	0.6499	FALSE	Colocalised	NO	1	Likely casual	1	Without DEG evidence for main finding	NO	NO	No	NO	NO	NO	0
ENSG00000155542_CD4_Naive_stim_16h	16h	ENSG00000155542	SETD9	Breast cancer	Wald ratio	rs4784667	-0.053	0.007	2.73e-14	-0.066	-0.039	0.949	0.936	0.962	1.13e-11	TRUE	3.77539e-18	PASS	1.06414e-11	rs7721255_A_G	0.974813	TRUE	567	0	0	0.0001	0.9999	0	0	FALSE	Colocalised	NO	1	Likely casual	1	Likely casual	YES	NO	No	YES	NO	NO	2.5
ENSG00000155542_TEM_5d	5d	ENSG00000155542	SETD9	Breast cancer	Wald ratio	rs2782652	-0.089	0.012	2.32e-14	-0.112	-0.066	0.915	0.894	0.936	1e-11	TRUE	3.23404e-07	PASS	9.46024e-12	rs832402_C_T	0.993802	TRUE	567	0	0	0	1	0	0	FALSE	Colocalised	NO	1	Likely casual	1	Likely casual	YES	NO	No	YES	NO	NO	2.5
ENSG00000156170_TN_40h	40h	ENSG00000156170	NDUFAF6	Breast cancer	Wald ratio	rs839758	0.039	0.012	0.00153	0.015	0.064	1.04	1.015	1.066	0.0317	TRUE	1.00797e-07	PASS	0.0314754	rs2904889_G_T	0.622609	FALSE	443	0.7638	0.0366	0.1596	0.0076	0.0323	0.8093	TRUE	Colocalised	NO	1	Likely casual	1	Likely casual	YES	NO	No	NO	NO	NO	2
ENSG00000156502_CD4_Memory_stim_5d	5d	ENSG00000156502	SUPV3L1	Prostate cancer	Wald ratio	rs839758	-0.057	0.015	0.000169	-0.087	-0.028	0.944	0.916	0.973	0.00861	TRUE	6.93325e-09	PASS	0.00834614	rs9663238_A_G	1	TRUE	522	0.9115	0.0588	0.0245	0.0016	0.0037	0.7015	TRUE	Colocalised	NO	1	Likely casual	1	Without DEG evidence for main finding	NO	NO	No	NO	NO	NO	0
ENSG00000156502_CD4_Naive_stim_5d	5d	ENSG00000156502	SUPV3L1	Prostate cancer	Wald ratio	rs8134550	-0.064	0.017	0.000169	-0.098	-0.031	0.938	0.907	0.97	0.00861	TRUE	4.08344e-09	PASS	0.00834614	rs9663238_A_G	1	TRUE	522	0.9115	0.0588	0.0245	0.0016	0.0037	0.7015	TRUE	Colocalised	NO	1	Likely casual	1	Without DEG evidence for main finding	NO	NO	No	NO	NO	NO	0
ENSG00000158195_CD4_Memory_uns_0h	0h	ENSG00000158195	WASF2	Prostate cancer	Wald ratio	rs8132624	0.056	0.017	0.0014	0.022	0.09	1.057	1.022	1.094	0.0446	TRUE	2.74e-07	PASS	0.0428924	rs112102359_A_C	0.612	FALSE	70	0.984	0.008	0.007	0	0.001	1	TRUE	Colocalised	NO	1	Likely casual	1	Likely casual	YES	NO	No	NO	NO	NO	2
ENSG00000159339_CD4_Naive_stim_16h	16h	ENSG00000159339	PADI4	Breast cancer	Wald ratio	rs150396365	0.029	0.01	0.0027	0.01	0.049	1.03	1.01	1.05	0.0467	TRUE	6.27904e-07	PASS	0.0458912	rs1211389_G_A	0.615812	FALSE	651	0.1615	0.459	0.0345	0.0977	0.2473	0.7168	TRUE	Colocalised	NO	1	Likely casual	1	Without DEG evidence for main finding	NO	NO	No	NO	NO	YES	1
ENSG00000102898_TN_40h	40h	ENSG00000102898	NUTF2	Ovarian cancer	Wald ratio	rs62405552	-0.064	0.017	0.000101	-0.097	-0.032	0.938	0.908	0.969	0.0247	TRUE	8.98e-05	#N/A	#N/A	NA	NA	FALSE	355	4.82e-09	0.0543531	5.84e-09	0.0650102	0.880637	0.931253	TRUE	Colocalised	YES	1	Likely casual	1	Without DEG evidence for main finding	NO	NO	No	YES	NO	NO	1
ENSG00000159461_CD4_Naive_uns_0h	0h	ENSG00000159461	AMFR	Breast cancer	Wald ratio	rs62405552	0.043	0.008	2.49e-07	0.027	0.06	1.044	1.027	1.061	5.65e-05	TRUE	1.88367e-11	PASS	4.73337e-05	rs7187714_A_T	1	TRUE	528	0.0225	0.0017	0.6249	0.046	0.305	0.869	TRUE	Colocalised	NO	2	With pleiotropic genes	0	Without DEG evidence for main finding	NO	NO	No	NO	NO	NO	0
ENSG00000159461_TN_0h	0h	ENSG00000159461	AMFR	Breast cancer	Wald ratio	rs62405552	0.045	0.009	2.49e-07	0.028	0.062	1.046	1.028	1.064	5.65e-05	TRUE	2.93883e-09	PASS	4.73337e-05	rs7187714_A_T	1	TRUE	528	0.0225	0.0017	0.6249	0.046	0.305	0.869	TRUE	Colocalised	NO	2	With pleiotropic genes	0	Without DEG evidence for main finding	NO	NO	No	NO	NO	NO	0
ENSG00000159479_CD4_Naive_stim_16h	16h	ENSG00000159479	MED8	Cervical cancer	Wald ratio	rs62405552	-0.001	0	9.44e-05	-0.002	-0.001	0.999	0.998	0.999	0.0476	TRUE	3.0224e-17	PASS	0.0197679	rs839758_G_A	0.970101	TRUE	372	0.0822	0.1131	0.0417	0.0566	0.7064	0.9258	TRUE	Colocalised	NO	1	Likely casual	1	Without DEG evidence for main finding	NO	NO	No	NO	NO	NO	0
ENSG00000159479_TCM_40h	40h	ENSG00000159479	MED8	Cervical cancer	Wald ratio	rs62405552	-0.001	0	8.62e-05	-0.001	0	0.999	0.999	1	0.0475	TRUE	7.70175e-19	PASS	0.0186728	rs2782652_C_T	0.970101	TRUE	372	0.0822	0.1131	0.0417	0.0566	0.7064	0.9258	TRUE	Colocalised	NO	1	Likely casual	1	Without DEG evidence for main finding	NO	NO	No	NO	NO	NO	0
ENSG00000159479_TN_40h	40h	ENSG00000159479	MED8	Cervical cancer	Wald ratio	rs62405552	-0.001	0	8.62e-05	-0.001	0	0.999	0.999	1	0.0475	TRUE	1.83956e-06	PASS	0.0186728	rs2782652_C_T	0.970101	TRUE	372	0.0822	0.1131	0.0417	0.0566	0.7064	0.9258	TRUE	Colocalised	NO	1	Likely casual	1	Without DEG evidence for main finding	NO	NO	No	NO	NO	NO	0
ENSG00000160310_CD4_Memory_stim_5d	5d	ENSG00000160310	PRMT2	Breast cancer	Wald ratio	rs62405552	0.03	0.009	0.000611	0.013	0.048	1.031	1.013	1.049	0.0158	TRUE	8.09783e-21	PASS	0.0158264	rs2226381_A_G	0.98626	TRUE	488	0.226	0.5842	0.0273	0.0704	0.0921	0.5668	FALSE	Colocalised	NO	2	With pleiotropic genes	1	Without DEG evidence for main finding	NO	NO	No	NO	NO	NO	0
ENSG00000160310_TCM_5d	5d	ENSG00000160310	PRMT2	Breast cancer	Wald ratio	rs62405552	0.038	0.01	0.000265	0.018	0.059	1.039	1.018	1.06	0.00844	TRUE	1.75119e-10	PASS	0.00847939	rs34599663_A_G	0.995383	TRUE	488	0.388	0.0468	0.2371	0.0283	0.2998	0.9137	TRUE	Colocalised	NO	2	With pleiotropic genes	1	Without DEG evidence for main finding	NO	NO	No	NO	NO	NO	0
ENSG00000160991_CD4_Memory_uns_0h	0h	ENSG00000160991	ORAI2	Breast cancer	Wald ratio	rs62405552	-0.03	0.009	0.000556	-0.047	-0.013	0.971	0.954	0.987	0.0148	TRUE	3.16863e-11	PASS	0.0148941	rs2906703_T_C	0.994745	TRUE	166	0.7447	0.0146	0.2171	0.0042	0.0194	0.8212	TRUE	Colocalised	NO	1	Likely casual	1	Likely casual	YES	NO	No	NO	NO	NO	2
ENSG00000161055_CD4_Memory_stim_16h	16h	ENSG00000161055	SCGB3A1	Lung cancer	Wald ratio	rs62405552	0.062	0.017	0.000258	0.029	0.095	1.064	1.029	1.1	0.0298	TRUE	1.47881e-21	PASS	0.0301397	rs4700961_A_G	0.915585	TRUE	310	0	0	0.0262	0.0006	0.9732	0.9994	TRUE	Colocalised	NO	2	With pleiotropic genes	2	With pleiotropy genes	YES	NO	No	NO	NO	NO	1
ENSG00000161055_CD4_Memory_stim_40h	40h	ENSG00000161055	SCGB3A1	Lung cancer	Wald ratio	rs62405552	0.059	0.016	0.000258	0.027	0.091	1.061	1.028	1.095	0.0298	TRUE	6.91501e-06	PASS	0.0301397	rs4700961_A_G	0.915585	TRUE	310	0	0	0.0262	0.0006	0.9732	0.9994	TRUE	Colocalised	NO	2	With pleiotropic genes	2	With pleiotropy genes	YES	NO	No	NO	NO	NO	1
ENSG00000161055_CD4_Memory_stim_5d	5d	ENSG00000161055	SCGB3A1	Lung cancer	Wald ratio	rs62405552	0.068	0.018	0.000258	0.031	0.104	1.07	1.032	1.109	0.0298	TRUE	1.47482e-35	PASS	0.0301397	rs4700961_A_G	0.915585	TRUE	310	0	0	0.0262	0.0006	0.9732	0.9994	TRUE	Colocalised	NO	2	With pleiotropic genes	2	With pleiotropy genes	YES	NO	No	NO	NO	NO	1
ENSG00000161055_CD4_Memory_uns_0h	0h	ENSG00000161055	SCGB3A1	Lung cancer	Wald ratio	rs62405552	0.062	0.017	0.000258	0.029	0.096	1.064	1.029	1.101	0.0298	TRUE	2.43674e-13	PASS	0.0301397	rs4700961_A_G	0.915585	TRUE	310	0	0	0.0262	0.0006	0.9732	0.9994	TRUE	Colocalised	NO	2	With pleiotropic genes	2	With pleiotropy genes	YES	NO	No	NO	NO	NO	1
ENSG00000161055_CD4_Naive_stim_16h	16h	ENSG00000161055	SCGB3A1	Lung cancer	Wald ratio	rs62405552	0.061	0.017	0.000258	0.028	0.094	1.063	1.029	1.098	0.0298	TRUE	3.95299e-26	PASS	0.0301397	rs4700961_A_G	0.915585	TRUE	310	0	0	0.0262	0.0006	0.9732	0.9994	TRUE	Colocalised	NO	2	With pleiotropic genes	2	With pleiotropy genes	YES	NO	No	NO	NO	NO	1
ENSG00000161055_CD4_Naive_stim_5d	5d	ENSG00000161055	SCGB3A1	Lung cancer	Wald ratio	rs62405552	0.068	0.019	0.000258	0.031	0.104	1.07	1.032	1.11	0.0298	TRUE	3.52788e-07	PASS	0.0301397	rs4700961_A_G	0.915585	TRUE	310	0	0	0.0262	0.0006	0.9732	0.9994	TRUE	Colocalised	NO	2	With pleiotropic genes	2	With pleiotropy genes	YES	NO	No	NO	NO	NO	1
ENSG00000161055_CD4_Naive_uns_0h	0h	ENSG00000161055	SCGB3A1	Lung cancer	Wald ratio	rs62405552	0.063	0.017	0.000258	0.029	0.097	1.065	1.03	1.101	0.0298	TRUE	5.65871e-10	PASS	0.0301397	rs4700961_A_G	0.915585	TRUE	310	0	0	0.0262	0.0006	0.9732	0.9994	TRUE	Colocalised	NO	2	With pleiotropic genes	2	With pleiotropy genes	YES	NO	No	NO	NO	NO	1
ENSG00000161055_nTreg_0h	0h	ENSG00000161055	SCGB3A1	Lung cancer	Wald ratio	rs62405552	0.065	0.018	0.000258	0.03	0.1	1.067	1.031	1.105	0.0298	TRUE	1.68251e-07	PASS	0.0301397	rs4700961_A_G	0.915585	TRUE	310	0	0	0.0262	0.0006	0.9732	0.9994	TRUE	Colocalised	NO	2	With pleiotropic genes	2	With pleiotropy genes	YES	NO	No	NO	NO	NO	1
ENSG00000161055_nTreg_40h	40h	ENSG00000161055	SCGB3A1	Lung cancer	Wald ratio	rs62405552	0.07	0.019	0.000258	0.033	0.108	1.073	1.033	1.114	0.0298	TRUE	7.46077e-10	PASS	0.0301397	rs4700961_A_G	0.915585	TRUE	310	0	0	0.0262	0.0006	0.9732	0.9994	TRUE	Colocalised	NO	2	With pleiotropic genes	2	With pleiotropy genes	YES	NO	No	NO	NO	NO	1
ENSG00000161055_T_ER-stress_5d	5d	ENSG00000161055	SCGB3A1	Lung cancer	Wald ratio	rs62405552	0.078	0.021	0.000258	0.036	0.12	1.081	1.037	1.127	0.0298	TRUE	7.71153e-11	PASS	0.0301397	rs4700961_A_G	0.915585	TRUE	310	0.1404	0.0084	0.0367	0.0014	0.813	0.9983	TRUE	Colocalised	NO	2	With pleiotropic genes	2	With pleiotropy genes	YES	NO	No	NO	NO	NO	1
ENSG00000161055_TCM_0h	0h	ENSG00000161055	SCGB3A1	Lung cancer	Wald ratio	rs62405552	0.063	0.017	0.000258	0.029	0.097	1.065	1.03	1.102	0.0298	TRUE	8.7151e-06	PASS	0.0301397	rs4700961_A_G	0.915585	TRUE	310	0.1404	0.0084	0.0367	0.0014	0.813	0.9983	TRUE	Colocalised	NO	2	With pleiotropic genes	2	With pleiotropy genes	YES	NO	No	NO	NO	NO	1
ENSG00000161055_TCM_40h	40h	ENSG00000161055	SCGB3A1	Lung cancer	Wald ratio	rs62405552	0.064	0.017	0.000258	0.03	0.098	1.066	1.03	1.103	0.0298	TRUE	2.18303e-13	PASS	0.0301397	rs4700961_A_G	0.915585	TRUE	310	0.1404	0.0084	0.0367	0.0014	0.813	0.9983	TRUE	Colocalised	NO	2	With pleiotropic genes	2	With pleiotropy genes	YES	NO	No	NO	NO	NO	1
ENSG00000161055_TCM_5d	5d	ENSG00000161055	SCGB3A1	Lung cancer	Wald ratio	rs62405552	0.072	0.02	0.000258	0.033	0.111	1.075	1.034	1.117	0.0298	TRUE	7.96281e-20	PASS	0.0301397	rs4700961_A_G	0.915585	TRUE	310	0.1404	0.0084	0.0367	0.0014	0.813	0.9983	TRUE	Colocalised	NO	2	With pleiotropic genes	2	With pleiotropy genes	YES	NO	No	NO	NO	NO	1
ENSG00000161055_TCM_LA	Lowly active	ENSG00000161055	SCGB3A1	Lung cancer	Wald ratio	rs62405552	0.068	0.019	0.000258	0.031	0.104	1.07	1.032	1.11	0.0298	TRUE	5.43e-05	#N/A	#N/A	rs4700961_G_A	0.915585	TRUE	366	3.02e-22	0.0699681	1.5e-23	0.00254768	0.927484	0.997261	TRUE	Colocalised	NO	2	With pleiotropic genes	2	With pleiotropy genes	YES	NO	No	NO	NO	NO	1
ENSG00000161055_TEM_0h	0h	ENSG00000161055	SCGB3A1	Lung cancer	Wald ratio	rs62405552	0.063	0.017	0.000258	0.029	0.097	1.065	1.03	1.102	0.0298	TRUE	4.31739e-09	PASS	0.0301397	rs4700961_A_G	0.915585	TRUE	310	0.1404	0.0084	0.0367	0.0014	0.813	0.9983	TRUE	Colocalised	NO	2	With pleiotropic genes	2	With pleiotropy genes	YES	NO	No	NO	NO	NO	1
ENSG00000161055_TEM_5d	5d	ENSG00000161055	SCGB3A1	Lung cancer	Wald ratio	rs3746277	0.065	0.018	0.000258	0.03	0.1	1.067	1.031	1.105	0.0298	TRUE	3.73169e-05	PASS	0.0301397	rs4700961_A_G	0.915585	TRUE	310	0.1404	0.0084	0.0367	0.0014	0.813	0.9983	TRUE	Colocalised	NO	2	With pleiotropic genes	2	With pleiotropy genes	YES	NO	No	NO	NO	NO	1
ENSG00000161055_TEM_LA	Lowly active	ENSG00000161055	SCGB3A1	Lung cancer	Wald ratio	rs3746277	0.062	0.017	0.000258	0.029	0.096	1.064	1.029	1.1	0.0298	TRUE	5.43e-05	#N/A	#N/A	rs4700961_G_A	0.915585	TRUE	366	5.59e-35	0.0699681	2.78e-36	0.00254768	0.927484	0.997261	TRUE	Colocalised	NO	2	With pleiotropic genes	2	With pleiotropy genes	YES	NO	No	NO	NO	NO	1
ENSG00000161055_TN_0h	0h	ENSG00000161055	SCGB3A1	Lung cancer	Wald ratio	rs3746277	0.062	0.017	0.000258	0.029	0.095	1.064	1.029	1.099	0.0298	TRUE	7.59758e-06	PASS	0.0301397	rs4700961_A_G	0.915585	TRUE	310	0.1404	0.0084	0.0367	0.0014	0.813	0.9983	TRUE	Colocalised	NO	2	With pleiotropic genes	2	With pleiotropy genes	YES	NO	No	NO	NO	NO	1
ENSG00000161055_TN_5d	5d	ENSG00000161055	SCGB3A1	Lung cancer	Wald ratio	rs12925794	0.07	0.019	0.000258	0.032	0.107	1.072	1.033	1.113	0.0298	TRUE	7.43398e-08	PASS	0.0301397	rs4700961_A_G	0.915585	TRUE	310	0.1404	0.0084	0.0367	0.0014	0.813	0.9983	TRUE	Colocalised	NO	2	With pleiotropic genes	2	With pleiotropy genes	YES	NO	No	NO	NO	NO	1
ENSG00000161055_TN_HSP_5d	5d	ENSG00000161055	SCGB3A1	Lung cancer	Wald ratio	rs7104149	0.069	0.019	0.000258	0.032	0.107	1.072	1.033	1.112	0.0298	TRUE	1.74138e-05	PASS	0.0301397	rs4700961_A_G	0.915585	TRUE	310	0.1404	0.0084	0.0367	0.0014	0.813	0.9983	TRUE	Colocalised	NO	2	With pleiotropic genes	2	With pleiotropy genes	YES	NO	No	NO	NO	NO	1
ENSG00000161055_TN_IFN_40h	40h	ENSG00000161055	SCGB3A1	Lung cancer	Wald ratio	rs7121684	0.063	0.017	0.000258	0.029	0.096	1.065	1.029	1.101	0.0298	TRUE	1.60006e-06	PASS	0.0301397	rs4700961_A_G	0.915585	TRUE	310	0.1404	0.0084	0.0367	0.0014	0.813	0.9983	TRUE	Colocalised	NO	2	With pleiotropic genes	2	With pleiotropy genes	YES	NO	No	NO	NO	NO	1
ENSG00000161055_TN_IFN_5d	5d	ENSG00000161055	SCGB3A1	Lung cancer	Wald ratio	rs1109166	0.087	0.024	0.000258	0.04	0.134	1.091	1.041	1.143	0.0298	TRUE	4.85252e-08	PASS	0.0301397	rs4700961_A_G	0.915585	TRUE	310	0.1404	0.0084	0.0367	0.0014	0.813	0.9983	TRUE	Colocalised	NO	2	With pleiotropic genes	2	With pleiotropy genes	YES	NO	No	NO	NO	NO	1
ENSG00000161055_TN_IFN_LA	Lowly active	ENSG00000161055	SCGB3A1	Lung cancer	Wald ratio	rs9928531	0.065	0.018	0.000258	0.03	0.1	1.067	1.031	1.105	0.0298	TRUE	5.43e-05	#N/A	#N/A	rs4700961_G_A	0.915585	TRUE	366	6.39e-21	0.0699681	3.17e-22	0.00254768	0.927484	0.997261	TRUE	Colocalised	NO	2	With pleiotropic genes	2	With pleiotropy genes	YES	NO	No	NO	NO	NO	1
ENSG00000161055_TN_LA	Lowly active	ENSG00000161055	SCGB3A1	Lung cancer	Wald ratio	rs56364586	0.059	0.016	0.000258	0.027	0.09	1.061	1.028	1.095	0.0298	TRUE	5.43e-05	#N/A	#N/A	rs4700961_G_A	0.915585	TRUE	366	1.55e-74	0.0699681	7.7e-76	0.00254768	0.927484	0.997261	TRUE	Colocalised	NO	2	With pleiotropic genes	2	With pleiotropy genes	YES	NO	No	NO	NO	NO	1
ENSG00000161265_CD4_Memory_uns_0h	0h	ENSG00000161265	U2AF1L4	Prostate cancer	Wald ratio	rs10902220	-0.041	0.012	0.00103	-0.065	-0.016	0.96	0.937	0.984	0.0358	TRUE	2.92e-22	PASS	0.0344065	rs7260184_A_G	1	TRUE	559	0.698	0.085	0.127	0.015	0.074	0.8315	TRUE	Colocalised	NO	3	With pleiotropic genes	2	With pleiotropy genes	YES	NO	No	NO	NO	NO	1
ENSG00000161265_CD4_Naive_uns_0h	0h	ENSG00000161265	U2AF1L4	Prostate cancer	Wald ratio	rs41271951	-0.037	0.011	0.00103	-0.06	-0.015	0.963	0.942	0.985	0.0358	TRUE	8.14e-07	PASS	0.0344065	rs7260184_A_G	1	TRUE	559	0.698	0.085	0.127	0.015	0.074	0.8315	TRUE	Colocalised	NO	3	With pleiotropic genes	2	With pleiotropy genes	YES	NO	No	NO	NO	NO	1
ENSG00000161265_TN_0h	0h	ENSG00000161265	U2AF1L4	Prostate cancer	Wald ratio	rs41271951	-0.036	0.011	0.00103	-0.057	-0.014	0.965	0.944	0.986	0.0358	TRUE	1.76e-08	PASS	0.0344065	rs7260184_A_G	1	TRUE	559	0.018	0.417	0.003	0.075	0.487	0.8665	TRUE	Colocalised	NO	3	With pleiotropic genes	2	With pleiotropy genes	YES	NO	No	NO	NO	NO	1
ENSG00000162076_CD4_Memory_stim_16h	16h	ENSG00000162076	FLYWCH2	Prostate cancer	Wald ratio	rs41271951	0.038	0.011	0.000751	0.016	0.06	1.039	1.016	1.062	0.028	TRUE	1.58539e-05	PASS	0.0267362	rs3743947_T_C	0.952912	TRUE	440	0.0498	0.7055	0.0012	0.0164	0.2272	0.9328	TRUE	Colocalised	NO	2	With pleiotropic genes	2	With pleiotropy genes	YES	NO	No	NO	NO	NO	1
ENSG00000162174_TEM_5d	5d	ENSG00000162174	ASRGL1	Prostate cancer	Wald ratio	rs9309103	-0.042	0.011	0.000148	-0.064	-0.02	0.959	0.938	0.98	0.00833	TRUE	4.68e-20	PASS	0.007947	rs17157227_T_C	0.991	TRUE	618	0.005	0.001	0.753	0.166	0.075	0.3112	FALSE	Colocalised	NO	1	Likely casual	1	Likely casual	YES	NO	No	NO	NO	NO	2
ENSG00000162174_TN_40h	40h	ENSG00000162174	ASRGL1	Prostate cancer	Wald ratio	rs77364431	-0.055	0.014	0.000159	-0.083	-0.026	0.947	0.921	0.974	0.00861	TRUE	9.02e-07	PASS	0.00834614	rs72923263_G_C	1	TRUE	618	0.006	0	0.862	0.059	0.073	0.553	FALSE	Colocalised	NO	1	Likely casual	1	Likely casual	YES	NO	No	NO	NO	NO	2
ENSG00000102898_TN_cycling_40h	40h	ENSG00000102898	NUTF2	Ovarian cancer	Wald ratio	rs2237678	-0.082	0.022	0.000212	-0.126	-0.039	0.921	0.882	0.962	0.0399	TRUE	1.29127e-15	PASS	0.0355873	rs20549_G_A	0.993493	TRUE	333	0.0059	0.099	0.0041	0.0674	0.8236	0.9244	TRUE	Colocalised	YES	1	Likely casual	1	Without DEG evidence for main finding	NO	NO	No	YES	NO	NO	1
ENSG00000102898_TN_HSP_5d	5d	ENSG00000102898	NUTF2	Ovarian cancer	Wald ratio	rs4730238	-0.099	0.026	0.000114	-0.15	-0.049	0.905	0.861	0.952	0.0267	TRUE	5.66676e-12	PASS	0.0233307	rs7197726_C_T	1	TRUE	333	0.0059	0.099	0.0041	0.0674	0.8236	0.9244	TRUE	Colocalised	YES	2	With pleiotropic genes	0	Without DEG evidence for main finding	NO	NO	No	YES	NO	NO	1
ENSG00000177595_CD4_Memory_stim_40h	40h	ENSG00000177595	PIDD1	Breast cancer	Wald ratio	rs2520256	0.084	0.017	6.99e-07	0.051	0.118	1.088	1.052	1.125	9.79e-05	TRUE	2.60057e-11	PASS	8.55929e-05	rs7111003_T_C	0.925942	TRUE	578	0.0022	0.1392	0.0006	0.0384	0.8196	0.9552	TRUE	Colocalised	YES	3	With pleiotropic genes	2	Without DEG evidence for main finding	NO	NO	No	NO	NO	NO	0.5
ENSG00000177595_TN_40h	40h	ENSG00000177595	PIDD1	Breast cancer	Wald ratio	rs2237678	0.089	0.023	0.000107	0.044	0.134	1.093	1.045	1.143	0.00441	TRUE	1.07579e-06	PASS	0.00452205	rs11246306_C_T	0.974807	TRUE	578	0.0122	0.0007	0.7838	0.0429	0.1605	0.7892	TRUE	Colocalised	YES	3	With pleiotropic genes	2	Without DEG evidence for main finding	NO	NO	No	NO	NO	NO	0.5
ENSG00000163131_CD4_Memory_stim_5d	5d	ENSG00000163131	CTSS	Prostate cancer	Wald ratio	rs4730238	-0.137	0.027	2.56e-07	-0.19	-0.085	0.872	0.827	0.918	3.41e-05	TRUE	7.52e-27	PASS	2.97727e-05	rs72702561_C_T	0.958	TRUE	423	0	0	0.873	0.042	0.085	0.6693	FALSE	Colocalised	NO	1	Likely casual	1	Without DEG evidence for main finding	NO	NO	No	NO	YES	YES	2
ENSG00000163131_CD4_Memory_uns_0h	0h	ENSG00000163131	CTSS	Prostate cancer	Wald ratio	rs62527639	-0.098	0.019	2.56e-07	-0.136	-0.061	0.906	0.873	0.941	3.41e-05	TRUE	8.4e-06	PASS	2.97727e-05	rs72702561_C_T	0.958	TRUE	423	0	0	0.873	0.042	0.085	0.6693	FALSE	Colocalised	NO	1	Likely casual	1	Without DEG evidence for main finding	NO	NO	No	NO	YES	YES	2
ENSG00000163131_CD4_Naive_stim_5d	5d	ENSG00000163131	CTSS	Prostate cancer	Wald ratio	rs8064882	-0.087	0.017	2.56e-07	-0.12	-0.054	0.917	0.887	0.948	3.41e-05	TRUE	8.2e-09	PASS	2.97727e-05	rs72702561_C_T	0.958	TRUE	423	0	0	0.873	0.042	0.085	0.6693	FALSE	Colocalised	NO	1	Likely casual	1	Without DEG evidence for main finding	NO	NO	No	NO	YES	YES	2
ENSG00000163131_CD4_Naive_uns_0h	0h	ENSG00000163131	CTSS	Prostate cancer	Wald ratio	rs8064882	-0.092	0.018	2.56e-07	-0.127	-0.057	0.912	0.881	0.945	3.41e-05	TRUE	1.59e-05	PASS	2.97727e-05	rs72702561_C_T	0.958	TRUE	423	0	0	0.873	0.042	0.085	0.6693	FALSE	Colocalised	NO	1	Likely casual	1	Without DEG evidence for main finding	NO	NO	No	NO	YES	YES	2
ENSG00000163131_TCM_5d	5d	ENSG00000163131	CTSS	Prostate cancer	Wald ratio	rs284856	-0.135	0.026	2.56e-07	-0.186	-0.084	0.874	0.83	0.92	3.41e-05	TRUE	2.96e-06	PASS	2.97727e-05	rs72702561_C_T	0.958	TRUE	423	0	0	0.873	0.042	0.085	0.6693	FALSE	Colocalised	NO	1	Likely casual	1	Without DEG evidence for main finding	NO	NO	No	NO	YES	YES	2
ENSG00000163131_TEM_5d	5d	ENSG00000163131	CTSS	Prostate cancer	Wald ratio	rs192569	-0.111	0.022	2.56e-07	-0.154	-0.069	0.895	0.858	0.933	3.41e-05	TRUE	1.49e-07	PASS	2.97727e-05	rs72702561_C_T	0.958	TRUE	423	0	0	0.873	0.042	0.085	0.6693	FALSE	Colocalised	NO	1	Likely casual	1	Without DEG evidence for main finding	NO	NO	No	NO	YES	YES	2
ENSG00000163131_TN_0h	0h	ENSG00000163131	CTSS	Prostate cancer	Wald ratio	rs12416687	-0.096	0.019	2.56e-07	-0.132	-0.059	0.909	0.876	0.943	3.41e-05	TRUE	1.52e-07	PASS	2.97727e-05	rs72702561_C_T	0.958	TRUE	423	0	0	0.857	0.059	0.084	0.5874	FALSE	Colocalised	NO	1	Likely casual	1	Without DEG evidence for main finding	NO	NO	No	NO	YES	YES	2
ENSG00000152527_TN_0h	0h	ENSG00000152527	PLEKHH2	Prostate cancer	Wald ratio	rs11191401	0.043	0.01	6.42e-06	0.024	0.062	1.044	1.025	1.064	0.000581	TRUE	1.45352e-05	PASS	0.000523235	rs9309103_G_A	1	TRUE	975	0	0	0.7966	0.1089	0.0945	0.4646	FALSE	Colocalised	YES	1	Likely casual	1	Without DEG evidence for main finding	NO	NO	No	NO	NO	NO	0.5
ENSG00000163319_CD4_Naive_stim_40h	40h	ENSG00000163319	MRPS18C	Breast cancer	Wald ratio	rs12416687	0.036	0.011	0.000726	0.015	0.057	1.037	1.015	1.059	0.0181	TRUE	7.01661e-10	PASS	0.0180763	rs17352866_T_C	1	TRUE	819	0.0003	0.6936	0.0001	0.2126	0.0934	0.3051	FALSE	Colocalised	NO	1	Likely casual	1	Without DEG evidence for main finding	NO	NO	No	NO	YES	NO	1
ENSG00000163319_TN_40h	40h	ENSG00000163319	MRPS18C	Breast cancer	Wald ratio	rs12416687	0.036	0.011	0.000726	0.015	0.056	1.036	1.015	1.058	0.0181	TRUE	2.83258e-12	PASS	0.0180763	rs17352866_T_C	1	TRUE	819	0.0003	0.7118	0.0001	0.2033	0.0846	0.2937	FALSE	Colocalised	NO	1	Likely casual	1	Without DEG evidence for main finding	NO	NO	No	NO	YES	NO	1
ENSG00000164597_CD4_Memory_uns_0h	0h	ENSG00000164597	COG5	Breast cancer	Wald ratio	rs12416687	-0.025	0.008	0.00247	-0.041	-0.009	0.975	0.96	0.991	0.0446	TRUE	6.50399e-16	PASS	0.0438166	rs4730237_T_C	0.975054	TRUE	514	0.3215	0.2223	0.0757	0.052	0.3286	0.8634	TRUE	Colocalised	NO	1	Likely casual	1	Without DEG evidence for main finding	NO	NO	No	NO	NO	NO	0
ENSG00000164597_CD4_Naive_stim_16h	16h	ENSG00000164597	COG5	Breast cancer	Wald ratio	rs12416687	-0.037	0.011	0.00107	-0.059	-0.015	0.964	0.942	0.985	0.0237	TRUE	2.6974e-05	PASS	0.023602	rs4730237_T_C	0.99495	TRUE	514	0.168	0.1162	0.2587	0.1786	0.2785	0.6092	FALSE	Colocalised	NO	1	Likely casual	1	Without DEG evidence for main finding	NO	NO	No	NO	NO	NO	0
ENSG00000164597_CD4_Naive_uns_0h	0h	ENSG00000164597	COG5	Breast cancer	Wald ratio	rs12416687	-0.026	0.009	0.00226	-0.043	-0.009	0.974	0.958	0.991	0.0412	TRUE	2.64544e-08	PASS	0.0406341	rs4730237_T_C	0.975054	TRUE	514	0.5432	0.3756	0.0301	0.0208	0.0304	0.5938	FALSE	Colocalised	NO	1	Likely casual	1	Without DEG evidence for main finding	NO	NO	No	NO	NO	NO	0
ENSG00000164597_TCM_0h	0h	ENSG00000164597	COG5	Breast cancer	Wald ratio	rs12416687	-0.027	0.009	0.00247	-0.045	-0.01	0.973	0.956	0.99	0.0446	TRUE	2.8652e-05	PASS	0.0438166	rs4730237_T_C	0.975054	TRUE	514	0.5432	0.3756	0.0301	0.0208	0.0304	0.5938	FALSE	Colocalised	NO	1	Likely casual	1	Without DEG evidence for main finding	NO	NO	No	NO	NO	NO	0
ENSG00000164597_TN_0h	0h	ENSG00000164597	COG5	Breast cancer	Wald ratio	rs12416687	-0.032	0.01	0.00107	-0.051	-0.013	0.969	0.951	0.987	0.0237	TRUE	2.22843e-25	PASS	0.023602	rs4730237_T_C	0.99495	TRUE	514	0.4529	0.3131	0.0803	0.0554	0.0982	0.6393	FALSE	Colocalised	NO	1	Likely casual	1	Without DEG evidence for main finding	NO	NO	No	NO	NO	NO	0
ENSG00000164930_TN_IFN_16h	16h	ENSG00000164930	FZD6	Ovarian cancer	Wald ratio	rs12416687	0.052	0.013	3.56e-05	0.028	0.077	1.054	1.028	1.08	0.0109	TRUE	3.06e-05	#N/A	#N/A	rs62527639	1	TRUE	1403	0.148665	0.0346978	0.014242	0.00252416	0.799871	0.996854	TRUE	Colocalised	NO	1	Likely casual	1	Likely casual	YES	NO	No	NO	NO	NO	2
ENSG00000166260_CD4_Naive_stim_40h	40h	ENSG00000166260	COX11	Breast cancer	Wald ratio	rs79957369	-0.035	0.009	0.000174	-0.053	-0.017	0.966	0.948	0.983	0.00603	TRUE	3.29408e-06	PASS	0.00611967	rs2787506_C_T	0.84015	TRUE	527	0	0.0995	0	0.7838	0.1166	0.1295	FALSE	Colocalised	NO	1	Likely casual	1	Without DEG evidence for main finding	NO	NO	No	NO	NO	NO	0
ENSG00000166260_TN_40h	40h	ENSG00000166260	COX11	Breast cancer	Wald ratio	rs79957369	-0.028	0.008	0.000174	-0.043	-0.013	0.972	0.958	0.987	0.00603	TRUE	5.87986e-08	PASS	0.00611967	rs2787506_C_T	0.84015	TRUE	527	0	0.0877	0	0.8974	0.0149	0.0163	FALSE	Colocalised	NO	1	Likely casual	1	Without DEG evidence for main finding	NO	NO	No	NO	NO	NO	0
ENSG00000166272_CD4_Memory_stim_5d	5d	ENSG00000166272	WBP1L	Prostate cancer	Wald ratio	rs79957369	0.061	0.014	1.17e-05	0.034	0.088	1.063	1.034	1.092	0.000905	TRUE	9.81e-06	#N/A	#N/A	rs284857_A_G	1	TRUE	837	3.14e-14	1.08e-10	0.000288053	0.994382	0.00533033	0.00533187	FALSE	Colocalised	NO	2	With pleiotropic genes	0	Without DEG evidence for main finding	NO	NO	No	NO	NO	NO	0
ENSG00000166272_CD4_Naive_stim_5d	5d	ENSG00000166272	WBP1L	Prostate cancer	Wald ratio	rs79957369	0.053	0.012	7.41e-06	0.03	0.076	1.054	1.03	1.079	0.000627	TRUE	5.53e-06	#N/A	#N/A	rs192569_C_T	1	TRUE	837	3.24e-13	1.08e-10	0.00297395	0.994595	0.00243066	0.00243791	FALSE	Colocalised	NO	2	With pleiotropic genes	0	Without DEG evidence for main finding	NO	NO	No	NO	NO	NO	0
ENSG00000166275_CD4_Memory_stim_16h	16h	ENSG00000166275	BORCS7	Prostate cancer	Wald ratio	rs79957369	0.04	0.011	0.000173	0.019	0.062	1.041	1.02	1.063	0.00861	TRUE	4.32809e-05	PASS	0.00834614	rs12775431_C_A	0.995008	TRUE	770	0	0	0.0011	0.9985	0.0005	0.0005	FALSE	Colocalised	NO	2	With pleiotropic genes	0	Without DEG evidence for main finding	NO	NO	No	NO	NO	NO	0
ENSG00000166275_CD4_Memory_stim_5d	5d	ENSG00000166275	BORCS7	Prostate cancer	Wald ratio	rs79957369	0.053	0.01	4.02e-07	0.032	0.073	1.054	1.033	1.076	4.78e-05	TRUE	2.82004e-05	PASS	4.17221e-05	rs10883780_T_C	0.995361	TRUE	772	0	0	0.0011	0.9985	0.0005	0.0005	FALSE	Colocalised	NO	2	With pleiotropic genes	0	Without DEG evidence for main finding	NO	NO	No	NO	NO	NO	0
ENSG00000166275_CD4_Memory_uns_0h	0h	ENSG00000166275	BORCS7	Prostate cancer	Wald ratio	rs79957369	0.043	0.011	0.000173	0.02	0.065	1.043	1.021	1.067	0.00861	TRUE	8.27268e-08	PASS	0.00834614	rs12775431_C_A	0.995008	TRUE	770	0	0	0.0011	0.9985	0.0005	0.0005	FALSE	Colocalised	NO	2	With pleiotropic genes	0	Without DEG evidence for main finding	NO	NO	No	NO	NO	NO	0
ENSG00000166275_CD4_Naive_stim_16h	16h	ENSG00000166275	BORCS7	Prostate cancer	Wald ratio	rs79957369	0.042	0.011	0.000173	0.02	0.064	1.043	1.02	1.066	0.00861	TRUE	1.87735e-07	PASS	0.00834614	rs12775431_C_A	0.995008	TRUE	772	0	0	0.0011	0.9985	0.0005	0.0005	FALSE	Colocalised	NO	2	With pleiotropic genes	0	Without DEG evidence for main finding	NO	NO	No	NO	NO	NO	0
ENSG00000166275_CD4_Naive_stim_40h	40h	ENSG00000166275	BORCS7	Prostate cancer	Wald ratio	rs79957369	0.059	0.016	0.000173	0.028	0.09	1.061	1.029	1.094	0.00861	TRUE	1.13637e-08	PASS	0.00834614	rs12775431_C_A	0.995008	TRUE	770	0	0	0.0011	0.9985	0.0005	0.0005	FALSE	Colocalised	NO	2	With pleiotropic genes	0	Without DEG evidence for main finding	NO	NO	No	NO	NO	NO	0
ENSG00000166275_CD4_Naive_stim_5d	5d	ENSG00000166275	BORCS7	Prostate cancer	Wald ratio	rs79957369	0.034	0.009	0.000173	0.016	0.052	1.034	1.016	1.053	0.00861	TRUE	7.59298e-20	PASS	0.00834614	rs12775431_C_A	0.995008	TRUE	772	0	0	0.0011	0.9985	0.0005	0.0005	FALSE	Colocalised	NO	2	With pleiotropic genes	0	Without DEG evidence for main finding	NO	NO	No	NO	NO	NO	0
ENSG00000166275_CD4_Naive_uns_0h	0h	ENSG00000166275	BORCS7	Prostate cancer	Wald ratio	rs79957369	0.044	0.012	0.000173	0.021	0.067	1.045	1.021	1.069	0.00861	TRUE	4.31988e-05	PASS	0.00834614	rs12775431_C_A	0.995008	TRUE	770	0	0	0.0011	0.9985	0.0005	0.0005	FALSE	Colocalised	NO	2	With pleiotropic genes	0	Without DEG evidence for main finding	NO	NO	No	NO	NO	NO	0
ENSG00000166275_TCM_16h	16h	ENSG00000166275	BORCS7	Prostate cancer	Wald ratio	rs79957369	0.036	0.01	0.000173	0.017	0.054	1.036	1.017	1.056	0.00861	TRUE	8.79383e-07	PASS	0.00834614	rs12775431_C_A	0.995008	TRUE	772	0	0	0.0011	0.9985	0.0005	0.0005	FALSE	Colocalised	NO	2	With pleiotropic genes	0	Without DEG evidence for main finding	NO	NO	No	NO	NO	NO	0
ENSG00000166275_TN_0h	0h	ENSG00000166275	BORCS7	Prostate cancer	Wald ratio	rs11651753	0.042	0.011	0.000173	0.02	0.064	1.043	1.02	1.067	0.00861	TRUE	1.87265e-07	PASS	0.00834614	rs12775431_C_A	0.995008	TRUE	770	0	0	0.0032	0.9755	0.0214	0.0214	FALSE	Colocalised	NO	2	With pleiotropic genes	0	Without DEG evidence for main finding	NO	NO	No	NO	NO	NO	0
ENSG00000166275_TN_40h	40h	ENSG00000166275	BORCS7	Prostate cancer	Wald ratio	rs12596491	0.068	0.018	0.000173	0.032	0.103	1.07	1.033	1.108	0.00861	TRUE	4.42534e-12	PASS	0.00834614	rs12775431_C_A	0.995008	TRUE	772	0	0	0.2033	0.6923	0.1044	0.1311	FALSE	Colocalised	NO	2	With pleiotropic genes	0	Without DEG evidence for main finding	NO	NO	No	NO	NO	NO	0
ENSG00000166451_CD4_Memory_stim_40h	40h	ENSG00000166451	CENPN	Ovarian cancer	Wald ratio	rs3826061	0.226	0.055	3.61e-05	0.119	0.334	1.254	1.126	1.396	0.0109	TRUE	1.25633e-14	PASS	0.00882751	rs12448368_C_T	0.963378	TRUE	1224	0.0002	0.0109	0.0005	0.0229	0.9656	0.9768	TRUE	Colocalised	NO	2	With pleiotropic genes	1	Without DEG evidence for main finding	NO	NO	No	YES	NO	NO	0.5
ENSG00000166451_CD4_Memory_stim_5d	5d	ENSG00000166451	CENPN	Ovarian cancer	Wald ratio	rs12596491	0.081	0.02	3.61e-05	0.043	0.119	1.084	1.043	1.127	0.0109	TRUE	1.41485e-08	PASS	0.00882751	rs12448368_C_T	0.963378	TRUE	1224	0.2087	0.0311	0.4581	0.0681	0.234	0.7745	TRUE	Colocalised	NO	2	With pleiotropic genes	1	Without DEG evidence for main finding	NO	NO	No	YES	NO	NO	0.5
ENSG00000166451_CD4_Naive_stim_40h	40h	ENSG00000166451	CENPN	Ovarian cancer	Wald ratio	rs3826061	0.154	0.037	3.61e-05	0.081	0.226	1.166	1.084	1.254	0.0109	TRUE	2.94088e-07	PASS	0.00882751	rs12448368_C_T	0.963378	TRUE	1224	0.2087	0.0311	0.4581	0.0681	0.234	0.7745	TRUE	Colocalised	NO	2	With pleiotropic genes	1	Without DEG evidence for main finding	NO	NO	No	YES	NO	NO	0.5
ENSG00000166451_CD4_Naive_stim_5d	5d	ENSG00000166451	CENPN	Ovarian cancer	Wald ratio	rs12596491	0.066	0.016	3.61e-05	0.034	0.097	1.068	1.035	1.102	0.0109	TRUE	6.93064e-06	PASS	0.00882751	rs12448368_C_T	0.963378	TRUE	1224	0.2087	0.0311	0.4581	0.0681	0.234	0.7745	TRUE	Colocalised	NO	2	With pleiotropic genes	1	Without DEG evidence for main finding	NO	NO	No	YES	NO	NO	0.5
ENSG00000166451_TCM_40h	40h	ENSG00000166451	CENPN	Ovarian cancer	Wald ratio	rs12596491	0.136	0.033	3.61e-05	0.072	0.201	1.146	1.074	1.223	0.0109	TRUE	8.92005e-18	PASS	0.00882751	rs12448368_C_T	0.963378	TRUE	1224	0.2087	0.0311	0.4581	0.0681	0.234	0.7745	TRUE	Colocalised	NO	2	With pleiotropic genes	1	Without DEG evidence for main finding	NO	NO	No	YES	NO	NO	0.5
ENSG00000166451_TCM_5d	5d	ENSG00000166451	CENPN	Ovarian cancer	Wald ratio	rs28656031	0.11	0.027	3.61e-05	0.058	0.162	1.116	1.059	1.176	0.0109	TRUE	8.74275e-06	PASS	0.00882751	rs12448368_C_T	0.963378	TRUE	1224	0.2087	0.0311	0.4581	0.0681	0.234	0.7745	TRUE	Colocalised	NO	2	With pleiotropic genes	1	Without DEG evidence for main finding	NO	NO	No	YES	NO	NO	0.5
ENSG00000166451_TEM_5d	5d	ENSG00000166451	CENPN	Ovarian cancer	Wald ratio	rs3826061	0.081	0.02	3.61e-05	0.043	0.119	1.084	1.043	1.127	0.0109	TRUE	2.94012e-19	PASS	0.00882751	rs12448368_C_T	0.963378	TRUE	1224	0.2087	0.0311	0.4581	0.0681	0.234	0.7745	TRUE	Colocalised	NO	2	With pleiotropic genes	1	Without DEG evidence for main finding	NO	NO	No	YES	NO	NO	0.5
ENSG00000166451_TN_40h	40h	ENSG00000166451	CENPN	Ovarian cancer	Wald ratio	rs12596491	0.115	0.028	3.61e-05	0.061	0.17	1.122	1.063	1.186	0.0109	TRUE	5.38647e-09	PASS	0.00882751	rs12448368_C_T	0.963378	TRUE	1224	0.2087	0.0311	0.4581	0.0681	0.234	0.7745	TRUE	Colocalised	NO	2	With pleiotropic genes	1	Without DEG evidence for main finding	NO	NO	No	YES	NO	NO	0.5
ENSG00000166451_TN_5d	5d	ENSG00000166451	CENPN	Ovarian cancer	Wald ratio	rs3826061	0.075	0.018	3.61e-05	0.04	0.111	1.078	1.04	1.118	0.0109	TRUE	2.84478e-12	PASS	0.00882751	rs12448368_C_T	0.963378	TRUE	1224	0.2087	0.0311	0.4581	0.0681	0.234	0.7745	TRUE	Colocalised	NO	2	With pleiotropic genes	1	Without DEG evidence for main finding	NO	NO	No	YES	NO	NO	0.5
ENSG00000166451_TN_cycling_40h	40h	ENSG00000166451	CENPN	Ovarian cancer	Wald ratio	rs12596491	0.074	0.018	3.61e-05	0.039	0.109	1.077	1.04	1.115	0.0109	TRUE	2.53869e-05	PASS	0.00882751	rs12448368_C_T	0.963378	TRUE	1224	0.2087	0.0311	0.4581	0.0681	0.234	0.7745	TRUE	Colocalised	NO	2	With pleiotropic genes	1	Without DEG evidence for main finding	NO	NO	No	YES	NO	NO	0.5
ENSG00000166451_TN_HSP_5d	5d	ENSG00000166451	CENPN	Ovarian cancer	Wald ratio	rs60204587	0.076	0.018	3.61e-05	0.04	0.112	1.079	1.041	1.118	0.0109	TRUE	2.82552e-05	PASS	0.00882751	rs12448368_C_T	0.963378	TRUE	1224	0.2087	0.0311	0.4581	0.0681	0.234	0.7745	TRUE	Colocalised	NO	2	With pleiotropic genes	1	Without DEG evidence for main finding	NO	NO	No	YES	NO	NO	0.5
ENSG00000166451_TN_IFN_40h	40h	ENSG00000166451	CENPN	Ovarian cancer	Wald ratio	rs11668886	0.209	0.05	3.61e-05	0.11	0.308	1.232	1.116	1.36	0.0109	TRUE	2.44906e-08	PASS	0.00882751	rs12448368_C_T	0.963378	TRUE	1224	0.2087	0.0311	0.4581	0.0681	0.234	0.7745	TRUE	Colocalised	NO	2	With pleiotropic genes	1	Without DEG evidence for main finding	NO	NO	No	YES	NO	NO	0.5
ENSG00000166946_TCM_40h	40h	ENSG00000166946	CCNDBP1	Breast cancer	Wald ratio	rs11668886	0.035	0.011	0.00157	0.013	0.057	1.036	1.014	1.059	0.0323	TRUE	2.91163e-22	PASS	0.0319226	rs525403_A_G	0.288411	FALSE	316	0.8484	0.104	0.0313	0.0038	0.0124	0.7645	TRUE	Colocalised	NO	1	Likely casual	1	Likely casual	YES	NO	No	NO	NO	NO	2
ENSG00000167182_CD4_Memory_stim_16h	16h	ENSG00000167182	SP2	Ovarian cancer	Wald ratio	rs7108149	-0.099	0.024	4.35e-05	-0.147	-0.052	0.905	0.863	0.95	0.0124	TRUE	9.75607e-17	PASS	0.0103493	rs2525110_A_T	0.958047	TRUE	745	0	0	0.8675	0.0601	0.0723	0.546	FALSE	Colocalised	NO	1	Likely casual	1	Without DEG evidence for main finding	NO	NO	No	NO	NO	NO	0
ENSG00000167515_CD4_Memory_stim_16h	16h	ENSG00000167515	TRAPPC2L	Breast cancer	Wald ratio	rs35533015	0.058	0.017	0.000597	0.025	0.091	1.06	1.025	1.095	0.0156	TRUE	2.23501e-05	PASS	0.0156009	rs11076728_G_T	0.971707	TRUE	600	0.5158	0.0205	0.2729	0.0107	0.1801	0.944	TRUE	Colocalised	NO	1	Likely casual	1	Without DEG evidence for main finding	NO	NO	No	YES	NO	NO	0.5
ENSG00000167515_CD4_Memory_stim_40h	40h	ENSG00000167515	TRAPPC2L	Breast cancer	Wald ratio	rs35533015	0.152	0.048	0.0014	0.059	0.245	1.164	1.06	1.278	0.0297	TRUE	6.5596e-08	PASS	0.0295323	rs12596491_T_C	0.979611	TRUE	600	0.3293	0.0131	0.3731	0.0146	0.27	0.9488	TRUE	Colocalised	NO	1	Likely casual	1	Without DEG evidence for main finding	NO	NO	No	YES	NO	NO	0.5
ENSG00000167515_CD4_Memory_stim_5d	5d	ENSG00000167515	TRAPPC2L	Breast cancer	Wald ratio	rs35533015	0.056	0.016	0.000597	0.024	0.087	1.057	1.024	1.091	0.0156	TRUE	1.77606e-05	PASS	0.0156009	rs11076728_G_T	0.971707	TRUE	600	0.3293	0.0131	0.3731	0.0146	0.27	0.9488	TRUE	Colocalised	NO	1	Likely casual	1	Without DEG evidence for main finding	NO	NO	No	YES	NO	NO	0.5
ENSG00000167515_CD4_Memory_uns_0h	0h	ENSG00000167515	TRAPPC2L	Breast cancer	Wald ratio	rs35533015	0.031	0.01	0.0014	0.012	0.05	1.031	1.012	1.051	0.0297	TRUE	9.53227e-06	PASS	0.0295323	rs12596491_T_C	0.979611	TRUE	600	0.6209	0.0247	0.2081	0.0081	0.1381	0.9443	TRUE	Colocalised	NO	1	Likely casual	1	Without DEG evidence for main finding	NO	NO	No	YES	NO	NO	0.5
ENSG00000167515_CD4_Naive_stim_16h	16h	ENSG00000167515	TRAPPC2L	Breast cancer	Wald ratio	rs35533015	0.067	0.019	0.000597	0.029	0.105	1.069	1.029	1.11	0.0156	TRUE	1.09664e-17	PASS	0.0156009	rs11076728_G_T	0.971707	TRUE	600	0.4384	0.0174	0.3064	0.012	0.2259	0.9497	TRUE	Colocalised	NO	1	Likely casual	1	Without DEG evidence for main finding	NO	NO	No	YES	NO	NO	0.5
ENSG00000167515_CD4_Naive_stim_40h	40h	ENSG00000167515	TRAPPC2L	Breast cancer	Wald ratio	rs28446330	0.046	0.013	0.000597	0.02	0.072	1.047	1.02	1.075	0.0156	TRUE	9.09719e-16	PASS	0.0156009	rs11076728_G_T	0.971707	TRUE	600	0.4384	0.0174	0.3064	0.012	0.2259	0.9497	TRUE	Colocalised	NO	1	Likely casual	1	Without DEG evidence for main finding	NO	NO	No	YES	NO	NO	0.5
ENSG00000167515_CD4_Naive_stim_5d	5d	ENSG00000167515	TRAPPC2L	Breast cancer	Wald ratio	rs111943976	0.055	0.015	0.000199	0.026	0.084	1.057	1.026	1.088	0.00677	TRUE	1.85424e-06	PASS	0.00683844	rs12596491_T_C	0.939866	TRUE	600	0.3305	0.0131	0.3395	0.0132	0.3037	0.9583	TRUE	Colocalised	NO	1	Likely casual	1	Without DEG evidence for main finding	NO	NO	No	YES	NO	NO	0.5
ENSG00000167515_TCM_40h	40h	ENSG00000167515	TRAPPC2L	Breast cancer	Wald ratio	rs3771578	0.036	0.011	0.0014	0.014	0.059	1.037	1.014	1.06	0.0297	TRUE	5.2563e-06	PASS	0.0295323	rs12596491_T_C	0.979611	TRUE	600	0.8496	0.0338	0.0881	0.0035	0.025	0.8779	TRUE	Colocalised	NO	1	Likely casual	1	Without DEG evidence for main finding	NO	NO	No	YES	NO	NO	0.5
ENSG00000167515_TN_0h	0h	ENSG00000167515	TRAPPC2L	Breast cancer	Wald ratio	rs35533015	0.034	0.01	0.000597	0.015	0.053	1.035	1.015	1.055	0.0156	TRUE	1.62689e-05	PASS	0.0156009	rs11076728_G_T	0.971707	TRUE	600	0.9008	0.0358	0.0561	0.0022	0.005	0.6917	FALSE	Colocalised	NO	1	Likely casual	1	Without DEG evidence for main finding	NO	NO	No	YES	NO	NO	0.5
ENSG00000167515_TN_16h	16h	ENSG00000167515	TRAPPC2L	Breast cancer	Wald ratio	rs35533015	0.031	0.01	0.0014	0.012	0.05	1.032	1.012	1.051	0.0297	TRUE	1.60278e-10	PASS	0.0295323	rs12596491_T_C	0.979611	TRUE	600	0.2124	0.0085	0.4411	0.0172	0.3207	0.949	TRUE	Colocalised	NO	1	Likely casual	1	Without DEG evidence for main finding	NO	NO	No	YES	NO	NO	0.5
ENSG00000167515_TN_40h	40h	ENSG00000167515	TRAPPC2L	Breast cancer	Wald ratio	rs35533015	0.038	0.011	0.000597	0.016	0.06	1.039	1.016	1.062	0.0156	TRUE	1.80979e-07	PASS	0.0156009	rs11076728_G_T	0.971707	TRUE	600	0.2124	0.0085	0.4411	0.0172	0.3207	0.949	TRUE	Colocalised	NO	1	Likely casual	1	Without DEG evidence for main finding	NO	NO	No	YES	NO	NO	0.5
ENSG00000167608_CD4_Naive_stim_5d	5d	ENSG00000167608	TMC4	Breast cancer	Wald ratio	rs2886722	0.027	0.008	0.000554	0.012	0.042	1.027	1.012	1.043	0.0148	TRUE	2.47829e-11	PASS	0.0148817	rs36633_C_T	0.723781	TRUE	186	0.9788	0.0187	0.0022	0	0.0002	0.8454	TRUE	Colocalised	NO	1	Likely casual	1	Without DEG evidence for main finding	NO	NO	No	NO	NO	NO	0
ENSG00000167671_TCM_40h	40h	ENSG00000167671	UBXN6	Breast cancer	Wald ratio	rs76428668	-0.032	0.01	0.00153	-0.052	-0.012	0.968	0.949	0.988	0.0317	TRUE	1.29045e-11	PASS	0.0314754	rs243372_A_G	0.292586	FALSE	502	0.1565	0.0017	0.7291	0.0076	0.105	0.9323	TRUE	Colocalised	NO	2	With pleiotropic genes	2	With pleiotropy genes	YES	NO	No	NO	NO	NO	1
ENSG00000167671_TEM_40h	40h	ENSG00000167671	UBXN6	Breast cancer	Wald ratio	rs76428668	-0.032	0.01	0.00153	-0.051	-0.012	0.969	0.95	0.988	0.0317	TRUE	3.26251e-09	PASS	0.0314754	rs243372_A_G	0.292586	FALSE	502	0.9332	0.0099	0.0549	0.0006	0.0014	0.7084	TRUE	Colocalised	NO	2	With pleiotropic genes	2	With pleiotropy genes	YES	NO	No	NO	NO	NO	1
ENSG00000167799_CD4_Naive_stim_40h	40h	ENSG00000167799	NUDT8	Prostate cancer	Wald ratio	rs76428668	0.11	0.029	0.00011	0.054	0.166	1.117	1.056	1.181	0.00637	TRUE	3.0326e-12	PASS	0.00603523	rs6591258_T_G	0.916184	TRUE	379	0.2756	0.0188	0.5867	0.0399	0.079	0.6643	FALSE	Colocalised	NO	4	With pleiotropic genes	2	Without DEG evidence for main finding	NO	NO	No	NO	NO	NO	0
ENSG00000168385_CD4_Memory_stim_16h	16h	ENSG00000168385	SETP2	Prostate cancer	Wald ratio	rs76428668	-0.074	0.016	2.31e-06	-0.105	-0.043	0.928	0.9	0.957	0.000221	TRUE	7.3e-06	PASS	0.000196027	rs35533015_A_G	1	TRUE	887	0	0	0.046	0.95	0.004	0.0042	FALSE	Colocalised	NO	1	Likely casual	1	Without DEG evidence for main finding	NO	NO	No	YES	NO	NO	0.5
ENSG00000168385_CD4_Memory_uns_0h	0h	ENSG00000168385	SETP2	Prostate cancer	Wald ratio	rs12912022	-0.061	0.013	2.31e-06	-0.087	-0.036	0.941	0.917	0.965	0.000221	TRUE	3.05e-08	PASS	0.000196027	rs35533015_A_G	1	TRUE	887	0	0	0.223	0.752	0.024	0.0309	FALSE	Colocalised	NO	1	Likely casual	1	Without DEG evidence for main finding	NO	NO	No	YES	NO	NO	0.5
ENSG00000168385_CD4_Naive_stim_16h	16h	ENSG00000168385	SETP2	Prostate cancer	Wald ratio	rs11635249	-0.062	0.013	2.31e-06	-0.088	-0.037	0.939	0.915	0.964	0.000221	TRUE	4.14e-06	PASS	0.000196027	rs35533015_A_G	1	TRUE	887	0	0	0.223	0.752	0.024	0.0309	FALSE	Colocalised	NO	1	Likely casual	1	Without DEG evidence for main finding	NO	NO	No	YES	NO	NO	0.5
ENSG00000168385_CD4_Naive_stim_40h	40h	ENSG00000168385	SETP2	Prostate cancer	Wald ratio	rs12912022	-0.063	0.013	2.31e-06	-0.089	-0.037	0.939	0.915	0.964	0.000221	TRUE	1.37e-09	PASS	0.000196027	rs35533015_A_G	1	TRUE	889	0	0	0.223	0.752	0.024	0.0309	FALSE	Colocalised	NO	1	Likely casual	1	Without DEG evidence for main finding	NO	NO	No	YES	NO	NO	0.5
ENSG00000168385_CD4_Naive_uns_0h	0h	ENSG00000168385	SETP2	Prostate cancer	Wald ratio	rs2521989	-0.056	0.012	2.31e-06	-0.079	-0.033	0.945	0.924	0.968	0.000221	TRUE	1.69e-08	PASS	0.000196027	rs35533015_A_G	1	TRUE	887	0	0	0.223	0.752	0.024	0.0309	FALSE	Colocalised	NO	1	Likely casual	1	Without DEG evidence for main finding	NO	NO	No	YES	NO	NO	0.5
ENSG00000168385_TCM_0h	0h	ENSG00000168385	SETP2	Prostate cancer	Wald ratio	rs2521989	-0.047	0.015	0.00132	-0.075	-0.018	0.954	0.928	0.982	0.044	TRUE	2.15e-33	PASS	0.0423345	rs75590598_A_G	0.703	TRUE	889	0	0	0.223	0.752	0.024	0.0309	FALSE	Colocalised	NO	1	Likely casual	1	Without DEG evidence for main finding	NO	NO	No	YES	NO	NO	0.5
ENSG00000168385_TCM_40h	40h	ENSG00000168385	SETP2	Prostate cancer	Wald ratio	rs2654190	-0.087	0.026	0.00103	-0.139	-0.035	0.917	0.87	0.966	0.0358	TRUE	2.93e-05	PASS	0.0344065	rs75590598_A_G	0.778	TRUE	887	0	0	0.223	0.752	0.024	0.0309	FALSE	Colocalised	NO	1	Likely casual	1	Without DEG evidence for main finding	NO	NO	No	YES	NO	NO	0.5
ENSG00000168385_TEM_5d	5d	ENSG00000168385	SETP2	Prostate cancer	Wald ratio	rs2521989	0.072	0.018	3.77e-05	0.038	0.106	1.075	1.039	1.112	0.00237	TRUE	2.1e-11	PASS	0.00215258	rs3771578_T_C	1	TRUE	887	0	0	0.223	0.752	0.024	0.0309	FALSE	Colocalised	NO	1	Likely casual	1	Without DEG evidence for main finding	NO	NO	No	YES	NO	NO	0.5
ENSG00000168385_TN_0h	0h	ENSG00000168385	SETP2	Prostate cancer	Wald ratio	rs2521989	-0.052	0.011	2.31e-06	-0.074	-0.031	0.949	0.929	0.97	0.000221	TRUE	2.41e-08	PASS	0.000196027	rs35533015_A_G	1	TRUE	887	0	0	0.007	0.993	0.001	0.001	FALSE	Colocalised	NO	1	Likely casual	1	Without DEG evidence for main finding	NO	NO	No	YES	NO	NO	0.5
ENSG00000168385_TN_40h	40h	ENSG00000168385	SETP2	Prostate cancer	Wald ratio	rs2521989	-0.066	0.014	2.31e-06	-0.093	-0.039	0.936	0.911	0.962	0.000221	TRUE	1.49e-07	PASS	0.000196027	rs35533015_A_G	1	TRUE	887	0	0	0.007	0.993	0.001	0.001	FALSE	Colocalised	NO	1	Likely casual	1	Without DEG evidence for main finding	NO	NO	No	YES	NO	NO	0.5
ENSG00000168385_TN_5d	5d	ENSG00000168385	SETP2	Prostate cancer	Wald ratio	rs222850	-0.078	0.016	2.31e-06	-0.11	-0.045	0.925	0.896	0.956	0.000221	TRUE	3.36e-35	PASS	0.000196027	rs35533015_A_G	1	TRUE	889	0	0	0.003	0.997	0	0	FALSE	Colocalised	NO	1	Likely casual	1	Without DEG evidence for main finding	NO	NO	No	YES	NO	NO	0.5
ENSG00000168899_CD4_Naive_uns_0h	0h	ENSG00000168899	VAMP5	Prostate cancer	Wald ratio	rs2654190	0.122	0.013	4.52e-21	0.097	0.147	1.13	1.101	1.159	6.24e-18	TRUE	1.68e-05	PASS	7.74142e-18	rs10172544_A_C	0.929	TRUE	713	0	0	0.634	0.112	0.254	0.694	FALSE	Colocalised	NO	2	With pleiotropic genes	2	With pleiotropy genes	YES	NO	No	NO	NO	NO	1
ENSG00000169032_CD4_Naive_uns_0h	0h	ENSG00000169032	MAP2K1	Prostate cancer	Wald ratio	rs2521989	-0.076	0.013	1.4e-09	-0.101	-0.051	0.927	0.904	0.95	3.25e-07	TRUE	2.12e-37	PASS	2.98952e-07	rs112914414_A_G	1	TRUE	881	0	0	0.861	0.071	0.068	0.4892	FALSE	Colocalised	NO	1	Likely casual	1	Without DEG evidence for main finding	NO	NO	No	NO	NO	YES	1
ENSG00000169032_CD4_Naive_uns_0h	0h	ENSG00000169032	MAP2K1	Breast cancer	Wald ratio	rs8067500	-0.038	0.01	7.14e-05	-0.057	-0.019	0.962	0.944	0.981	0.00327	TRUE	4.29298e-07	PASS	0.00338938	rs74634457_G_A	1	TRUE	887	0.6429	0.2134	0.0773	0.0256	0.0407	0.614	FALSE	Colocalised	NO	1	Likely casual	1	Likely casual	YES	NO	No	NO	NO	YES	3
ENSG00000169032_TN_0h	0h	ENSG00000169032	MAP2K1	Prostate cancer	Wald ratio	rs2521989	-0.073	0.012	1.4e-09	-0.097	-0.05	0.929	0.907	0.952	3.25e-07	TRUE	1.39e-11	PASS	2.98952e-07	rs112914414_A_G	1	TRUE	881	0	0	0.01	0.064	0.927	0.9354	TRUE	Colocalised	NO	1	Likely casual	1	Without DEG evidence for main finding	NO	NO	No	NO	NO	YES	1
ENSG00000169032_TN_0h	0h	ENSG00000169032	MAP2K1	Breast cancer	Wald ratio	rs7274724	-0.037	0.009	7.14e-05	-0.055	-0.019	0.964	0.946	0.981	0.00327	TRUE	3.6099e-09	PASS	0.00338938	rs74634457_G_A	1	TRUE	887	0.0248	0.0082	0.166	0.0544	0.7466	0.9321	TRUE	Colocalised	NO	1	Likely casual	1	Likely casual	YES	NO	No	NO	NO	YES	3
ENSG00000169684_CD4_Memory_stim_40h	40h	ENSG00000169684	CHRNA5	Lung cancer	Wald ratio	rs7272920	0.288	0.044	6.86e-11	0.201	0.374	1.333	1.223	1.454	1.41e-07	TRUE	5.58699e-06	PASS	1.4244e-07	rs62008174_T_C	0.966629	TRUE	546	0	0.8098	0	0.1139	0.0763	0.401	FALSE	Colocalised	NO	2	With pleiotropic genes	2	With pleiotropy genes	YES	NO	No	NO	NO	YES	2
ENSG00000169684_CD4_Naive_stim_5d	5d	ENSG00000169684	CHRNA5	Lung cancer	Wald ratio	rs7272920	0.246	0.04	1e-09	0.167	0.326	1.279	1.182	1.385	1.64e-06	TRUE	5.43e-08	#N/A	#N/A	rs7178270_G_C	0.863193	TRUE	711	2.99e-51	6.37e-50	0.0435716	0.928701	0.0277271	0.0289903	FALSE	Colocalised	NO	1	Likely casual	1	Likely casual	YES	NO	No	NO	NO	YES	3
ENSG00000169684_TN_40h	40h	ENSG00000169684	CHRNA5	Lung cancer	Wald ratio	rs4372964	0.142	0.022	6.86e-11	0.099	0.184	1.152	1.104	1.202	1.41e-07	TRUE	5.31746e-07	PASS	1.4244e-07	rs62008174_T_C	0.966629	TRUE	546	0	0.8855	0	0.0454	0.0691	0.6038	FALSE	Colocalised	NO	2	With pleiotropic genes	2	With pleiotropy genes	YES	NO	No	NO	NO	YES	2
ENSG00000170291_CD4_Memory_stim_16h	16h	ENSG00000170291	ELP5	Breast cancer	Wald ratio	rs6600672	-0.023	0.006	0.000241	-0.036	-0.011	0.977	0.965	0.989	0.00769	TRUE	4.78212e-13	PASS	0.00773267	rs2521989_T_C	1	TRUE	293	0	0.2634	0	0.1294	0.6072	0.8244	TRUE	Colocalised	NO	4	With pleiotropic genes	3	With pleiotropy genes	YES	NO	No	NO	NO	NO	1
ENSG00000170291_CD4_Naive_stim_16h	16h	ENSG00000170291	ELP5	Breast cancer	Wald ratio	rs12733126	-0.028	0.007	0.000241	-0.042	-0.013	0.973	0.959	0.987	0.00769	TRUE	3.70296e-09	PASS	0.00773267	rs2521989_T_C	1	TRUE	293	0.0008	0.3443	0.0004	0.1694	0.4852	0.7412	TRUE	Colocalised	NO	4	With pleiotropic genes	3	With pleiotropy genes	YES	NO	No	NO	NO	NO	1
ENSG00000170291_CD4_Naive_uns_0h	0h	ENSG00000170291	ELP5	Breast cancer	Wald ratio	rs2319971	-0.022	0.007	0.00284	-0.037	-0.008	0.978	0.964	0.992	0.0483	TRUE	2.17113e-05	PASS	0.0474	rs2074219_A_G	0.846613	TRUE	293	0	0.2425	0	0.119	0.6385	0.8429	TRUE	Colocalised	NO	4	With pleiotropic genes	3	With pleiotropy genes	YES	NO	No	NO	NO	NO	1
ENSG00000170291_nTreg_16h	16h	ENSG00000170291	ELP5	Breast cancer	Wald ratio	rs2231884	-0.04	0.011	0.000241	-0.062	-0.019	0.96	0.94	0.981	0.00769	TRUE	9.8266e-08	PASS	0.00773267	rs2521989_T_C	1	TRUE	293	0	0.2425	0	0.119	0.6385	0.8429	TRUE	Colocalised	NO	4	With pleiotropic genes	3	With pleiotropy genes	YES	NO	No	NO	NO	NO	1
ENSG00000170291_TCM_0h	0h	ENSG00000170291	ELP5	Breast cancer	Wald ratio	rs2231884	-0.026	0.007	0.000241	-0.04	-0.012	0.974	0.96	0.988	0.00769	TRUE	2.21637e-06	PASS	0.00773267	rs2521989_T_C	1	TRUE	293	0	0.2425	0	0.119	0.6385	0.8429	TRUE	Colocalised	NO	4	With pleiotropic genes	3	With pleiotropy genes	YES	NO	No	NO	NO	NO	1
ENSG00000170291_TCM_16h	16h	ENSG00000170291	ELP5	Breast cancer	Wald ratio	rs2231884	-0.019	0.005	0.000241	-0.03	-0.009	0.981	0.971	0.991	0.00769	TRUE	3.00562e-08	PASS	0.00773267	rs2521989_T_C	1	TRUE	293	0	0.2425	0	0.119	0.6385	0.8429	TRUE	Colocalised	NO	4	With pleiotropic genes	3	With pleiotropy genes	YES	NO	No	NO	NO	NO	1
ENSG00000170291_TEM_16h	16h	ENSG00000170291	ELP5	Breast cancer	Wald ratio	rs2231884	-0.035	0.01	0.000367	-0.055	-0.016	0.965	0.947	0.984	0.0108	TRUE	1.84707e-06	PASS	0.0107774	rs4562_A_G	0.951727	TRUE	293	0.6164	0.3042	0.0261	0.0129	0.0404	0.7587	TRUE	Colocalised	NO	4	With pleiotropic genes	3	With pleiotropy genes	YES	NO	No	NO	NO	NO	1
ENSG00000170291_TN_0h	0h	ENSG00000170291	ELP5	Breast cancer	Wald ratio	rs656980	-0.023	0.008	0.00284	-0.039	-0.008	0.977	0.962	0.992	0.0483	TRUE	2.1385e-13	PASS	0.0474	rs2074219_A_G	0.846613	TRUE	293	0	0.2425	0	0.119	0.6385	0.8429	TRUE	Colocalised	NO	4	With pleiotropic genes	3	With pleiotropy genes	YES	NO	No	NO	NO	NO	1
ENSG00000170291_TN_16h	16h	ENSG00000170291	ELP5	Breast cancer	Wald ratio	rs2231884	-0.019	0.005	0.000241	-0.029	-0.009	0.981	0.972	0.991	0.00769	TRUE	6.88892e-08	PASS	0.00773267	rs2521989_T_C	1	TRUE	293	0	0.2425	0	0.119	0.6385	0.8429	TRUE	Colocalised	NO	4	With pleiotropic genes	3	With pleiotropy genes	YES	NO	No	NO	NO	NO	1
ENSG00000170291_TN_HSP_5d	5d	ENSG00000170291	ELP5	Breast cancer	Wald ratio	rs656980	-0.017	0.005	0.00144	-0.027	-0.007	0.983	0.973	0.993	0.0304	TRUE	8.90396e-06	PASS	0.0301333	rs2074219_A_G	0.896442	TRUE	293	0	0.2425	0	0.119	0.6385	0.8429	TRUE	Colocalised	NO	4	With pleiotropic genes	3	With pleiotropy genes	YES	NO	No	NO	NO	NO	1
ENSG00000170291_TN_NFKB	16h/40h	ENSG00000170291	ELP5	Breast cancer	Wald ratio	rs656980	-0.029	0.008	0.000241	-0.045	-0.014	0.971	0.956	0.986	0.00769	TRUE	0.000232012	#N/A	#N/A	rs2654183_T_G	1	TRUE	421	0.000254927	0.241878	0.000148199	0.139996	0.617723	0.81524	TRUE	Colocalised	NO	4	With pleiotropic genes	3	With pleiotropy genes	YES	NO	No	NO	NO	NO	1
ENSG00000171222_CD4_Memory_stim_40h	40h	ENSG00000171222	SCAND1	Breast cancer	Wald ratio	rs656980	-0.16	0.04	6.88e-05	-0.239	-0.081	0.852	0.788	0.922	0.00323	TRUE	5.13271e-08	PASS	0.003349	rs2378414_A_G	1	TRUE	410	0.1647	0.0585	0.3014	0.1067	0.3686	0.7754	TRUE	Colocalised	NO	1	Likely casual	1	Without DEG evidence for main finding	NO	NO	No	NO	NO	NO	0
ENSG00000171222_CD4_Naive_stim_40h	40h	ENSG00000171222	SCAND1	Breast cancer	Wald ratio	rs656980	-0.041	0.01	7.16e-05	-0.062	-0.021	0.959	0.94	0.979	0.00327	TRUE	1.53565e-08	PASS	0.00338938	rs11167280_A_G	0.989601	TRUE	410	0.3071	0.0186	0.5619	0.034	0.0784	0.6975	FALSE	Colocalised	NO	1	Likely casual	1	Without DEG evidence for main finding	NO	NO	No	NO	NO	NO	0
ENSG00000171222_TN_40h	40h	ENSG00000171222	SCAND1	Breast cancer	Wald ratio	rs656980	-0.035	0.009	7.16e-05	-0.052	-0.018	0.966	0.949	0.982	0.00327	TRUE	2.37997e-08	PASS	0.00338938	rs11167280_A_G	0.989601	TRUE	410	0.1668	0.0638	0.3052	0.1163	0.3479	0.7494	TRUE	Colocalised	NO	1	Likely casual	1	Without DEG evidence for main finding	NO	NO	No	NO	NO	NO	0
ENSG00000171700_CD4_Naive_stim_16h	16h	ENSG00000171700	RGS19	Breast cancer	Wald ratio	rs656980	0.045	0.012	0.000136	0.022	0.068	1.046	1.022	1.071	0.00498	TRUE	6.70804e-11	PASS	0.00507994	rs12625329_A_G	0.992341	TRUE	405	0.4782	0.0888	0.0679	0.0123	0.3529	0.9664	TRUE	Colocalised	NO	2	With pleiotropic genes	0	Without DEG evidence for main finding	NO	NO	No	NO	NO	NO	0
ENSG00000171943_CD4_Memory_uns_0h	0h	ENSG00000171943	SRGAP2C	Breast cancer	Wald ratio	rs656980	-0.089	0.009	2.62e-21	-0.108	-0.071	0.915	0.898	0.932	3.97e-18	TRUE	1.10205e-05	PASS	3.73937e-18	rs12070603_C_T	0.987929	TRUE	21	0	0	0.6536	0.0053	0.3411	0.9846	TRUE	Colocalised	NO	2	With pleiotropic genes	0	Without DEG evidence for main finding	NO	NO	No	NO	NO	NO	0
ENSG00000171943_CD4_Naive_uns_0h	0h	ENSG00000171943	SRGAP2C	Breast cancer	Wald ratio	rs656980	-0.105	0.01	7.16e-25	-0.125	-0.085	0.901	0.883	0.919	2.17e-21	TRUE	3.28799e-12	PASS	2.0436e-21	NA	NA	FALSE	21	0	0	0.9233	0.0033	0.0734	0.957	TRUE	Colocalised	NO	2	With pleiotropic genes	0	Without DEG evidence for main finding	NO	NO	No	NO	NO	NO	0
ENSG00000171943_TN_0h	0h	ENSG00000171943	SRGAP2C	Breast cancer	Wald ratio	rs656980	-0.092	0.009	2.91e-25	-0.109	-0.074	0.912	0.897	0.928	1.32e-21	TRUE	1.23484e-07	PASS	1.24796e-21	rs11249431_G_A	0.995858	TRUE	21	0	0.9267	0	0.0019	0.0714	0.974	TRUE	Colocalised	NO	2	With pleiotropic genes	0	Without DEG evidence for main finding	NO	NO	No	NO	NO	NO	0
ENSG00000172500_CD4_Memory_stim_5d	5d	ENSG00000172500	FIBP	Breast cancer	Wald ratio	rs656980	0.139	0.029	1.28e-06	0.083	0.195	1.149	1.086	1.215	0.000161	TRUE	6.44106e-06	PASS	0.000142026	rs12225345_G_A	0.978859	TRUE	516	0	0.7834	0	0.1253	0.0914	0.4218	FALSE	Colocalised	NO	4	With pleiotropic genes	2	With pleiotropy genes	YES	NO	No	YES	NO	NO	1.5
ENSG00000172500_CD4_Naive_stim_40h	40h	ENSG00000172500	FIBP	Breast cancer	Wald ratio	rs656980	0.14	0.029	1.28e-06	0.083	0.197	1.15	1.087	1.217	0.000161	TRUE	3.51112e-18	PASS	0.000142026	rs12225345_G_A	0.978859	TRUE	516	0	0.851	0	0.0437	0.1053	0.7067	TRUE	Colocalised	NO	4	With pleiotropic genes	2	With pleiotropy genes	YES	NO	No	YES	NO	NO	1.5
ENSG00000172500_CD4_Naive_stim_5d	5d	ENSG00000172500	FIBP	Breast cancer	Wald ratio	rs656980	0.099	0.02	1.28e-06	0.059	0.139	1.104	1.061	1.15	0.000161	TRUE	4.93574e-09	PASS	0.000142026	rs12225345_G_A	0.978859	TRUE	516	0	0.5937	0	0.1733	0.2331	0.5736	FALSE	Colocalised	NO	4	With pleiotropic genes	2	With pleiotropy genes	YES	NO	No	YES	NO	NO	1.5
ENSG00000172500_TCM_5d	5d	ENSG00000172500	FIBP	Breast cancer	Wald ratio	rs656980	0.116	0.024	1.28e-06	0.069	0.163	1.123	1.072	1.177	0.000161	TRUE	4.47554e-06	PASS	0.000142026	rs12225345_G_A	0.978859	TRUE	516	0	0.6472	0	0.123	0.2298	0.6514	FALSE	Colocalised	NO	4	With pleiotropic genes	2	With pleiotropy genes	YES	NO	No	YES	NO	NO	1.5
ENSG00000172500_TN_16h	16h	ENSG00000172500	FIBP	Breast cancer	Wald ratio	rs656980	0.053	0.014	0.000133	0.026	0.08	1.054	1.026	1.083	0.00492	TRUE	1.6712e-05	PASS	0.00500397	rs641018_C_G	0.993708	TRUE	516	0	0.7931	0	0.1121	0.0948	0.4583	FALSE	Colocalised	NO	3	With pleiotropic genes	2	With pleiotropy genes	YES	NO	No	YES	NO	NO	1.5
ENSG00000172500_TN_40h	40h	ENSG00000172500	FIBP	Breast cancer	Wald ratio	rs656980	0.109	0.022	1.28e-06	0.065	0.153	1.115	1.067	1.165	0.000161	TRUE	5.89647e-09	PASS	0.000142026	rs12225345_G_A	0.978859	TRUE	516	0	0.7931	0	0.1121	0.0948	0.4583	FALSE	Colocalised	NO	4	With pleiotropic genes	2	With pleiotropy genes	YES	NO	No	YES	NO	NO	1.5
ENSG00000172543_CD4_Memory_stim_16h	16h	ENSG00000172543	CTSW	Breast cancer	Wald ratio	rs656980	-0.046	0.012	0.000133	-0.07	-0.022	0.955	0.932	0.978	0.00492	TRUE	1.81192e-14	PASS	0.00500397	rs641018_C_G	0.993708	TRUE	520	0	0.7125	0	0.2054	0.0821	0.2855	FALSE	Colocalised	NO	3	With pleiotropic genes	1	Likely casual	YES	NO	Yes	NO	NO	NO	2
ENSG00000172543_CD4_Memory_stim_40h	40h	ENSG00000172543	CTSW	Breast cancer	Wald ratio	rs656980	-0.032	0.008	0.000133	-0.048	-0.016	0.969	0.953	0.985	0.00492	TRUE	4.24405e-07	PASS	0.00500397	rs641018_C_G	0.993708	TRUE	520	0	0.2664	0	0.7051	0.0285	0.0388	FALSE	Colocalised	NO	3	With pleiotropic genes	1	Likely casual	YES	NO	Yes	NO	NO	NO	2
ENSG00000172543_CD4_Memory_stim_5d	5d	ENSG00000172543	CTSW	Breast cancer	Wald ratio	rs656980	-0.023	0.006	0.000133	-0.034	-0.011	0.978	0.966	0.989	0.00492	TRUE	4.90595e-09	PASS	0.00500397	rs641018_C_G	0.993708	TRUE	520	0	0.001	0	0.9985	0.0005	0.0005	FALSE	Colocalised	NO	3	With pleiotropic genes	1	Likely casual	YES	NO	Yes	NO	NO	NO	2
ENSG00000172543_CD4_Memory_uns_0h	0h	ENSG00000172543	CTSW	Breast cancer	Wald ratio	rs656980	-0.024	0.006	0.000133	-0.037	-0.012	0.976	0.964	0.988	0.00492	TRUE	3.33104e-16	PASS	0.00500397	rs641018_C_G	0.993708	TRUE	520	0	0.002	0	0.9976	0.0004	0.0004	FALSE	Colocalised	NO	3	With pleiotropic genes	1	Likely casual	YES	NO	Yes	NO	NO	NO	2
ENSG00000172543_CD4_Naive_stim_16h	16h	ENSG00000172543	CTSW	Breast cancer	Wald ratio	rs656980	-0.044	0.011	0.000133	-0.066	-0.021	0.957	0.936	0.979	0.00492	TRUE	2.35998e-07	PASS	0.00500397	rs641018_C_G	0.993708	TRUE	520	0	0.5435	0	0.399	0.0575	0.1259	FALSE	Colocalised	NO	3	With pleiotropic genes	1	Likely casual	YES	NO	Yes	NO	NO	NO	2
ENSG00000172543_CD4_Naive_stim_40h	40h	ENSG00000172543	CTSW	Breast cancer	Wald ratio	rs656980	-0.03	0.008	0.000133	-0.045	-0.014	0.971	0.956	0.986	0.00492	TRUE	8.38633e-06	PASS	0.00500397	rs641018_C_G	0.993708	TRUE	520	0	0.1836	0	0.7762	0.0402	0.0492	FALSE	Colocalised	NO	3	With pleiotropic genes	1	Likely casual	YES	NO	Yes	NO	NO	NO	2
ENSG00000172543_CD4_Naive_stim_5d	5d	ENSG00000172543	CTSW	Breast cancer	Wald ratio	rs656980	-0.027	0.007	0.000133	-0.04	-0.013	0.974	0.961	0.987	0.00492	TRUE	5.8965e-07	PASS	0.00500397	rs641018_C_G	0.993708	TRUE	520	0	0.0079	0	0.9907	0.0013	0.0014	FALSE	Colocalised	NO	3	With pleiotropic genes	1	Likely casual	YES	NO	Yes	NO	NO	NO	2
ENSG00000172543_CD4_Naive_uns_0h	0h	ENSG00000172543	CTSW	Breast cancer	Wald ratio	rs55775277	-0.022	0.006	0.000133	-0.033	-0.011	0.978	0.967	0.989	0.00492	TRUE	9.47206e-07	PASS	0.00500397	rs641018_C_G	0.993708	TRUE	520	0	0.0079	0	0.9907	0.0013	0.0014	FALSE	Colocalised	NO	3	With pleiotropic genes	1	Likely casual	YES	NO	Yes	NO	NO	NO	2
ENSG00000172543_T_ER-stress_5d	5d	ENSG00000172543	CTSW	Breast cancer	Wald ratio	rs2509948	-0.031	0.008	0.000133	-0.048	-0.015	0.969	0.954	0.985	0.00492	TRUE	1.41636e-07	PASS	0.00500397	rs641018_C_G	0.993708	TRUE	520	0	0.0079	0	0.9907	0.0013	0.0014	FALSE	Colocalised	NO	3	With pleiotropic genes	1	Likely casual	YES	NO	Yes	NO	NO	NO	2
ENSG00000172543_TCM_0h	0h	ENSG00000172543	CTSW	Breast cancer	Wald ratio	rs2509948	-0.03	0.008	0.000133	-0.045	-0.014	0.971	0.956	0.986	0.00492	TRUE	1.2194e-12	PASS	0.00500397	rs641018_C_G	0.993708	TRUE	520	0	0.0079	0	0.9907	0.0013	0.0014	FALSE	Colocalised	NO	3	With pleiotropic genes	1	Likely casual	YES	NO	Yes	NO	NO	NO	2
ENSG00000172543_TCM_5d	5d	ENSG00000172543	CTSW	Breast cancer	Wald ratio	rs60203761	-0.022	0.006	0.000133	-0.033	-0.011	0.979	0.968	0.99	0.00492	TRUE	2.21699e-09	PASS	0.00500397	rs641018_C_G	0.993708	TRUE	520	0	0.0229	0	0.9727	0.0043	0.0044	FALSE	Colocalised	NO	3	With pleiotropic genes	1	Likely casual	YES	NO	Yes	NO	NO	NO	2
ENSG00000172543_TEM_0h	0h	ENSG00000172543	CTSW	Breast cancer	Wald ratio	rs60203761	-0.024	0.006	0.000133	-0.036	-0.012	0.977	0.965	0.988	0.00492	TRUE	6.83327e-07	PASS	0.00500397	rs641018_C_G	0.993708	TRUE	520	0	0.1461	0	0.8323	0.0216	0.0253	FALSE	Colocalised	NO	3	With pleiotropic genes	1	Likely casual	YES	NO	Yes	NO	NO	NO	2
ENSG00000172543_TEM_16h	16h	ENSG00000172543	CTSW	Breast cancer	Wald ratio	rs60203761	-0.033	0.009	0.000133	-0.05	-0.016	0.967	0.951	0.984	0.00492	TRUE	2.08263e-26	PASS	0.00500397	rs641018_C_G	0.993708	TRUE	520	0	0.1461	0	0.8323	0.0216	0.0253	FALSE	Colocalised	NO	3	With pleiotropic genes	1	Likely casual	YES	NO	Yes	NO	NO	NO	2
ENSG00000172543_TEM_40h	40h	ENSG00000172543	CTSW	Breast cancer	Wald ratio	rs60203761	-0.03	0.008	0.000133	-0.045	-0.014	0.971	0.956	0.986	0.00492	TRUE	2.91832e-08	PASS	0.00500397	rs641018_C_G	0.993708	TRUE	520	0	0.1461	0	0.8323	0.0216	0.0253	FALSE	Colocalised	NO	3	With pleiotropic genes	1	Likely casual	YES	NO	Yes	NO	NO	NO	2
ENSG00000172543_TEM_5d	5d	ENSG00000172543	CTSW	Breast cancer	Wald ratio	rs60203761	-0.025	0.007	0.000133	-0.038	-0.012	0.975	0.963	0.988	0.00492	TRUE	7.82927e-44	PASS	0.00500397	rs641018_C_G	0.993708	TRUE	520	0	0.1461	0	0.8323	0.0216	0.0253	FALSE	Colocalised	NO	3	With pleiotropic genes	1	Likely casual	YES	NO	Yes	NO	NO	NO	2
ENSG00000172543_TN_0h	0h	ENSG00000172543	CTSW	Breast cancer	Wald ratio	rs60203761	-0.021	0.005	0.000133	-0.031	-0.01	0.979	0.969	0.99	0.00492	TRUE	3.77566e-08	PASS	0.00500397	rs641018_C_G	0.993708	TRUE	520	0	0.1461	0	0.8323	0.0216	0.0253	FALSE	Colocalised	NO	3	With pleiotropic genes	1	Likely casual	YES	NO	Yes	NO	NO	NO	2
ENSG00000172543_TN_40h	40h	ENSG00000172543	CTSW	Breast cancer	Wald ratio	rs60203761	-0.034	0.009	0.000133	-0.051	-0.017	0.967	0.95	0.984	0.00492	TRUE	2.43573e-15	PASS	0.00500397	rs641018_C_G	0.993708	TRUE	520	0	0.3396	0	0.618	0.0424	0.0642	FALSE	Colocalised	NO	3	With pleiotropic genes	1	Likely casual	YES	NO	Yes	NO	NO	NO	2
ENSG00000172543_TN_5d	5d	ENSG00000172543	CTSW	Breast cancer	Wald ratio	rs60203761	-0.024	0.006	0.000133	-0.037	-0.012	0.976	0.964	0.988	0.00492	TRUE	8.36765e-43	PASS	0.00500397	rs641018_C_G	0.993708	TRUE	520	0	0.3396	0	0.618	0.0424	0.0642	FALSE	Colocalised	NO	3	With pleiotropic genes	1	Likely casual	YES	NO	Yes	NO	NO	NO	2
ENSG00000172543_TN_cycling_5d	5d	ENSG00000172543	CTSW	Breast cancer	Wald ratio	rs60203761	-0.029	0.008	0.000133	-0.043	-0.014	0.972	0.957	0.986	0.00492	TRUE	2.65396e-05	PASS	0.00500397	rs641018_C_G	0.993708	TRUE	520	0	0.3396	0	0.618	0.0424	0.0642	FALSE	Colocalised	NO	3	With pleiotropic genes	1	Likely casual	YES	NO	Yes	NO	NO	NO	2
ENSG00000172543_TN_HSP_5d	5d	ENSG00000172543	CTSW	Breast cancer	Wald ratio	rs60203761	-0.029	0.008	0.000133	-0.044	-0.014	0.972	0.957	0.986	0.00492	TRUE	1.72943e-18	PASS	0.00500397	rs641018_C_G	0.993708	TRUE	520	0	0.3396	0	0.618	0.0424	0.0642	FALSE	Colocalised	NO	3	With pleiotropic genes	1	Likely casual	YES	NO	Yes	NO	NO	NO	2
ENSG00000172543_TN_IFN_40h	40h	ENSG00000172543	CTSW	Breast cancer	Wald ratio	rs12951076	-0.034	0.009	0.000133	-0.052	-0.017	0.966	0.95	0.984	0.00492	TRUE	2.23653e-07	PASS	0.00500397	rs641018_C_G	0.993708	TRUE	520	0	0.6245	0	0.2619	0.1135	0.3024	FALSE	Colocalised	NO	3	With pleiotropic genes	1	Likely casual	YES	NO	Yes	NO	NO	NO	2
ENSG00000172543_TN_IFN_5d	5d	ENSG00000172543	CTSW	Breast cancer	Wald ratio	rs8073963	-0.033	0.009	0.000133	-0.049	-0.016	0.968	0.952	0.984	0.00492	TRUE	7.77083e-13	PASS	0.00500397	rs641018_C_G	0.993708	TRUE	520	0	0.6245	0	0.2619	0.1135	0.3024	FALSE	Colocalised	NO	3	With pleiotropic genes	1	Likely casual	YES	NO	Yes	NO	NO	NO	2
ENSG00000172922_CD4_Memory_stim_16h	16h	ENSG00000172922	RNASEH2C	Breast cancer	Wald ratio	rs6504281	-0.034	0.011	0.00179	-0.055	-0.013	0.967	0.947	0.988	0.0341	TRUE	4.2355e-05	PASS	0.0336163	rs11227250_T_C	0.907767	TRUE	514	0	0	0.029	0.3496	0.6213	0.6399	FALSE	Colocalised	NO	2	With pleiotropic genes	1	Likely casual	YES	NO	No	NO	NO	NO	2
ENSG00000172922_TEM_40h	40h	ENSG00000172922	RNASEH2C	Prostate cancer	Wald ratio	rs8073963	-0.044	0.014	0.00143	-0.07	-0.017	0.957	0.932	0.983	0.0446	TRUE	1.34e-05	PASS	0.0428924	rs7944860_A_C	0.996	TRUE	509	0.284	0.312	0.129	0.141	0.134	0.4873	FALSE	Colocalised	NO	2	With pleiotropic genes	1	Likely casual	YES	NO	No	NO	NO	NO	2
ENSG00000172922_TN_16h	16h	ENSG00000172922	RNASEH2C	Prostate cancer	Wald ratio	rs941717	-0.038	0.012	0.00143	-0.061	-0.015	0.963	0.941	0.985	0.0446	TRUE	3.35e-15	PASS	0.0428924	rs7944860_A_C	0.996	TRUE	509	0.587	0.074	0.266	0.033	0.04	0.5479	FALSE	Colocalised	NO	2	With pleiotropic genes	1	Likely casual	YES	NO	No	NO	NO	NO	2
ENSG00000173156_CD4_Memory_stim_40h	40h	ENSG00000173156	RHOD	Prostate cancer	Wald ratio	rs11709725	0.042	0.012	0.000722	0.018	0.067	1.043	1.018	1.069	0.0273	TRUE	4.38e-06	PASS	0.0260464	rs11227676_T_C	1	TRUE	154	0.479	0.177	0.01	0.003	0.331	0.991	TRUE	Colocalised	NO	2	With pleiotropic genes	1	Without DEG evidence for main finding	NO	NO	No	NO	NO	NO	0
ENSG00000173156_CD4_Memory_stim_40h	40h	ENSG00000173156	RHOD	Breast cancer	Wald ratio	rs590318	0.038	0.009	5.87e-05	0.019	0.056	1.039	1.02	1.058	0.00319	TRUE	5.34515e-14	PASS	0.00328961	rs11227676_T_C	1	TRUE	153	0.1315	0.087	0.0486	0.0315	0.7014	0.9571	TRUE	Colocalised	NO	2	With pleiotropic genes	2	With pleiotropy genes	YES	NO	No	NO	NO	NO	1
ENSG00000173156_CD4_Memory_stim_5d	5d	ENSG00000173156	RHOD	Prostate cancer	Wald ratio	rs6591195	0.049	0.014	0.000722	0.02	0.077	1.05	1.021	1.08	0.0273	TRUE	4.88e-11	PASS	0.0260464	rs11227676_T_C	1	TRUE	152	0.479	0.177	0.009	0.003	0.331	0.991	TRUE	Colocalised	NO	2	With pleiotropic genes	1	Without DEG evidence for main finding	NO	NO	No	NO	NO	NO	0
ENSG00000173156_CD4_Memory_stim_5d	5d	ENSG00000173156	RHOD	Breast cancer	Wald ratio	rs632578	0.044	0.011	5.87e-05	0.022	0.065	1.045	1.023	1.067	0.00319	TRUE	2.57406e-20	PASS	0.00328961	rs11227676_T_C	1	TRUE	153	0.4251	0.2813	0.0248	0.0162	0.2526	0.9399	TRUE	Colocalised	NO	2	With pleiotropic genes	2	With pleiotropy genes	YES	NO	No	NO	NO	NO	1
ENSG00000173156_CD4_Naive_stim_40h	40h	ENSG00000173156	RHOD	Prostate cancer	Wald ratio	rs66567989	0.046	0.013	0.000722	0.019	0.072	1.047	1.019	1.075	0.0273	TRUE	7.05e-14	PASS	0.0260464	rs11227676_T_C	1	TRUE	152	0.479	0.177	0.009	0.003	0.331	0.991	TRUE	Colocalised	NO	2	With pleiotropic genes	1	Without DEG evidence for main finding	NO	NO	No	NO	NO	NO	0
ENSG00000173156_CD4_Naive_stim_40h	40h	ENSG00000173156	RHOD	Breast cancer	Wald ratio	rs4963153	0.041	0.01	5.87e-05	0.021	0.061	1.042	1.021	1.063	0.00319	TRUE	7.21557e-10	PASS	0.00328961	rs11227676_T_C	1	TRUE	153	0.4032	0.2668	0.0308	0.0201	0.2792	0.9329	TRUE	Colocalised	NO	2	With pleiotropic genes	2	With pleiotropy genes	YES	NO	No	NO	NO	NO	1
ENSG00000173156_TCM_40h	40h	ENSG00000173156	RHOD	Prostate cancer	Wald ratio	rs7930569	0.04	0.012	0.000722	0.017	0.063	1.041	1.017	1.065	0.0273	TRUE	2.06e-07	PASS	0.0260464	rs11227676_T_C	1	TRUE	154	0.479	0.177	0.01	0.003	0.331	0.991	TRUE	Colocalised	NO	2	With pleiotropic genes	1	Without DEG evidence for main finding	NO	NO	No	NO	NO	NO	0
ENSG00000173156_TCM_40h	40h	ENSG00000173156	RHOD	Breast cancer	Wald ratio	rs4963153	0.036	0.009	5.87e-05	0.018	0.053	1.036	1.018	1.055	0.00319	TRUE	1.45347e-06	PASS	0.00328961	rs11227676_T_C	1	TRUE	153	0.0977	0.0647	0.0508	0.0329	0.754	0.9582	TRUE	Colocalised	NO	2	With pleiotropic genes	2	With pleiotropy genes	YES	NO	No	NO	NO	NO	1
ENSG00000173156_TN_40h	40h	ENSG00000173156	RHOD	Prostate cancer	Wald ratio	rs6062475	0.047	0.014	0.000722	0.02	0.075	1.049	1.02	1.078	0.0273	TRUE	9.02e-13	PASS	0.0260464	rs11227676_T_C	1	TRUE	154	0.878	0.064	0.018	0.001	0.039	0.975	TRUE	Colocalised	NO	2	With pleiotropic genes	1	Without DEG evidence for main finding	NO	NO	No	NO	NO	NO	0
ENSG00000173156_TN_40h	40h	ENSG00000173156	RHOD	Breast cancer	Wald ratio	rs2602024	0.043	0.011	5.87e-05	0.022	0.063	1.043	1.022	1.065	0.00319	TRUE	5.80558e-10	PASS	0.00328961	rs11227676_T_C	1	TRUE	153	0.4389	0.2905	0.032	0.021	0.2175	0.912	TRUE	Colocalised	NO	2	With pleiotropic genes	2	With pleiotropy genes	YES	NO	No	NO	NO	NO	1
ENSG00000173917_nTreg_16h	16h	ENSG00000173917	HOXB2	Ovarian cancer	Wald ratio	rs6597977	-0.092	0.019	1.03e-06	-0.129	-0.055	0.912	0.879	0.946	0.000553	TRUE	1.89766e-07	PASS	0.000402272	rs56128659_A_T	0.973579	TRUE	477	0	0	0.1046	0.4323	0.4631	0.5172	FALSE	Colocalised	NO	3	With pleiotropic genes	0	Without DEG evidence for main finding	NO	NO	No	NO	NO	NO	0
ENSG00000173917_TCM_LA	Lowly active	ENSG00000173917	HOXB2	Ovarian cancer	Wald ratio	rs9704919	-0.097	0.019	3.09e-07	-0.135	-0.06	0.907	0.874	0.942	0.000188	TRUE	2.07e-07	#N/A	#N/A	rs8073963_A_G	1	TRUE	652	1.88e-11	4e-09	0.00461824	0.985742	0.00964013	0.00968486	FALSE	Colocalised	NO	3	With pleiotropic genes	0	Without DEG evidence for main finding	NO	NO	No	NO	NO	NO	0
ENSG00000173917_TEM_HLApositive_40h	40h	ENSG00000173917	HOXB2	Ovarian cancer	Wald ratio	rs260113	-0.115	0.022	2.17e-07	-0.158	-0.071	0.892	0.854	0.931	0.000164	TRUE	2.30505e-14	PASS	0.000109172	rs4793854_A_G	0.976203	TRUE	477	0	0	0.0404	0.831	0.1286	0.134	FALSE	Colocalised	NO	3	With pleiotropic genes	0	Without DEG evidence for main finding	NO	NO	No	NO	NO	NO	0
ENSG00000173917_TN_LA	Lowly active	ENSG00000173917	HOXB2	Ovarian cancer	Wald ratio	rs28415528	-0.13	0.025	3.09e-07	-0.18	-0.08	0.878	0.836	0.923	0.000188	TRUE	2.07e-07	#N/A	#N/A	rs8073963_A_G	1	TRUE	652	8.68e-11	2.56e-09	0.0213675	0.629795	0.348837	0.356454	FALSE	Colocalised	NO	3	With pleiotropic genes	0	Without DEG evidence for main finding	NO	NO	No	NO	NO	NO	0
ENSG00000100804_TN_40h	40h	ENSG00000100804	PSMB5	Prostate cancer	Wald ratio	rs2900660	0.065	0.019	0.000821	0.027	0.102	1.067	1.027	1.108	0.0297	TRUE	4.22e-10	PASS	0.0285355	rs8010955_A_G	1	TRUE	400	0.815	0.03	0.138	0.005	0.013	0.7222	TRUE	Colocalised	YES	2	With pleiotropic genes	2	With pleiotropy genes	YES	NO	No	NO	NO	YES	2.5
ENSG00000175792_TN_40h	40h	ENSG00000175792	RUVBL1	Prostate cancer	Wald ratio	rs1049481	0.214	0.026	6.2e-17	0.163	0.264	1.238	1.178	1.302	3.03e-14	TRUE	5.55e-07	PASS	3.60718e-14	rs67575175_C_T	1	TRUE	561	0	0	0.493	0.385	0.122	0.2406	FALSE	Colocalised	YES	1	Likely casual	1	Without DEG evidence for main finding	NO	NO	No	NO	YES	NO	1.5
ENSG00000175334_CD4_Naive_stim_16h	16h	ENSG00000175334	BANF1	Breast cancer	Wald ratio	rs1049481	-0.114	0.025	4.29e-06	-0.163	-0.066	0.892	0.849	0.936	0.000488	TRUE	9.6464e-06	PASS	0.000432464	rs61893932_T_G	1	TRUE	466	0	0	0.0203	0.9602	0.0194	0.0198	FALSE	Colocalised	NO	4	With pleiotropic genes	1	Without DEG evidence for main finding	NO	NO	No	YES	NO	NO	0.5
ENSG00000175334_TCM_0h	0h	ENSG00000175334	BANF1	Breast cancer	Wald ratio	rs34386495	-0.03	0.01	0.00284	-0.05	-0.01	0.97	0.951	0.99	0.0483	TRUE	0.00271764	#N/A	#N/A	rs10896074_T_C	0.961839	TRUE	669	7.39e-09	7.81e-07	0.00922582	0.974917	0.0158563	0.016004	FALSE	Colocalised	NO	1	Likely casual	1	Without DEG evidence for main finding	NO	NO	No	YES	NO	NO	0.5
ENSG00000175334_TN_16h	16h	ENSG00000175334	BANF1	Breast cancer	Wald ratio	rs112128028	-0.031	0.009	0.000842	-0.048	-0.013	0.97	0.953	0.987	0.0192	TRUE	1.05106e-15	PASS	0.0190352	rs655744_G_T	0.966991	TRUE	466	0	0.1457	0	0.8096	0.0447	0.0523	FALSE	Colocalised	NO	4	With pleiotropic genes	1	Without DEG evidence for main finding	NO	NO	No	YES	NO	NO	0.5
ENSG00000176890_TN_cycling_40h	40h	ENSG00000176890	TYMS	Thyroid cancer	Wald ratio	rs72717432	0.226	0.045	5.51e-07	0.137	0.314	1.253	1.147	1.369	0.000812	TRUE	3.69091e-07	#N/A	#N/A	NA	NA	FALSE	786	6.56039e-06	0.000411367	0.000139905	0.00778101	0.991661	0.992215	TRUE	Colocalised	NO	1	Likely casual	1	Likely casual	YES	NO	No	NO	YES	YES	4
ENSG00000177106_CD4_Naive_stim_16h	16h	ENSG00000177106	EPS8L2	Breast cancer	Wald ratio	rs11744539	0.046	0.008	3.63e-08	0.03	0.063	1.048	1.03	1.065	8.92e-06	TRUE	2.02507e-05	PASS	7.58627e-06	rs7104929_G_C	0.947634	TRUE	731	0.0002	0.0117	0.0003	0.0159	0.972	0.9839	TRUE	Colocalised	NO	4	With pleiotropic genes	1	Without DEG evidence for main finding	NO	NO	No	NO	NO	NO	0
ENSG00000177106_TN_0h	0h	ENSG00000177106	EPS8L2	Breast cancer	Wald ratio	rs957791	0.046	0.009	3.51e-07	0.028	0.063	1.047	1.028	1.065	6.44e-05	TRUE	2.3628e-12	PASS	5.57521e-05	rs7940065_T_C	1	TRUE	731	0.001	0.0671	0.0005	0.0299	0.9015	0.9679	TRUE	Colocalised	NO	4	With pleiotropic genes	1	Without DEG evidence for main finding	NO	NO	No	NO	NO	NO	0
ENSG00000177106_TN_16h	16h	ENSG00000177106	EPS8L2	Breast cancer	Wald ratio	rs72717432	0.044	0.008	3.63e-08	0.029	0.06	1.045	1.029	1.062	8.92e-06	TRUE	2.70672e-08	PASS	7.58627e-06	rs7104929_G_C	0.947634	TRUE	731	0.0002	0.0104	0.0002	0.0141	0.9751	0.9857	TRUE	Colocalised	NO	4	With pleiotropic genes	1	Without DEG evidence for main finding	NO	NO	No	NO	NO	NO	0
ENSG00000197457_TN_0h	0h	ENSG00000197457	STMN3	Prostate cancer	Wald ratio	rs957791	0.111	0.016	1.22e-11	0.079	0.143	1.117	1.082	1.153	3.98e-09	TRUE	9.77e-14	PASS	3.54969e-09	rs6062294_A_G	0.987	TRUE	755	0	0	0.13	0.608	0.262	0.3011	FALSE	Colocalised	NO	1	Likely casual	1	Likely casual	YES	NO	No	NO	NO	NO	2
ENSG00000182253_CD4_Memory_uns_0h	0h	ENSG00000182253	SYNM	Breast cancer	Wald ratio	rs11744539	-0.024	0.007	0.00153	-0.038	-0.009	0.977	0.962	0.991	0.0317	TRUE	2.03435e-05	PASS	0.0314754	rs34097694_A_G	0.00694797	FALSE	732	0.0845	0.0019	0.6762	0.0148	0.2226	0.9376	TRUE	Colocalised	YES	1	Likely casual	1	Without DEG evidence for main finding	NO	NO	No	NO	NO	NO	0.5
ENSG00000177697_TEM_40h	40h	ENSG00000177697	CD151	Breast cancer	Wald ratio	rs957791	0.049	0.012	7.16e-05	0.025	0.073	1.05	1.025	1.075	0.00327	TRUE	1.1813e-06	PASS	0.00338938	rs7924806_C_T	0.930602	TRUE	581	0	0.0152	0.0027	0.981	0.001	0.0011	FALSE	Colocalised	NO	2	With pleiotropic genes	1	Likely casual	YES	NO	No	YES	NO	YES	3.5
ENSG00000177697_TN_IFN_5d	5d	ENSG00000177697	CD151	Breast cancer	Wald ratio	rs35342079	0.027	0.008	0.000492	0.012	0.042	1.027	1.012	1.043	0.0137	TRUE	6.65714e-38	PASS	0.0137183	rs9705236_T_C	0.995938	TRUE	581	0	0.0152	0.0027	0.981	0.001	0.0011	FALSE	Colocalised	NO	2	With pleiotropic genes	1	Likely casual	YES	NO	No	YES	NO	YES	3.5
ENSG00000182253_TEM_0h	0h	ENSG00000182253	SYNM	Breast cancer	Wald ratio	rs35342079	-0.027	0.009	0.00235	-0.044	-0.01	0.974	0.957	0.991	0.0428	TRUE	1.53733e-05	PASS	0.042173	rs34097694_A_G	0.0157467	FALSE	732	0.6079	0.0135	0.3068	0.0068	0.065	0.9058	TRUE	Colocalised	YES	1	Likely casual	1	Without DEG evidence for main finding	NO	NO	No	NO	NO	NO	0.5
ENSG00000159445_TN_40h	40h	ENSG00000159445	THEM4	Breast cancer	Wald ratio	rs11744539	-0.027	0.009	0.00202	-0.044	-0.01	0.973	0.957	0.99	0.0379	TRUE	2.23864e-09	PASS	0.0374167	rs998454_T_C	0.343444	FALSE	343	0.9354	0.013	0.0484	0.0007	0.0026	0.7938	TRUE	Colocalised	YES	2	With pleiotropic genes	2	With pleiotropy genes	YES	NO	No	NO	NO	NO	1.5
ENSG00000179218_CD4_Memory_stim_40h	40h	ENSG00000179218	CALR	Breast cancer	Wald ratio	rs11740891	-0.18	0.049	0.000236	-0.275	-0.084	0.836	0.759	0.92	0.00769	TRUE	3.07301e-05	PASS	0.00773267	rs3111316_G_A	0.978893	TRUE	100	0.4492	0.0064	0.4398	0.0061	0.0985	0.9413	TRUE	Colocalised	NO	4	With pleiotropic genes	1	Without DEG evidence for main finding	NO	NO	No	YES	YES	YES	2.5
ENSG00000179218_CD4_Memory_stim_5d	5d	ENSG00000179218	CALR	Breast cancer	Wald ratio	rs72717432	-0.071	0.02	0.000338	-0.11	-0.032	0.932	0.896	0.968	0.0102	TRUE	3.06924e-05	PASS	0.0102191	rs2974751_A_C	0.991522	TRUE	100	0.4492	0.0064	0.4398	0.0061	0.0985	0.9413	TRUE	Colocalised	NO	4	With pleiotropic genes	1	Without DEG evidence for main finding	NO	NO	No	YES	YES	YES	2.5
ENSG00000179218_CD4_Naive_stim_5d	5d	ENSG00000179218	CALR	Breast cancer	Wald ratio	rs2230437	-0.044	0.012	0.000338	-0.068	-0.02	0.957	0.934	0.98	0.0102	TRUE	3.00981e-06	PASS	0.0102191	rs2974751_A_C	0.991522	TRUE	100	0.0125	0.0176	0.0123	0.0163	0.9413	0.983	TRUE	Colocalised	NO	4	With pleiotropic genes	1	Without DEG evidence for main finding	NO	NO	No	YES	YES	YES	2.5
ENSG00000179218_TN_40h	40h	ENSG00000179218	CALR	Breast cancer	Wald ratio	rs2926664	-0.066	0.018	0.000338	-0.102	-0.03	0.936	0.903	0.971	0.0102	TRUE	2.24727e-09	PASS	0.0102191	rs2974751_A_C	0.991522	TRUE	100	0.0125	0.0176	0.0123	0.0163	0.9413	0.983	TRUE	Colocalised	NO	4	With pleiotropic genes	1	Without DEG evidence for main finding	NO	NO	No	YES	YES	YES	2.5
ENSG00000179344_CD4_Naive_uns_0h	0h	ENSG00000179344	HLA-DQB1	Prostate cancer	Wald ratio	rs2294624	-0.043	0.01	9.87e-06	-0.062	-0.024	0.958	0.939	0.976	0.000782	TRUE	8.08e-06	#N/A	#N/A	rs28383322_T_C	0.75614	TRUE	5680	8.17e-09	1.07e-07	0.0698379	0.915765	0.0143973	0.0154783	FALSE	Colocalised	NO	1	Likely casual	1	Likely casual	YES	YES	No	YES	YES	NO	3.5
ENSG00000179344_TEM_HLApositive_5d	5d	ENSG00000179344	HLA-DQB1	Prostate cancer	Wald ratio	rs2294624	-0.024	0.008	0.00149	-0.039	-0.009	0.976	0.962	0.991	0.0455	TRUE	0.00135499	#N/A	#N/A	rs114494855_T_A	0.949446	TRUE	5680	1.9e-13	1.17e-07	1.63e-06	0.999962	3.64e-05	3.64001e-05	FALSE	Colocalised	NO	3	With pleiotropic genes	3	With pleiotropy genes	YES	YES	No	YES	YES	NO	2.5
ENSG00000179344_TN_16h	16h	ENSG00000179344	HLA-DQB1	Prostate cancer	Wald ratio	rs367181	-0.044	0.01	2.1e-05	-0.064	-0.024	0.957	0.938	0.977	0.00154	TRUE	1.62e-05	#N/A	#N/A	rs17211713_C_T	1	TRUE	5680	1.68e-11	1.17e-07	0.000144018	0.999826	2.95e-05	2.95043e-05	FALSE	Colocalised	NO	3	With pleiotropic genes	2	With pleiotropy genes	YES	YES	No	YES	YES	NO	2.5
ENSG00000180104_CD4_Memory_stim_16h	16h	ENSG00000180104	EXOC3	Breast cancer	Wald ratio	rs1054442	-0.027	0.007	4.05e-05	-0.039	-0.014	0.974	0.961	0.986	0.00297	TRUE	6.17225e-14	PASS	0.00267046	rs41282625_G_C	0.924913	TRUE	917	0	0.0001	0.0112	0.934	0.0548	0.0554	FALSE	Colocalised	NO	1	Likely casual	1	Likely casual	YES	NO	No	YES	NO	NO	2.5
ENSG00000180104_CD4_Memory_stim_40h	40h	ENSG00000180104	EXOC3	Breast cancer	Wald ratio	rs2294624	-0.05	0.013	0.000138	-0.076	-0.024	0.951	0.927	0.976	0.00498	TRUE	1.18047e-07	PASS	0.00507994	rs1056465_A_T	1	TRUE	917	0	0.0001	0.0112	0.934	0.0548	0.0554	FALSE	Colocalised	NO	1	Likely casual	1	Likely casual	YES	NO	No	YES	NO	NO	2.5
ENSG00000180104_CD4_Memory_uns_0h	0h	ENSG00000180104	EXOC3	Breast cancer	Wald ratio	rs2294624	-0.025	0.006	3.71e-05	-0.037	-0.013	0.975	0.963	0.987	0.00279	TRUE	2.31383e-09	PASS	0.0025207	rs12188321_G_C	0.934169	TRUE	917	0	0	0.0107	0.889	0.1002	0.1013	FALSE	Colocalised	NO	1	Likely casual	1	Likely casual	YES	NO	No	YES	NO	NO	2.5
ENSG00000180104_CD4_Naive_stim_16h	16h	ENSG00000180104	EXOC3	Breast cancer	Wald ratio	rs7283664	-0.029	0.007	4.05e-05	-0.042	-0.015	0.972	0.958	0.985	0.00297	TRUE	1.41331e-62	PASS	0.00267046	rs41282625_G_C	0.924913	TRUE	917	0	0.0003	0.0112	0.9308	0.0578	0.0585	FALSE	Colocalised	NO	1	Likely casual	1	Likely casual	YES	NO	No	YES	NO	NO	2.5
ENSG00000180104_TCM_0h	0h	ENSG00000180104	EXOC3	Breast cancer	Wald ratio	rs66928986	-0.027	0.006	3.71e-05	-0.04	-0.014	0.974	0.961	0.986	0.00279	TRUE	3.15553e-06	PASS	0.0025207	rs12188321_G_C	0.934169	TRUE	917	0	0.0004	0.011	0.9103	0.0783	0.0792	FALSE	Colocalised	NO	1	Likely casual	1	Likely casual	YES	NO	No	YES	NO	NO	2.5
ENSG00000180104_TCM_16h	16h	ENSG00000180104	EXOC3	Breast cancer	Wald ratio	rs4819238	-0.025	0.007	0.000138	-0.038	-0.012	0.975	0.962	0.988	0.00498	TRUE	4.32913e-10	PASS	0.00507994	rs1056465_A_T	1	TRUE	917	0	0.0004	0.011	0.9103	0.0783	0.0792	FALSE	Colocalised	NO	1	Likely casual	1	Likely casual	YES	NO	No	YES	NO	NO	2.5
ENSG00000180104_TCM_40h	40h	ENSG00000180104	EXOC3	Breast cancer	Wald ratio	rs914249	-0.048	0.012	3.71e-05	-0.07	-0.025	0.954	0.932	0.975	0.00279	TRUE	1.2897e-05	PASS	0.0025207	rs12188321_G_C	0.934169	TRUE	917	0.0018	0.1512	0.0077	0.6428	0.1965	0.2341	FALSE	Colocalised	NO	1	Likely casual	1	Likely casual	YES	NO	No	YES	NO	NO	2.5
ENSG00000180104_TEM_0h	0h	ENSG00000180104	EXOC3	Breast cancer	Wald ratio	rs66928986	-0.028	0.008	0.000602	-0.044	-0.012	0.972	0.957	0.988	0.0156	TRUE	6.02564e-12	PASS	0.015625	rs34847072_C_G	0.839884	TRUE	917	0.0004	0.0298	0.0101	0.8355	0.1243	0.1295	FALSE	Colocalised	NO	1	Likely casual	1	Likely casual	YES	NO	No	YES	NO	NO	2.5
ENSG00000180104_TEM_16h	16h	ENSG00000180104	EXOC3	Breast cancer	Wald ratio	rs66928986	-0.034	0.01	0.000602	-0.054	-0.015	0.966	0.948	0.985	0.0156	TRUE	8.31194e-08	PASS	0.015625	rs34847072_C_G	0.839884	TRUE	917	0.0004	0.0298	0.0101	0.8355	0.1243	0.1295	FALSE	Colocalised	NO	1	Likely casual	1	Likely casual	YES	NO	No	YES	NO	NO	2.5
ENSG00000180104_TEM_40h	40h	ENSG00000180104	EXOC3	Breast cancer	Wald ratio	rs66928986	-0.046	0.012	0.000138	-0.069	-0.022	0.955	0.933	0.978	0.00498	TRUE	7.60477e-10	PASS	0.00507994	rs1056465_A_T	1	TRUE	917	0.0004	0.0298	0.0101	0.8355	0.1243	0.1295	FALSE	Colocalised	NO	1	Likely casual	1	Likely casual	YES	NO	No	YES	NO	NO	2.5
ENSG00000180104_TEM_5d	5d	ENSG00000180104	EXOC3	Breast cancer	Wald ratio	rs12977252	-0.037	0.009	2.63e-05	-0.054	-0.02	0.964	0.948	0.981	0.00206	TRUE	5.12206e-11	PASS	0.00186389	rs34847072_C_G	0.791682	TRUE	917	0.0004	0.0298	0.0101	0.8355	0.1243	0.1295	FALSE	Colocalised	NO	1	Likely casual	1	Likely casual	YES	NO	No	YES	NO	NO	2.5
ENSG00000180104_TN_40h	40h	ENSG00000180104	EXOC3	Breast cancer	Wald ratio	rs1894401	-0.036	0.009	4.05e-05	-0.053	-0.019	0.965	0.948	0.981	0.00297	TRUE	1.76514e-29	PASS	0.00267046	rs41282625_G_C	0.924913	TRUE	917	0.0015	0.1252	0.0095	0.7896	0.0742	0.0859	FALSE	Colocalised	NO	1	Likely casual	1	Likely casual	YES	NO	No	YES	NO	NO	2.5
ENSG00000180104_TN_NFKB	16h/40h	ENSG00000180104	EXOC3	Breast cancer	Wald ratio	rs1894401	-0.036	0.009	5.55e-05	-0.053	-0.018	0.965	0.948	0.982	0.00319	TRUE	5.16e-05	#N/A	#N/A	rs34453673_C_G	0.960269	TRUE	1032	1.08e-07	0.0104062	9.46e-06	0.911571	0.0780135	0.0788347	FALSE	Colocalised	NO	1	Likely casual	1	Likely casual	YES	NO	No	YES	NO	NO	2.5
ENSG00000134809_TEM_HLApositive_5d	5d	ENSG00000134809	TIMM10	Lung cancer	Wald ratio	rs8073963	-0.176	0.047	0.000212	-0.269	-0.083	0.839	0.764	0.921	0.0298	TRUE	6.24666e-06	PASS	0.0301397	rs2511996_C_T	0.992291	TRUE	397	0.0452	0.1399	0.1517	0.469	0.1942	0.2928	FALSE	Colocalised	YES	1	Likely casual	1	Likely casual	YES	NO	No	NO	NO	NO	2.5
ENSG00000131634_CD4_Memory_uns_0h	0h	ENSG00000131634	TMEM204	Prostate cancer	Wald ratio	rs35590716	-0.031	0.01	0.00146	-0.05	-0.012	0.97	0.952	0.988	0.0446	TRUE	3.7e-07	PASS	0.0428924	rs8048206_C_T	0.964	TRUE	889	0.732	0.087	0.142	0.017	0.022	0.5641	FALSE	Colocalised	YES	1	Likely casual	1	Without DEG evidence for main finding	NO	NO	No	NO	NO	NO	0.5
ENSG00000131634_CD4_Naive_uns_0h	0h	ENSG00000131634	TMEM204	Prostate cancer	Wald ratio	rs741738	-0.033	0.01	0.00146	-0.054	-0.013	0.967	0.948	0.987	0.0446	TRUE	8.29e-14	PASS	0.0428924	rs8048206_C_T	0.964	TRUE	889	0.732	0.087	0.142	0.017	0.022	0.5641	FALSE	Colocalised	YES	1	Likely casual	1	Without DEG evidence for main finding	NO	NO	No	NO	NO	NO	0.5
ENSG00000181885_CD4_Naive_stim_5d	5d	ENSG00000181885	CLDN7	Breast cancer	Wald ratio	rs1984018	-0.025	0.008	0.00243	-0.041	-0.009	0.976	0.96	0.991	0.0441	TRUE	7.78173e-18	PASS	0.0434867	rs2074218_A_G	0.822578	TRUE	291	0.2534	0.2847	0.125	0.1403	0.1966	0.5836	FALSE	Colocalised	NO	4	With pleiotropic genes	3	Without DEG evidence for main finding	NO	NO	Yes	NO	NO	NO	0
ENSG00000181929_CD4_Memory_stim_5d	5d	ENSG00000181929	PRKAG1	Prostate cancer	Wald ratio	rs2279457	0.053	0.015	0.000545	0.023	0.083	1.054	1.023	1.086	0.0218	TRUE	2.65e-12	PASS	0.0207123	rs3741619_A_G	0.8	TRUE	466	0	0	0.88	0.052	0.068	0.5667	FALSE	Colocalised	NO	1	Likely casual	1	Without DEG evidence for main finding	NO	NO	No	NO	NO	YES	1
ENSG00000131634_TCM_0h	0h	ENSG00000131634	TMEM204	Prostate cancer	Wald ratio	rs6441319	-0.03	0.01	0.00146	-0.049	-0.012	0.97	0.952	0.988	0.0446	TRUE	1.95e-05	PASS	0.0428924	rs8048206_C_T	0.964	TRUE	889	0.732	0.087	0.142	0.017	0.022	0.5641	FALSE	Colocalised	YES	1	Likely casual	1	Without DEG evidence for main finding	NO	NO	No	NO	NO	NO	0.5
ENSG00000131634_TN_0h	0h	ENSG00000131634	TMEM204	Prostate cancer	Wald ratio	rs6775919	-0.031	0.01	0.00146	-0.049	-0.012	0.97	0.952	0.988	0.0446	TRUE	7.67e-13	PASS	0.0428924	rs8048206_C_T	0.964	TRUE	889	0.007	0.487	0.001	0.094	0.411	0.8139	TRUE	Colocalised	YES	1	Likely casual	1	Without DEG evidence for main finding	NO	NO	No	NO	NO	NO	0.5
ENSG00000182362_CD4_Memory_stim_40h	40h	ENSG00000182362	YBEY	Breast cancer	Wald ratio	rs2279457	0.077	0.02	0.0001	0.038	0.116	1.08	1.039	1.123	0.00416	TRUE	1.23537e-05	PASS	0.00426831	rs4819238_A_G	0.927747	TRUE	965	0.043	0.2825	0.0711	0.4675	0.1359	0.2252	FALSE	Colocalised	NO	1	Likely casual	1	Likely casual	YES	NO	No	YES	NO	NO	2.5
ENSG00000182362_CD4_Memory_stim_5d	5d	ENSG00000182362	YBEY	Breast cancer	Wald ratio	rs28705750	0.037	0.009	6.66e-05	0.019	0.055	1.037	1.019	1.056	0.00319	TRUE	5.34e-05	#N/A	#N/A	rs4819238_G_A	0.961225	TRUE	1162	0.00614545	0.0603435	0.0163951	0.16023	0.756886	0.825289	TRUE	Colocalised	NO	1	Likely casual	1	Likely casual	YES	NO	No	YES	NO	NO	2.5
ENSG00000182362_CD4_Memory_uns_0h	0h	ENSG00000182362	YBEY	Breast cancer	Wald ratio	rs226205	0.033	0.008	3.64e-05	0.017	0.049	1.033	1.017	1.05	0.00279	TRUE	8.05195e-10	PASS	0.0025207	rs66928986_G_A	0.961225	TRUE	965	0.043	0.2825	0.0711	0.4675	0.1359	0.2252	FALSE	Colocalised	NO	1	Likely casual	1	Likely casual	YES	NO	No	YES	NO	NO	2.5
ENSG00000182362_CD4_Naive_stim_16h	16h	ENSG00000182362	YBEY	Breast cancer	Wald ratio	rs891159	0.032	0.01	0.00122	0.013	0.052	1.033	1.013	1.053	0.0268	TRUE	1.38208e-09	PASS	0.0266251	rs2839207_G_A	0.98155	TRUE	965	0.0019	0.0399	0.0031	0.0651	0.8901	0.9319	TRUE	Colocalised	NO	1	Likely casual	1	Likely casual	YES	NO	No	YES	NO	NO	2.5
ENSG00000182362_CD4_Naive_uns_0h	0h	ENSG00000182362	YBEY	Breast cancer	Wald ratio	rs891159	0.029	0.007	6.66e-05	0.015	0.044	1.03	1.015	1.045	0.00319	TRUE	5.34e-05	#N/A	#N/A	rs4819238_G_A	0.961225	TRUE	1162	2.8e-05	0.169025	7.48e-05	0.450551	0.380321	0.457737	FALSE	Colocalised	NO	1	Likely casual	1	Likely casual	YES	NO	No	YES	NO	NO	2.5
ENSG00000182362_TCM_0h	0h	ENSG00000182362	YBEY	Breast cancer	Wald ratio	rs226204	0.034	0.009	6.66e-05	0.017	0.051	1.035	1.018	1.052	0.00319	TRUE	5.34e-05	#N/A	#N/A	rs4819238_G_A	0.961225	TRUE	1162	0.00654672	0.0632242	0.0174656	0.167927	0.744836	0.816023	TRUE	Colocalised	NO	1	Likely casual	1	Likely casual	YES	NO	No	YES	NO	NO	2.5
ENSG00000182362_TN_0h	0h	ENSG00000182362	YBEY	Breast cancer	Wald ratio	rs226208	0.03	0.008	6.66e-05	0.015	0.045	1.031	1.016	1.046	0.00319	TRUE	5.34e-05	#N/A	#N/A	rs4819238_G_A	0.961225	TRUE	1162	1e-05	0.211295	2.67e-05	0.563476	0.225193	0.285535	FALSE	Colocalised	NO	1	Likely casual	1	Likely casual	YES	NO	No	YES	NO	NO	2.5
ENSG00000182472_CD4_Memory_stim_5d	5d	ENSG00000182472	CAPN12	Prostate cancer	Wald ratio	rs6894520	0.055	0.013	4.88e-05	0.028	0.081	1.056	1.029	1.084	0.00305	TRUE	2e-05	PASS	0.00276603	rs2277941_T_C	0.977	TRUE	566	0.384	0.036	0.439	0.042	0.099	0.7021	TRUE	Colocalised	NO	2	With pleiotropic genes	1	Without DEG evidence for main finding	NO	NO	Yes	NO	NO	NO	0
ENSG00000182511_CD4_Naive_stim_5d	5d	ENSG00000182511	FES	Prostate cancer	Wald ratio	rs72841536	0.045	0.014	0.00139	0.017	0.073	1.046	1.018	1.075	0.0446	TRUE	0.00133165	#N/A	#N/A	rs7183988_G_T	0.981625	TRUE	834	9.6e-05	0.595945	3.02e-06	0.018387	0.385569	0.954483	TRUE	Colocalised	NO	1	Likely casual	1	Without DEG evidence for main finding	NO	NO	Yes	NO	NO	NO	0
ENSG00000182511_CD4_Naive_stim_5d	5d	ENSG00000182511	FES	Breast cancer	Wald ratio	rs72841536	0.051	0.011	3.57e-06	0.029	0.072	1.052	1.03	1.075	0.000411	TRUE	8.41539e-11	PASS	0.000364173	rs11539637_C_T	0.981625	TRUE	821	0	0.3138	0	0.6568	0.0294	0.0428	FALSE	Colocalised	NO	1	Likely casual	1	Likely casual	YES	NO	Yes	NO	NO	NO	2
ENSG00000182742_TCM_0h	0h	ENSG00000182742	HOXB4	Ovarian cancer	Wald ratio	rs72841536	-0.094	0.018	3.09e-07	-0.13	-0.058	0.91	0.878	0.944	0.000188	TRUE	6.52087e-06	PASS	0.000132445	rs9905940_A_C	1	TRUE	490	0	0	0.1409	0.2519	0.6072	0.7068	TRUE	Colocalised	NO	3	With pleiotropic genes	0	Without DEG evidence for main finding	NO	NO	No	NO	NO	NO	0
ENSG00000184990_CD4_Naive_stim_5d	5d	ENSG00000184990	SIVA1	Prostate cancer	Wald ratio	rs72841536	0.061	0.019	0.00104	0.025	0.098	1.063	1.025	1.103	0.036	TRUE	2.77914e-23	PASS	0.0345733	rs12894569_T_C	0.990298	TRUE	443	0.9276	0.0372	0.0312	0.0012	0.0029	0.6961	FALSE	Colocalised	NO	1	Likely casual	1	Likely casual	YES	NO	No	NO	NO	NO	2
ENSG00000185201_TN_0h	0h	ENSG00000185201	IFITM2	Breast cancer	Wald ratio	rs72841536	-0.035	0.009	0.000118	-0.053	-0.017	0.966	0.948	0.983	0.00483	TRUE	2.06921e-11	PASS	0.00494874	rs10398_G_A	0.968886	TRUE	553	0.4305	0.4412	0.04	0.041	0.0473	0.536	FALSE	Colocalised	NO	3	With pleiotropic genes	2	With pleiotropy genes	YES	NO	No	NO	NO	NO	1
ENSG00000185917_TN_40h	40h	ENSG00000185917	SETD4	Prostate cancer	Wald ratio	rs72841536	-0.032	0.01	0.00142	-0.052	-0.012	0.968	0.949	0.988	0.0446	TRUE	7.42415e-07	PASS	0.0428924	rs2776276_T_G	0.556233	FALSE	766	0.0347	0.6478	0.0019	0.0357	0.2799	0.8869	TRUE	Colocalised	NO	1	Likely casual	1	Without DEG evidence for main finding	NO	NO	No	NO	NO	NO	0
ENSG00000186432_CD4_Naive_stim_16h	16h	ENSG00000186432	KPNA4	Prostate cancer	Wald ratio	rs72841536	-0.098	0.022	9.1e-06	-0.142	-0.055	0.906	0.868	0.947	0.000735	TRUE	2.31149e-06	PASS	0.000667354	rs2279457_A_G	1	TRUE	373	0.2594	0.1073	0.0805	0.0328	0.52	0.9407	TRUE	Colocalised	NO	1	Likely casual	1	Without DEG evidence for main finding	NO	NO	No	NO	NO	NO	0
ENSG00000186432_CD4_Naive_stim_40h	40h	ENSG00000186432	KPNA4	Prostate cancer	Wald ratio	rs72841536	-0.105	0.024	1.55e-05	-0.153	-0.057	0.9	0.858	0.944	0.00118	TRUE	1.18793e-07	PASS	0.00106727	rs6441319_G_A	1	TRUE	373	0.2594	0.1073	0.0805	0.0328	0.52	0.9407	TRUE	Colocalised	NO	1	Likely casual	1	Without DEG evidence for main finding	NO	NO	No	NO	NO	NO	0
ENSG00000186432_TCM_16h	16h	ENSG00000186432	KPNA4	Prostate cancer	Wald ratio	rs2072803	-0.082	0.02	3.01e-05	-0.121	-0.044	0.921	0.886	0.957	0.00197	TRUE	4.949e-07	PASS	0.00179796	rs4679890_C_T	0.976755	TRUE	373	0.2594	0.1073	0.0805	0.0328	0.52	0.9407	TRUE	Colocalised	NO	1	Likely casual	1	Without DEG evidence for main finding	NO	NO	No	NO	NO	NO	0
ENSG00000186432_TN_16h	16h	ENSG00000186432	KPNA4	Prostate cancer	Wald ratio	rs2072803	-0.093	0.021	9.1e-06	-0.134	-0.052	0.911	0.874	0.949	0.000735	TRUE	2.26256e-07	PASS	0.000667354	rs2279457_A_G	1	TRUE	373	0.6692	0.0331	0.2077	0.0102	0.0799	0.887	TRUE	Colocalised	NO	1	Likely casual	1	Without DEG evidence for main finding	NO	NO	No	NO	NO	NO	0
ENSG00000186432_TN_40h	40h	ENSG00000186432	KPNA4	Prostate cancer	Wald ratio	rs72841536	-0.116	0.029	7.79e-05	-0.174	-0.059	0.89	0.84	0.943	0.0046	TRUE	1.09593e-09	PASS	0.00433242	rs10212236_A_G	1	TRUE	373	0.072	0.0894	0.0224	0.0269	0.7893	0.967	TRUE	Colocalised	NO	1	Likely casual	1	Without DEG evidence for main finding	NO	NO	No	NO	NO	NO	0
ENSG00000186468_CD4_Memory_stim_5d	5d	ENSG00000186468	RPS23	Breast cancer	Wald ratio	rs72841536	0.095	0.015	1.21e-10	0.066	0.124	1.1	1.069	1.132	3.79e-08	TRUE	7.01432e-06	PASS	3.56784e-08	rs226198_C_T	1	TRUE	477	0	0	0.8957	0.0422	0.0621	0.5951	FALSE	Colocalised	NO	2	With pleiotropic genes	1	Likely casual	YES	NO	No	NO	YES	YES	4
ENSG00000186468_CD4_Naive_stim_5d	5d	ENSG00000186468	RPS23	Breast cancer	Wald ratio	rs16891727	0.087	0.012	1.16e-12	0.063	0.111	1.091	1.065	1.117	4.23e-10	TRUE	8.23153e-23	PASS	3.98842e-10	rs79616997_T_G	1	TRUE	477	0	0	0	0.0917	0.9083	0.9083	TRUE	Colocalised	NO	3	With pleiotropic genes	1	Likely casual	YES	NO	No	NO	YES	YES	4
ENSG00000186468_TEM_5d	5d	ENSG00000186468	RPS23	Breast cancer	Wald ratio	rs72841536	0.126	0.018	1.16e-12	0.091	0.16	1.134	1.095	1.174	4.23e-10	TRUE	5.75925e-17	PASS	3.98842e-10	rs79616997_T_G	1	TRUE	477	0	0	0	0.0917	0.9083	0.9083	TRUE	Colocalised	NO	3	With pleiotropic genes	1	Likely casual	YES	NO	No	NO	YES	YES	4
ENSG00000186468_TN_5d	5d	ENSG00000186468	RPS23	Breast cancer	Wald ratio	rs72841536	0.091	0.015	1.67e-09	0.061	0.121	1.095	1.063	1.128	4.52e-07	TRUE	3.22564e-05	PASS	3.81253e-07	rs226205_C_T	0.953966	TRUE	477	0	0	0	0.0917	0.9083	0.9083	TRUE	Colocalised	NO	2	With pleiotropic genes	1	Likely casual	YES	NO	No	NO	YES	YES	4
ENSG00000186468_TN_cycling_5d	5d	ENSG00000186468	RPS23	Breast cancer	Wald ratio	rs72841536	0.067	0.014	1.31e-06	0.04	0.094	1.069	1.041	1.099	0.000161	TRUE	2.60161e-05	PASS	0.000142057	rs6894520_T_C	0.956642	TRUE	477	0	0	0	0.0918	0.9082	0.9082	TRUE	Colocalised	NO	2	With pleiotropic genes	1	Likely casual	YES	NO	No	NO	YES	YES	4
ENSG00000186468_TN_HSP_5d	5d	ENSG00000186468	RPS23	Breast cancer	Wald ratio	rs2072803	0.082	0.016	5.31e-07	0.05	0.115	1.086	1.051	1.121	7.67e-05	TRUE	2.58325e-05	PASS	6.69166e-05	rs6870335_T_A	0.99518	TRUE	477	0	0.4524	0	0.0986	0.449	0.82	TRUE	Colocalised	NO	2	With pleiotropic genes	1	Likely casual	YES	NO	No	NO	YES	YES	4
ENSG00000186470_CD4_Memory_stim_16h	16h	ENSG00000186470	BTN3A2	Breast cancer	Wald ratio	rs2072803	0.045	0.01	5.79e-06	0.026	0.065	1.046	1.026	1.067	0.000501	TRUE	2.15584e-05	PASS	0.000450798	rs1977_G_A	1	TRUE	1165	0	0.0001	0.0002	0.8675	0.1323	0.1323	FALSE	Colocalised	NO	2	With pleiotropic genes	1	Likely casual	YES	YES	No	YES	YES	NO	3.5
ENSG00000186470_CD4_Memory_stim_40h	40h	ENSG00000186470	BTN3A2	Breast cancer	Wald ratio	rs16891725	0.057	0.013	5.79e-06	0.032	0.082	1.059	1.033	1.085	0.000501	TRUE	1.62099e-09	PASS	0.000450798	rs1977_G_A	1	TRUE	1165	0	0.0018	0.0001	0.6403	0.3578	0.3585	FALSE	Colocalised	NO	2	With pleiotropic genes	1	Likely casual	YES	YES	No	YES	YES	NO	3.5
ENSG00000186470_CD4_Memory_stim_5d	5d	ENSG00000186470	BTN3A2	Breast cancer	Wald ratio	rs16891725	0.037	0.008	5.79e-06	0.021	0.054	1.038	1.021	1.055	0.000501	TRUE	4.22564e-07	PASS	0.000450798	rs1977_G_A	1	TRUE	1165	0	0	0.0002	0.9064	0.0934	0.0934	FALSE	Colocalised	NO	2	With pleiotropic genes	1	Likely casual	YES	YES	No	YES	YES	NO	3.5
ENSG00000186470_CD4_Memory_uns_0h	0h	ENSG00000186470	BTN3A2	Breast cancer	Wald ratio	rs72841536	0.026	0.006	5.79e-06	0.015	0.037	1.026	1.015	1.037	0.000501	TRUE	3.40463e-10	PASS	0.000450798	rs1977_G_A	1	TRUE	1165	0	0	0.0002	0.9798	0.02	0.02	FALSE	Colocalised	NO	2	With pleiotropic genes	1	Likely casual	YES	YES	No	YES	YES	NO	3.5
ENSG00000186470_CD4_Naive_stim_16h	16h	ENSG00000186470	BTN3A2	Breast cancer	Wald ratio	rs72841536	0.043	0.01	5.79e-06	0.025	0.062	1.044	1.025	1.064	0.000501	TRUE	6.45272e-09	PASS	0.000450798	rs1977_G_A	1	TRUE	1165	0	0	0.0001	0.8137	0.1861	0.1861	FALSE	Colocalised	NO	2	With pleiotropic genes	1	Likely casual	YES	YES	No	YES	YES	NO	3.5
ENSG00000186470_CD4_Naive_stim_40h	40h	ENSG00000186470	BTN3A2	Breast cancer	Wald ratio	rs9348726	0.044	0.01	5.79e-06	0.025	0.063	1.045	1.025	1.065	0.000501	TRUE	6.83572e-11	PASS	0.000450798	rs1977_G_A	1	TRUE	1165	0	0.0001	0.0002	0.9468	0.0529	0.0529	FALSE	Colocalised	NO	2	With pleiotropic genes	1	Likely casual	YES	YES	No	YES	YES	NO	3.5
ENSG00000186470_CD4_Naive_stim_5d	5d	ENSG00000186470	BTN3A2	Breast cancer	Wald ratio	rs72841536	0.03	0.007	5.79e-06	0.017	0.042	1.03	1.017	1.043	0.000501	TRUE	8.1189e-07	PASS	0.000450798	rs1977_G_A	1	TRUE	1165	0	0	0.0002	0.9128	0.0871	0.0871	FALSE	Colocalised	NO	2	With pleiotropic genes	1	Likely casual	YES	YES	No	YES	YES	NO	3.5
ENSG00000186470_CD4_Naive_uns_0h	0h	ENSG00000186470	BTN3A2	Breast cancer	Wald ratio	rs72841536	0.029	0.006	5.79e-06	0.016	0.041	1.029	1.017	1.042	0.000501	TRUE	1.767e-06	PASS	0.000450798	rs1977_G_A	1	TRUE	1165	0	0	0.0002	0.9128	0.0871	0.0871	FALSE	Colocalised	NO	2	With pleiotropic genes	1	Likely casual	YES	YES	No	YES	YES	NO	3.5
ENSG00000186470_T_ER-stress_5d	5d	ENSG00000186470	BTN3A2	Prostate cancer	Wald ratio	rs72841536	0.03	0.009	0.00102	0.012	0.048	1.03	1.012	1.049	0.0358	TRUE	8.37e-19	PASS	0.0344065	rs9379873_C_T	0.991	TRUE	1155	0.001	0.497	0.001	0.188	0.313	0.6248	FALSE	Colocalised	NO	2	With pleiotropic genes	1	Likely casual	YES	YES	No	NO	YES	NO	3
ENSG00000186470_T_ER-stress_5d	5d	ENSG00000186470	BTN3A2	Breast cancer	Wald ratio	rs72841536	0.033	0.007	8.95e-06	0.018	0.047	1.033	1.019	1.048	0.000753	TRUE	7.10468e-11	PASS	0.000678297	rs2072803_C_G	1	TRUE	1165	0	0	0.0002	0.9128	0.0871	0.0871	FALSE	Colocalised	NO	2	With pleiotropic genes	1	Likely casual	YES	YES	No	YES	YES	NO	3.5
ENSG00000186470_TCM_0h	0h	ENSG00000186470	BTN3A2	Breast cancer	Wald ratio	rs72841536	0.026	0.006	5.79e-06	0.015	0.037	1.027	1.015	1.038	0.000501	TRUE	9.8077e-18	PASS	0.000450798	rs1977_G_A	1	TRUE	1165	0	0	0.0002	0.9738	0.0259	0.026	FALSE	Colocalised	NO	2	With pleiotropic genes	1	Likely casual	YES	YES	No	YES	YES	NO	3.5
ENSG00000186470_TCM_16h	16h	ENSG00000186470	BTN3A2	Breast cancer	Wald ratio	rs72841536	0.039	0.009	5.79e-06	0.022	0.056	1.04	1.023	1.058	0.000501	TRUE	1.29913e-20	PASS	0.000450798	rs1977_G_A	1	TRUE	1165	0	0.0025	0.0001	0.5065	0.491	0.4923	FALSE	Colocalised	NO	2	With pleiotropic genes	1	Likely casual	YES	YES	No	YES	YES	NO	3.5
ENSG00000186470_TCM_40h	40h	ENSG00000186470	BTN3A2	Breast cancer	Wald ratio	rs72841536	0.044	0.008	1.97e-07	0.027	0.06	1.044	1.027	1.062	4.72e-05	TRUE	2.08019e-09	PASS	3.9296e-05	rs6900665_T_C	0.980625	TRUE	1165	0	0.0025	0.0001	0.5065	0.491	0.4923	FALSE	Colocalised	NO	2	With pleiotropic genes	1	Likely casual	YES	YES	No	YES	YES	NO	3.5
ENSG00000186470_TCM_5d	5d	ENSG00000186470	BTN3A2	Breast cancer	Wald ratio	rs72841536	0.038	0.008	5.79e-06	0.022	0.054	1.039	1.022	1.056	0.000501	TRUE	5.83572e-10	PASS	0.000450798	rs1977_G_A	1	TRUE	1165	0	0.0001	0.0002	0.8495	0.1503	0.1503	FALSE	Colocalised	NO	2	With pleiotropic genes	1	Likely casual	YES	YES	No	YES	YES	NO	3.5
ENSG00000186470_TCM_LA	Lowly active	ENSG00000186470	BTN3A2	Breast cancer	Wald ratio	rs72841536	0.032	0.007	5.79e-06	0.018	0.046	1.033	1.018	1.047	0.000501	TRUE	4.55e-06	#N/A	#N/A	rs66823108_A_G	1	TRUE	1296	1.87e-11	0.000148965	1.14e-07	0.907739	0.0921115	0.0921252	FALSE	Colocalised	NO	2	With pleiotropic genes	1	Likely casual	YES	YES	No	YES	YES	NO	3.5
ENSG00000186470_TEM_0h	0h	ENSG00000186470	BTN3A2	Breast cancer	Wald ratio	rs56374286	0.027	0.006	5.79e-06	0.015	0.039	1.027	1.015	1.039	0.000501	TRUE	2.85737e-05	PASS	0.000450798	rs1977_G_A	1	TRUE	1165	0	0.0007	0.0002	0.9019	0.0972	0.0973	FALSE	Colocalised	NO	2	With pleiotropic genes	1	Likely casual	YES	YES	No	YES	YES	NO	3.5
ENSG00000186470_TEM_16h	16h	ENSG00000186470	BTN3A2	Prostate cancer	Wald ratio	rs2308890	0.044	0.013	0.00102	0.018	0.07	1.045	1.018	1.072	0.0358	TRUE	5.08e-11	PASS	0.0344065	rs9379873_C_T	0.991	TRUE	1155	0.001	0.497	0.001	0.188	0.313	0.6248	FALSE	Colocalised	NO	2	With pleiotropic genes	1	Likely casual	YES	YES	No	NO	YES	NO	3
ENSG00000186470_TEM_16h	16h	ENSG00000186470	BTN3A2	Breast cancer	Wald ratio	rs28366283	0.048	0.011	8.95e-06	0.027	0.069	1.049	1.027	1.071	0.000753	TRUE	8.8673e-06	PASS	0.000678297	rs2072803_C_G	1	TRUE	1165	0	0.0007	0.0002	0.9019	0.0972	0.0973	FALSE	Colocalised	NO	2	With pleiotropic genes	1	Likely casual	YES	YES	No	YES	YES	NO	3.5
ENSG00000186470_TEM_40h	40h	ENSG00000186470	BTN3A2	Prostate cancer	Wald ratio	rs9271853	0.042	0.013	0.00108	0.017	0.068	1.043	1.017	1.07	0.0373	TRUE	9.69e-06	PASS	0.0356008	rs6920256_A_G	0.972	TRUE	1153	0.001	0.497	0.001	0.188	0.313	0.6248	FALSE	Colocalised	NO	3	With pleiotropic genes	2	With pleiotropy genes	YES	YES	No	NO	YES	NO	2
ENSG00000186470_TEM_40h	40h	ENSG00000186470	BTN3A2	Breast cancer	Wald ratio	rs9271853	0.052	0.01	7.37e-07	0.031	0.072	1.053	1.032	1.075	0.000102	TRUE	8.94757e-21	PASS	8.88798e-05	rs6920256_A_G	0.972212	TRUE	1165	0	0.0007	0.0002	0.9019	0.0972	0.0973	FALSE	Colocalised	NO	3	With pleiotropic genes	2	With pleiotropy genes	YES	YES	No	YES	YES	NO	2.5
ENSG00000186470_TEM_5d	5d	ENSG00000186470	BTN3A2	Breast cancer	Wald ratio	rs28366283	0.035	0.008	5.79e-06	0.02	0.05	1.036	1.02	1.051	0.000501	TRUE	5.23038e-16	PASS	0.000450798	rs1977_G_A	1	TRUE	1165	0	0.0007	0.0002	0.9019	0.0972	0.0973	FALSE	Colocalised	NO	2	With pleiotropic genes	1	Likely casual	YES	YES	No	YES	YES	NO	3.5
ENSG00000186470_TEM_HLApositive_5d	5d	ENSG00000186470	BTN3A2	Breast cancer	Wald ratio	rs28366283	0.051	0.011	5.79e-06	0.029	0.074	1.053	1.03	1.076	0.000501	TRUE	2.0751e-14	PASS	0.000450798	rs1977_G_A	1	TRUE	1165	0	0.0007	0.0002	0.9019	0.0972	0.0973	FALSE	Colocalised	NO	2	With pleiotropic genes	1	Likely casual	YES	YES	No	YES	YES	NO	3.5
ENSG00000186470_TEM_LA	Lowly active	ENSG00000186470	BTN3A2	Breast cancer	Wald ratio	rs3104393	0.056	0.011	6.67e-07	0.034	0.078	1.057	1.034	1.081	9.47e-05	TRUE	5.19e-07	#N/A	#N/A	rs9379901_C_T	1	TRUE	1296	3.3e-07	0.000133422	0.00201351	0.812923	0.18493	0.185328	FALSE	Colocalised	NO	2	With pleiotropic genes	1	Likely casual	YES	YES	No	YES	YES	NO	3.5
ENSG00000186470_TN_0h	0h	ENSG00000186470	BTN3A2	Breast cancer	Wald ratio	rs9271853	0.029	0.006	5.79e-06	0.016	0.041	1.029	1.016	1.042	0.000501	TRUE	6.05618e-07	PASS	0.000450798	rs1977_G_A	1	TRUE	1165	0	0.0007	0.0002	0.9019	0.0972	0.0973	FALSE	Colocalised	NO	2	With pleiotropic genes	1	Likely casual	YES	YES	No	YES	YES	NO	3.5
ENSG00000186470_TN_16h	16h	ENSG00000186470	BTN3A2	Breast cancer	Wald ratio	rs9271853	0.029	0.006	5.79e-06	0.016	0.041	1.029	1.016	1.042	0.000501	TRUE	6.07768e-06	PASS	0.000450798	rs1977_G_A	1	TRUE	1165	0	0.0022	0.0001	0.8201	0.1776	0.178	FALSE	Colocalised	NO	2	With pleiotropic genes	1	Likely casual	YES	YES	No	YES	YES	NO	3.5
ENSG00000186470_TN_40h	40h	ENSG00000186470	BTN3A2	Breast cancer	Wald ratio	rs5758209	0.032	0.007	5.79e-06	0.018	0.045	1.032	1.018	1.046	0.000501	TRUE	3.92992e-08	PASS	0.000450798	rs1977_G_A	1	TRUE	1165	0	0.0001	0.0002	0.8579	0.1418	0.1419	FALSE	Colocalised	NO	2	With pleiotropic genes	1	Likely casual	YES	YES	No	YES	YES	NO	3.5
ENSG00000186470_TN_5d	5d	ENSG00000186470	BTN3A2	Breast cancer	Wald ratio	rs7686106	0.031	0.007	5.79e-06	0.018	0.045	1.032	1.018	1.046	0.000501	TRUE	1.84494e-06	PASS	0.000450798	rs1977_G_A	1	TRUE	1165	0	0.0001	0.0002	0.8579	0.1418	0.1419	FALSE	Colocalised	NO	2	With pleiotropic genes	1	Likely casual	YES	YES	No	YES	YES	NO	3.5
ENSG00000186470_TN_cycling_40h	40h	ENSG00000186470	BTN3A2	Breast cancer	Wald ratio	rs7253490	0.033	0.007	5.79e-06	0.019	0.047	1.033	1.019	1.048	0.000501	TRUE	2.0857e-11	PASS	0.000450798	rs1977_G_A	1	TRUE	1165	0	0.0001	0.0002	0.8579	0.1418	0.1419	FALSE	Colocalised	NO	2	With pleiotropic genes	1	Likely casual	YES	YES	No	YES	YES	NO	3.5
ENSG00000186470_TN_cycling_5d	5d	ENSG00000186470	BTN3A2	Breast cancer	Wald ratio	rs7253490	0.032	0.007	5.79e-06	0.018	0.046	1.033	1.018	1.047	0.000501	TRUE	1.2087e-08	PASS	0.000450798	rs1977_G_A	1	TRUE	1165	0	0.0001	0.0002	0.8579	0.1418	0.1419	FALSE	Colocalised	NO	2	With pleiotropic genes	1	Likely casual	YES	YES	No	YES	YES	NO	3.5
ENSG00000186470_TN_HSP_5d	5d	ENSG00000186470	BTN3A2	Breast cancer	Wald ratio	rs8113700	0.034	0.008	5.79e-06	0.019	0.049	1.035	1.02	1.05	0.000501	TRUE	6.33404e-12	PASS	0.000450798	rs1977_G_A	1	TRUE	1165	0	0.0001	0.0002	0.8579	0.1418	0.1419	FALSE	Colocalised	NO	2	With pleiotropic genes	1	Likely casual	YES	YES	No	YES	YES	NO	3.5
ENSG00000186470_TN_IFN_40h	40h	ENSG00000186470	BTN3A2	Breast cancer	Wald ratio	rs7253490	0.048	0.011	5.79e-06	0.027	0.069	1.049	1.028	1.071	0.000501	TRUE	3.32799e-05	PASS	0.000450798	rs1977_G_A	1	TRUE	1165	0	0.0973	0.0001	0.5763	0.3263	0.3615	FALSE	Colocalised	NO	2	With pleiotropic genes	1	Likely casual	YES	YES	No	YES	YES	NO	3.5
ENSG00000186470_TN_IFN_5d	5d	ENSG00000186470	BTN3A2	Breast cancer	Wald ratio	rs62112955	0.031	0.007	5.79e-06	0.018	0.044	1.031	1.018	1.045	0.000501	TRUE	2.06683e-05	PASS	0.000450798	rs1977_G_A	1	TRUE	1165	0	0.0973	0.0001	0.5763	0.3263	0.3615	FALSE	Colocalised	NO	2	With pleiotropic genes	1	Likely casual	YES	YES	No	YES	YES	NO	3.5
ENSG00000189144_CD4_Memory_stim_16h	16h	ENSG00000189144	ZNF573	Prostate cancer	Wald ratio	rs2323774	0.066	0.015	1.71e-05	0.036	0.097	1.069	1.037	1.102	0.00128	TRUE	1.45528e-09	PASS	0.00116436	rs11083429_G_C	1	TRUE	528	0.0001	0.0003	0.2207	0.7538	0.0252	0.0323	FALSE	Colocalised	NO	1	Likely casual	1	Without DEG evidence for main finding	NO	NO	No	NO	NO	NO	0
ENSG00000196126_CD4_Memory_stim_40h	40h	ENSG00000196126	HLA-DRB1	Prostate cancer	Wald ratio	rs6971067	-0.031	0.009	0.000999	-0.049	-0.012	0.97	0.952	0.988	0.0358	TRUE	0.000942503	#N/A	#N/A	rs9271628_G_T	0.955266	TRUE	6052	5.44e-24	1.17e-07	4.65e-17	1	8.4e-08	8.4e-08	FALSE	Colocalised	NO	4	With pleiotropic genes	3	Without DEG evidence for main finding	NO	YES	No	YES	YES	YES	2.5
ENSG00000196126_CD4_Naive_stim_40h	40h	ENSG00000196126	HLA-DRB1	Prostate cancer	Wald ratio	rs6971067	-0.03	0.009	0.00145	-0.049	-0.012	0.97	0.952	0.988	0.0446	TRUE	0.00130344	#N/A	#N/A	rs9271776_C_T	0.813463	TRUE	6052	4.22e-17	1.17e-07	3.61e-10	1	3.72e-09	3.72e-09	FALSE	Colocalised	NO	3	With pleiotropic genes	2	Without DEG evidence for main finding	NO	YES	No	YES	YES	YES	2.5
ENSG00000196126_TCM_0h	0h	ENSG00000196126	HLA-DRB1	Cervical cancer	Wald ratio	rs4295271	-0.001	0	1.39e-05	-0.001	0	0.999	0.999	1	0.00936	TRUE	1.61344e-10	PASS	0.00322832	rs3104389_A_C	0.967979	TRUE	2192	0	0	0.0004	0.9925	0.0072	0.0072	FALSE	Colocalised	NO	4	With pleiotropic genes	1	Without DEG evidence for main finding	NO	YES	No	NO	YES	YES	2
ENSG00000196126_TCM_0h	0h	ENSG00000196126	HLA-DRB1	Prostate cancer	Wald ratio	rs4295271	-0.035	0.01	0.000746	-0.055	-0.015	0.966	0.947	0.986	0.0279	TRUE	0.000674291	#N/A	#N/A	rs3104389_A_C	0.967979	TRUE	6052	6.07e-13	1.17e-07	5.19e-06	0.999992	2.5e-06	2.50001e-06	FALSE	Colocalised	NO	4	With pleiotropic genes	3	Without DEG evidence for main finding	NO	YES	No	YES	YES	YES	2.5
ENSG00000196126_TCM_16h	16h	ENSG00000196126	HLA-DRB1	Prostate cancer	Wald ratio	rs4295271	-0.037	0.012	0.00145	-0.06	-0.014	0.963	0.941	0.986	0.0446	TRUE	0.00130344	#N/A	#N/A	rs9271776_C_T	0.813463	TRUE	6052	5.11e-12	1.17e-07	4.37e-05	0.999947	8.9e-06	8.90039e-06	FALSE	Colocalised	NO	3	With pleiotropic genes	2	Without DEG evidence for main finding	NO	YES	No	YES	YES	YES	2.5
ENSG00000196126_TCM_40h	40h	ENSG00000196126	HLA-DRB1	Prostate cancer	Wald ratio	rs4295271	-0.028	0.009	0.00145	-0.045	-0.011	0.973	0.956	0.989	0.0446	TRUE	0.00130344	#N/A	#N/A	rs9271776_C_T	0.813463	TRUE	6052	3.46e-20	1.17e-07	2.96e-13	1	6.54e-08	6.54e-08	FALSE	Colocalised	NO	3	With pleiotropic genes	2	Without DEG evidence for main finding	NO	YES	No	YES	YES	YES	2.5
ENSG00000196126_TEM_5d	5d	ENSG00000196126	HLA-DRB1	Prostate cancer	Wald ratio	rs4295271	-0.027	0.009	0.00156	-0.044	-0.01	0.973	0.957	0.99	0.0472	TRUE	0.00146211	#N/A	#N/A	rs9271776_C_T	0.91858	TRUE	6052	4.52e-51	1.17e-07	3.86e-44	1	1.06e-07	1.06e-07	FALSE	Colocalised	NO	4	With pleiotropic genes	3	Without DEG evidence for main finding	NO	YES	No	YES	YES	YES	2.5
ENSG00000196126_TEM_HLApositive_40h	40h	ENSG00000196126	HLA-DRB1	Cervical cancer	Wald ratio	rs4295271	-0.001	0	1.39e-05	-0.001	0	0.999	0.999	1	0.00936	TRUE	2.06014e-06	PASS	0.00322832	rs3104389_A_C	0.967979	TRUE	2190	0	0	0.0004	0.9925	0.0072	0.0072	FALSE	Colocalised	NO	4	With pleiotropic genes	1	Without DEG evidence for main finding	NO	YES	No	NO	YES	YES	2
ENSG00000196126_TEM_HLApositive_40h	40h	ENSG00000196126	HLA-DRB1	Prostate cancer	Wald ratio	rs4295271	-0.038	0.011	0.000746	-0.059	-0.016	0.963	0.942	0.984	0.0279	TRUE	0.000674291	#N/A	#N/A	rs3104389_A_C	0.967979	TRUE	6052	5.11e-20	1.17e-07	4.37e-13	1	9.71e-08	9.71e-08	FALSE	Colocalised	NO	4	With pleiotropic genes	3	Without DEG evidence for main finding	NO	YES	No	YES	YES	YES	2.5
ENSG00000196236_TN_16h	16h	ENSG00000196236	XPNPEP3	Prostate cancer	Wald ratio	rs4295271	0.054	0.014	0.000177	0.026	0.082	1.056	1.026	1.086	0.00874	TRUE	1.00165e-05	PASS	0.00847834	rs8137318_T_C	0.0858572	FALSE	451	0.9297	0.0444	0.0223	0.0011	0.0025	0.7008	TRUE	Colocalised	NO	2	With pleiotropic genes	2	With pleiotropy genes	YES	NO	No	NO	NO	YES	2
ENSG00000196810_TEM_40h	40h	ENSG00000196810	CTBP1-DT	Prostate cancer	Wald ratio	rs4295271	0.051	0.016	0.00106	0.02	0.082	1.052	1.021	1.085	0.0365	TRUE	3.15072e-05	PASS	0.0350914	rs4246688_T_C	0.939921	TRUE	506	0.2103	0.6956	0.0169	0.056	0.0211	0.274	FALSE	Colocalised	NO	1	Likely casual	1	Without DEG evidence for main finding	NO	NO	No	NO	NO	NO	0
ENSG00000197134_CD4_Naive_uns_0h	0h	ENSG00000197134	ZNF257	Thyroid cancer	Wald ratio	rs4295271	0.126	0.024	2.28e-07	0.078	0.173	1.134	1.081	1.189	0.000419	TRUE	2.52615e-15	PASS	0.000395261	rs1922685_C_T	1	TRUE	710	0.0001	0.0001	0.2233	0.1305	0.6461	0.832	TRUE	Colocalised	NO	1	Likely casual	1	Without DEG evidence for main finding	NO	NO	No	YES	NO	NO	0.5
ENSG00000197134_TEM_40h	40h	ENSG00000197134	ZNF257	Thyroid cancer	Wald ratio	rs2253904	0.167	0.032	2.28e-07	0.104	0.231	1.182	1.109	1.259	0.000419	TRUE	8.73391e-09	PASS	0.000395261	rs1922685_C_T	1	TRUE	710	0.0001	0.0001	0.2233	0.1305	0.6461	0.832	TRUE	Colocalised	NO	1	Likely casual	1	Without DEG evidence for main finding	NO	NO	No	YES	NO	NO	0.5
ENSG00000197134_TN_16h	16h	ENSG00000197134	ZNF257	Thyroid cancer	Wald ratio	rs9272265	0.182	0.031	3.11e-09	0.122	0.242	1.199	1.129	1.273	2.29e-05	TRUE	3.59881e-53	PASS	2.16204e-05	rs7257051_G_A	0.995365	TRUE	710	0.0001	0.0001	0.2233	0.1305	0.6461	0.832	TRUE	Colocalised	NO	1	Likely casual	1	Without DEG evidence for main finding	NO	NO	No	YES	NO	NO	0.5
ENSG00000197134_TN_40h	40h	ENSG00000197134	ZNF257	Thyroid cancer	Wald ratio	rs9272265	0.104	0.02	2.28e-07	0.065	0.144	1.11	1.067	1.155	0.000419	TRUE	1.22395e-05	PASS	0.000395261	rs1922685_C_T	1	TRUE	710	0.0001	0.0001	0.2233	0.1305	0.6461	0.832	TRUE	Colocalised	NO	1	Likely casual	1	Without DEG evidence for main finding	NO	NO	No	YES	NO	NO	0.5
ENSG00000197134_TN_HSP_5d	5d	ENSG00000197134	ZNF257	Thyroid cancer	Wald ratio	rs9272265	0.103	0.024	2.55e-05	0.055	0.151	1.108	1.056	1.163	0.0219	TRUE	3.78221e-20	PASS	0.0232195	rs62112920_G_A	0.992558	TRUE	710	0.0001	0.0001	0.3682	0.2054	0.4262	0.6748	FALSE	Colocalised	NO	1	Likely casual	1	Without DEG evidence for main finding	NO	NO	No	YES	NO	NO	0.5
ENSG00000151715_CD4_Memory_stim_40h	40h	ENSG00000151715	TMEM45B	Prostate cancer	Wald ratio	rs9272232	0.046	0.013	0.000561	0.02	0.072	1.047	1.02	1.074	0.0221	TRUE	0.000509397	#N/A	#N/A	rs7117897_T_C	0.992008	TRUE	749	0.0128208	0.50086	0.000474056	0.0180518	0.467793	0.962845	TRUE	Colocalised	YES	1	Likely casual	1	Without DEG evidence for main finding	NO	NO	No	YES	NO	NO	1
ENSG00000211753_CD4_Memory_stim_16h	16h	ENSG00000211753	TRBV28	Breast cancer	Wald ratio	rs9272129	0.019	0.006	0.00256	0.007	0.031	1.019	1.007	1.031	0.0446	TRUE	2.35287e-05	PASS	0.0438166	rs4726573_T_C	0.801532	TRUE	235	0	0.7524	0	0.0055	0.2421	0.9778	TRUE	Colocalised	YES	3	With pleiotropic genes	0	Without DEG evidence for main finding	NO	NO	No	NO	NO	NO	0.5
ENSG00000211753_CD4_Memory_stim_40h	40h	ENSG00000211753	TRBV28	Breast cancer	Wald ratio	rs9272232	0.029	0.01	0.00256	0.01	0.048	1.03	1.01	1.049	0.0446	TRUE	4.05352e-05	PASS	0.0438166	rs4726573_T_C	0.801532	TRUE	235	0	0.7524	0	0.0055	0.2421	0.9778	TRUE	Colocalised	YES	3	With pleiotropic genes	0	Without DEG evidence for main finding	NO	NO	No	NO	NO	NO	0.5
ENSG00000197894_CD4_Memory_stim_40h	40h	ENSG00000197894	ADH5	Breast cancer	Wald ratio	rs9272232	0.078	0.026	0.00254	0.027	0.129	1.081	1.028	1.138	0.0446	TRUE	2.87378e-06	PASS	0.0438166	rs1800761_T_C	0.07847	FALSE	803	0.4167	0.0266	0.3275	0.0207	0.2085	0.9098	TRUE	Colocalised	NO	1	Likely casual	1	Without DEG evidence for main finding	NO	NO	No	NO	NO	YES	1
ENSG00000197894_CD4_Memory_stim_5d	5d	ENSG00000197894	ADH5	Breast cancer	Wald ratio	rs9272265	0.047	0.015	0.00254	0.016	0.077	1.048	1.017	1.08	0.0446	TRUE	1.6043e-11	PASS	0.0438166	rs1800761_T_C	0.07847	FALSE	803	0.8091	0.0516	0.1031	0.0065	0.0297	0.8193	TRUE	Colocalised	NO	1	Likely casual	1	Without DEG evidence for main finding	NO	NO	No	NO	NO	YES	1
ENSG00000197894_CD4_Naive_stim_16h	16h	ENSG00000197894	ADH5	Breast cancer	Wald ratio	rs9272265	0.036	0.012	0.00254	0.013	0.06	1.037	1.013	1.062	0.0446	TRUE	1.07586e-06	PASS	0.0438166	rs1800761_T_C	0.07847	FALSE	803	0.6691	0.0425	0.1849	0.0116	0.0919	0.8876	TRUE	Colocalised	NO	1	Likely casual	1	Without DEG evidence for main finding	NO	NO	No	NO	NO	YES	1
ENSG00000197894_CD4_Naive_stim_40h	40h	ENSG00000197894	ADH5	Breast cancer	Wald ratio	rs9272265	0.036	0.012	0.00254	0.013	0.059	1.037	1.013	1.061	0.0446	TRUE	5.02675e-07	PASS	0.0438166	rs1800761_T_C	0.07847	FALSE	803	0.6684	0.0426	0.1847	0.0117	0.0926	0.8879	TRUE	Colocalised	NO	1	Likely casual	1	Without DEG evidence for main finding	NO	NO	No	NO	NO	YES	1
ENSG00000197894_CD4_Naive_stim_5d	5d	ENSG00000197894	ADH5	Breast cancer	Wald ratio	rs9272195	0.046	0.015	0.00254	0.016	0.076	1.047	1.016	1.079	0.0446	TRUE	1.53746e-11	PASS	0.0438166	rs1800761_T_C	0.07847	FALSE	803	0.7931	0.0506	0.1152	0.0073	0.0338	0.8222	TRUE	Colocalised	NO	1	Likely casual	1	Without DEG evidence for main finding	NO	NO	No	NO	NO	YES	1
ENSG00000197894_TCM_16h	16h	ENSG00000197894	ADH5	Breast cancer	Wald ratio	rs9272221	0.038	0.012	0.00254	0.013	0.062	1.038	1.013	1.064	0.0446	TRUE	3.88783e-10	PASS	0.0438166	rs1800761_T_C	0.07847	FALSE	803	0.7576	0.0481	0.133	0.0084	0.0529	0.8631	TRUE	Colocalised	NO	1	Likely casual	1	Without DEG evidence for main finding	NO	NO	No	NO	NO	YES	1
ENSG00000197894_TCM_40h	40h	ENSG00000197894	ADH5	Breast cancer	Wald ratio	rs28400569	0.042	0.014	0.00254	0.015	0.07	1.043	1.015	1.072	0.0446	TRUE	3.43367e-09	PASS	0.0438166	rs1800761_T_C	0.07847	FALSE	803	0.7576	0.0481	0.133	0.0084	0.0529	0.8631	TRUE	Colocalised	NO	1	Likely casual	1	Without DEG evidence for main finding	NO	NO	No	NO	NO	YES	1
ENSG00000197894_TEM_40h	40h	ENSG00000197894	ADH5	Breast cancer	Wald ratio	rs71008744	0.096	0.032	0.00254	0.034	0.158	1.1	1.034	1.171	0.0446	TRUE	0.00239175	#N/A	#N/A	rs4499706_G_T	1	TRUE	1127	0.000173457	0.533569	1.96e-05	0.0599288	0.406309	0.871463	TRUE	Colocalised	NO	1	Likely casual	1	Without DEG evidence for main finding	NO	NO	No	NO	NO	YES	1
ENSG00000197894_TN_16h	16h	ENSG00000197894	ADH5	Breast cancer	Wald ratio	rs16859142	0.035	0.011	0.00254	0.012	0.057	1.035	1.012	1.059	0.0446	TRUE	1.39113e-28	PASS	0.0438166	rs1800761_T_C	0.07847	FALSE	803	0.6815	0.0435	0.1812	0.0115	0.0824	0.8778	TRUE	Colocalised	NO	1	Likely casual	1	Without DEG evidence for main finding	NO	NO	No	NO	NO	YES	1
ENSG00000197894_TN_40h	40h	ENSG00000197894	ADH5	Breast cancer	Wald ratio	rs10199500	0.033	0.011	0.00254	0.012	0.054	1.033	1.012	1.056	0.0446	TRUE	1.0121e-05	PASS	0.0438166	rs1800761_T_C	0.07847	FALSE	803	0.6815	0.0435	0.1812	0.0115	0.0824	0.8778	TRUE	Colocalised	NO	1	Likely casual	1	Without DEG evidence for main finding	NO	NO	No	NO	NO	YES	1
ENSG00000198060_CD4_Naive_stim_40h	40h	ENSG00000198060	MARCH5	Breast cancer	Wald ratio	rs16859142	0.038	0.012	0.00101	0.015	0.061	1.039	1.015	1.063	0.0227	TRUE	1.12234e-05	PASS	0.0225796	rs2253904_A_G	1	TRUE	499	0.5221	0.2798	0.0466	0.0248	0.1266	0.8361	TRUE	Colocalised	NO	1	Likely casual	1	Without DEG evidence for main finding	NO	NO	No	NO	NO	NO	0
ENSG00000198502_CD4_Memory_stim_16h	16h	ENSG00000198502	HLA-DRB5	Prostate cancer	Wald ratio	rs16859142	0.032	0.007	6.8e-06	0.018	0.045	1.032	1.018	1.047	0.000581	TRUE	4.63e-06	#N/A	#N/A	rs9272105_A_G	0.978572	TRUE	5856	4.89e-25	1.17e-07	4.18e-18	0.999989	1.05e-05	1.05e-05	FALSE	Colocalised	NO	4	With pleiotropic genes	3	With pleiotropy genes	YES	YES	No	NO	YES	YES	3
ENSG00000198502_CD4_Memory_stim_40h	40h	ENSG00000198502	HLA-DRB5	Prostate cancer	Wald ratio	rs2059724	0.028	0.006	6.8e-06	0.016	0.04	1.029	1.016	1.041	0.000581	TRUE	4.63e-06	#N/A	#N/A	rs9272105_A_G	0.978572	TRUE	5856	2.33e-31	1.17e-07	1.99e-24	0.999989	1.05e-05	1.05e-05	FALSE	Colocalised	NO	4	With pleiotropic genes	3	With pleiotropy genes	YES	YES	No	NO	YES	YES	3
ENSG00000198502_CD4_Memory_stim_5d	5d	ENSG00000198502	HLA-DRB5	Prostate cancer	Wald ratio	rs2059724	0.031	0.007	6.8e-06	0.017	0.044	1.031	1.017	1.045	0.000581	TRUE	4.63e-06	#N/A	#N/A	rs9272105_A_G	0.978572	TRUE	5856	5.57e-29	1.17e-07	4.76e-22	0.999989	1.05e-05	1.05e-05	FALSE	Colocalised	NO	4	With pleiotropic genes	3	With pleiotropy genes	YES	YES	No	NO	YES	YES	3
ENSG00000198502_CD4_Memory_uns_0h	0h	ENSG00000198502	HLA-DRB5	Prostate cancer	Wald ratio	rs3770435	0.032	0.007	8.1e-06	0.018	0.047	1.033	1.018	1.048	0.000666	TRUE	5.57e-06	#N/A	#N/A	rs9272231_T_C	0.989179	TRUE	5856	1.45e-24	1.17e-07	1.24e-17	0.999989	1.06e-05	1.06e-05	FALSE	Colocalised	NO	4	With pleiotropic genes	3	With pleiotropy genes	YES	YES	No	NO	YES	YES	3
ENSG00000198502_TCM_5d	5d	ENSG00000198502	HLA-DRB5	Cervical cancer	Wald ratio	rs6722537	0.001	0	1.84e-11	0.001	0.001	1.001	1.001	1.001	1.11e-07	TRUE	1.71952e-05	PASS	2.83448e-08	rs9272130_G_A	0.869746	TRUE	2240	0	0	0	0.0228	0.9772	0.9772	TRUE	Colocalised	NO	3	With pleiotropic genes	3	With pleiotropy genes	YES	YES	No	NO	YES	YES	3
ENSG00000198502_TCM_LA	Lowly active	ENSG00000198502	HLA-DRB5	Prostate cancer	Wald ratio	rs200135260	0.051	0.011	8.1e-06	0.029	0.074	1.053	1.029	1.077	0.000666	TRUE	5.57e-06	#N/A	#N/A	rs9272231_T_C	0.989179	TRUE	5856	1.28e-11	1.17e-07	0.000109356	0.999864	2.6e-05	2.60028e-05	FALSE	Colocalised	NO	4	With pleiotropic genes	3	With pleiotropy genes	YES	YES	No	NO	YES	YES	3
ENSG00000198502_TEM_16h	16h	ENSG00000198502	HLA-DRB5	Prostate cancer	Wald ratio	rs16859142	0.038	0.008	8.1e-06	0.021	0.054	1.038	1.021	1.056	0.000666	TRUE	5.57e-06	#N/A	#N/A	rs9272231_T_C	0.989179	TRUE	5856	2.19e-14	1.17e-07	1.88e-07	0.999989	1.07e-05	1.07e-05	FALSE	Colocalised	NO	4	With pleiotropic genes	3	With pleiotropy genes	YES	YES	No	NO	YES	YES	3
ENSG00000198502_TEM_5d	5d	ENSG00000198502	HLA-DRB5	Prostate cancer	Wald ratio	rs16859142	0.034	0.007	6.8e-06	0.019	0.048	1.034	1.019	1.049	0.000581	TRUE	4.63e-06	#N/A	#N/A	rs9272105_A_G	0.978572	TRUE	5856	2.25e-30	1.17e-07	1.93e-23	0.999989	1.04e-05	1.04e-05	FALSE	Colocalised	NO	4	With pleiotropic genes	3	With pleiotropy genes	YES	YES	No	NO	YES	YES	3
ENSG00000198502_TEM_HLApositive_40h	40h	ENSG00000198502	HLA-DRB5	Prostate cancer	Wald ratio	rs2059724	0.032	0.007	6.8e-06	0.018	0.046	1.032	1.018	1.047	0.000581	TRUE	4.63e-06	#N/A	#N/A	rs9272105_A_G	0.978572	TRUE	5856	1.83e-25	1.17e-07	1.57e-18	0.999989	1.04e-05	1.04e-05	FALSE	Colocalised	NO	4	With pleiotropic genes	3	With pleiotropy genes	YES	YES	No	NO	YES	YES	3
ENSG00000198502_TEM_HLApositive_5d	5d	ENSG00000198502	HLA-DRB5	Prostate cancer	Wald ratio	rs16859142	0.03	0.007	6.8e-06	0.017	0.043	1.03	1.017	1.044	0.000581	TRUE	4.63e-06	#N/A	#N/A	rs9272105_A_G	0.978572	TRUE	5856	2.35e-27	1.17e-07	2.01e-20	0.999989	1.05e-05	1.05e-05	FALSE	Colocalised	NO	4	With pleiotropic genes	3	With pleiotropy genes	YES	YES	No	NO	YES	YES	3
ENSG00000198502_TEMRA_0h	0h	ENSG00000198502	HLA-DRB5	Prostate cancer	Wald ratio	rs16859142	0.038	0.01	9.05e-05	0.019	0.057	1.038	1.019	1.058	0.00531	TRUE	7.61e-05	#N/A	#N/A	rs9272049_G_T	0.858108	TRUE	5856	1.34e-10	1.17e-07	0.00114231	0.997963	0.00089489	0.000895914	FALSE	Colocalised	NO	4	With pleiotropic genes	3	With pleiotropy genes	YES	YES	No	NO	YES	YES	3
ENSG00000198502_TEMRA_40h	40h	ENSG00000198502	HLA-DRB5	Cervical cancer	Wald ratio	rs4951407	0.001	0	1.17e-10	0.001	0.001	1.001	1.001	1.001	3.53e-07	TRUE	4.8233e-11	PASS	1.08152e-07	rs9272105_G_A	0.97179	TRUE	2241	0	0	0	0.0228	0.9772	0.9772	TRUE	Colocalised	NO	4	With pleiotropic genes	4	With pleiotropy genes	YES	YES	No	NO	YES	YES	3
ENSG00000198502_TN_IFN_5d	5d	ENSG00000198502	HLA-DRB5	Prostate cancer	Wald ratio	rs12138846	-0.03	0.008	0.000199	-0.046	-0.014	0.971	0.955	0.986	0.00974	TRUE	0.000173451	#N/A	#N/A	rs28383467_T_A	0.977008	TRUE	5856	2.28e-44	1.17e-07	1.95e-37	0.999999	5.15e-07	5.15e-07	FALSE	Colocalised	NO	4	With pleiotropic genes	3	With pleiotropy genes	YES	YES	No	NO	YES	YES	3
ENSG00000198586_CD4_Memory_stim_16h	16h	ENSG00000198586	TLK1	Ovarian cancer	Wald ratio	rs4951407	0.072	0.02	0.000316	0.033	0.111	1.074	1.033	1.117	0.0443	TRUE	0.000291079	#N/A	#N/A	NA	NA	FALSE	747	7.89e-14	0.148822	9.9e-14	0.186066	0.665111	0.781401	TRUE	Colocalised	NO	1	Likely casual	1	Likely casual	YES	NO	No	NO	NO	NO	2
ENSG00000198586_CD4_Memory_stim_5d	5d	ENSG00000198586	TLK1	Ovarian cancer	Wald ratio	rs12138846	0.074	0.02	0.000233	0.035	0.113	1.077	1.035	1.12	0.0399	TRUE	2.93949e-07	PASS	0.0355873	rs3770423_G_C	0.995603	TRUE	627	0	0.1823	0	0.1521	0.6656	0.814	TRUE	Colocalised	NO	1	Likely casual	1	Likely casual	YES	NO	No	NO	NO	NO	2
ENSG00000198586_CD4_Memory_uns_0h	0h	ENSG00000198586	TLK1	Ovarian cancer	Wald ratio	rs12138846	0.058	0.016	0.000364	0.026	0.09	1.06	1.026	1.094	0.0481	TRUE	2.69653e-12	PASS	0.0466152	rs7581314_G_A	1	TRUE	627	0	0.1823	0	0.1521	0.6656	0.814	TRUE	Colocalised	NO	1	Likely casual	1	Likely casual	YES	NO	No	NO	NO	NO	2
ENSG00000198586_CD4_Naive_stim_40h	40h	ENSG00000198586	TLK1	Ovarian cancer	Wald ratio	rs12138846	0.081	0.022	0.000233	0.038	0.125	1.085	1.039	1.133	0.0399	TRUE	2.85706e-05	PASS	0.0355873	rs3770423_G_C	0.995603	TRUE	627	0	0.1823	0	0.1521	0.6656	0.814	TRUE	Colocalised	NO	1	Likely casual	1	Likely casual	YES	NO	No	NO	NO	NO	2
ENSG00000198586_CD4_Naive_stim_5d	5d	ENSG00000198586	TLK1	Ovarian cancer	Wald ratio	rs12138846	0.072	0.02	0.000233	0.034	0.111	1.075	1.034	1.117	0.0399	TRUE	3.51041e-08	PASS	0.0355873	rs3770423_G_C	0.995603	TRUE	627	0	0.1823	0	0.1521	0.6656	0.814	TRUE	Colocalised	NO	1	Likely casual	1	Likely casual	YES	NO	No	NO	NO	NO	2
ENSG00000198586_CD4_Naive_uns_0h	0h	ENSG00000198586	TLK1	Ovarian cancer	Wald ratio	rs11245344	0.067	0.019	0.000389	0.03	0.103	1.069	1.03	1.109	0.0492	TRUE	6.5239e-09	PASS	0.0475985	rs6433276_C_T	0.848674	TRUE	627	0	0.1833	0	0.1529	0.6637	0.8127	TRUE	Colocalised	NO	1	Likely casual	1	Likely casual	YES	NO	No	NO	NO	NO	2
ENSG00000198586_TCM_0h	0h	ENSG00000198586	TLK1	Ovarian cancer	Wald ratio	rs11245344	0.064	0.018	0.000389	0.029	0.099	1.066	1.029	1.104	0.0492	TRUE	8.96073e-07	PASS	0.0475985	rs6433276_C_T	0.848674	TRUE	627	0	0.1833	0	0.1529	0.6637	0.8127	TRUE	Colocalised	NO	1	Likely casual	1	Likely casual	YES	NO	No	NO	NO	NO	2
ENSG00000198586_TCM_16h	16h	ENSG00000198586	TLK1	Ovarian cancer	Wald ratio	rs11245344	0.066	0.018	0.000318	0.03	0.102	1.068	1.031	1.107	0.0443	TRUE	1.65296e-08	PASS	0.0430207	rs77104852_A_G	1	TRUE	627	0	0.1823	0	0.1521	0.6656	0.814	TRUE	Colocalised	NO	1	Likely casual	1	Likely casual	YES	NO	No	NO	NO	NO	2
ENSG00000198586_TCM_40h	40h	ENSG00000198586	TLK1	Ovarian cancer	Wald ratio	rs11245344	0.094	0.026	0.000233	0.044	0.144	1.099	1.045	1.155	0.0399	TRUE	8.11069e-08	PASS	0.0355873	rs3770423_G_C	0.995603	TRUE	627	0	0.1823	0	0.1521	0.6656	0.814	TRUE	Colocalised	NO	1	Likely casual	1	Likely casual	YES	NO	No	NO	NO	NO	2
ENSG00000198586_TCM_5d	5d	ENSG00000198586	TLK1	Ovarian cancer	Wald ratio	rs11245344	0.077	0.021	0.00025	0.036	0.118	1.08	1.036	1.125	0.0422	TRUE	3.67602e-09	PASS	0.0376121	rs6722537_T_C	1	TRUE	627	0	0.1823	0	0.1521	0.6656	0.814	TRUE	Colocalised	NO	1	Likely casual	1	Likely casual	YES	NO	No	NO	NO	NO	2
ENSG00000198586_TEM_0h	0h	ENSG00000198586	TLK1	Ovarian cancer	Wald ratio	rs7080838	0.08	0.019	4.2e-05	0.042	0.118	1.083	1.042	1.125	0.0123	TRUE	3.6e-05	#N/A	#N/A	NA	NA	FALSE	747	2.27e-05	0.110808	2.85e-05	0.138283	0.750858	0.844476	TRUE	Colocalised	NO	1	Likely casual	1	Likely casual	YES	NO	No	NO	NO	NO	2
ENSG00000198586_TEM_5d	5d	ENSG00000198586	TLK1	Ovarian cancer	Wald ratio	rs7080838	0.077	0.021	0.000233	0.036	0.119	1.08	1.037	1.126	0.0399	TRUE	3.49475e-24	PASS	0.0355873	rs3770423_G_C	0.995603	TRUE	627	0	0.1823	0	0.1521	0.6656	0.814	TRUE	Colocalised	NO	1	Likely casual	1	Likely casual	YES	NO	No	NO	NO	NO	2
ENSG00000198586_TN_40h	40h	ENSG00000198586	TLK1	Ovarian cancer	Wald ratio	rs7080838	0.079	0.022	0.000233	0.037	0.122	1.083	1.038	1.129	0.0399	TRUE	9.0967e-08	PASS	0.0355873	rs3770423_G_C	0.995603	TRUE	627	0	0.1823	0	0.1521	0.6656	0.814	TRUE	Colocalised	NO	1	Likely casual	1	Likely casual	YES	NO	No	NO	NO	NO	2
ENSG00000198586_TN_5d	5d	ENSG00000198586	TLK1	Ovarian cancer	Wald ratio	rs7080838	0.089	0.025	0.000389	0.04	0.139	1.093	1.041	1.149	0.0492	TRUE	5.24882e-06	PASS	0.0475985	rs6433276_C_T	0.848674	TRUE	627	0	0.1821	0	0.1519	0.666	0.8143	TRUE	Colocalised	NO	1	Likely casual	1	Likely casual	YES	NO	No	NO	NO	NO	2
ENSG00000198586_TN_cycling_40h	40h	ENSG00000198586	TLK1	Ovarian cancer	Wald ratio	rs7080838	0.109	0.03	0.000233	0.051	0.168	1.116	1.052	1.182	0.0399	TRUE	2.2448e-09	PASS	0.0355873	rs3770423_G_C	0.995603	TRUE	627	0	0.1823	0	0.1521	0.6656	0.814	TRUE	Colocalised	NO	1	Likely casual	1	Likely casual	YES	NO	No	NO	NO	NO	2
ENSG00000198586_TN_HSP_5d	5d	ENSG00000198586	TLK1	Ovarian cancer	Wald ratio	rs7080838	0.073	0.02	0.000233	0.034	0.112	1.076	1.035	1.119	0.0399	TRUE	3.04034e-27	PASS	0.0355873	rs3770423_G_C	0.995603	TRUE	627	0	0.1823	0	0.1521	0.6656	0.814	TRUE	Colocalised	NO	1	Likely casual	1	Likely casual	YES	NO	No	NO	NO	NO	2
ENSG00000198625_CD4_Memory_stim_16h	16h	ENSG00000198625	MDM4	Prostate cancer	Wald ratio	rs11245344	-0.129	0.014	1.06e-20	-0.156	-0.102	0.879	0.856	0.903	6.24e-18	TRUE	1.31044e-06	PASS	7.74142e-18	rs12138846_T_A	0.987803	TRUE	310	0.0003	0	0.1913	0.0297	0.7786	0.9632	TRUE	Colocalised	NO	1	Likely casual	1	Without DEG evidence for main finding	NO	NO	No	YES	NO	YES	1.5
ENSG00000198625_CD4_Memory_stim_40h	40h	ENSG00000198625	MDM4	Prostate cancer	Wald ratio	rs11245344	-0.278	0.03	8.86e-21	-0.337	-0.22	0.757	0.714	0.803	6.24e-18	TRUE	2.58496e-12	PASS	7.74142e-18	rs4951407_T_G	0.987803	TRUE	310	0.0003	0	0.1913	0.0297	0.7786	0.9632	TRUE	Colocalised	NO	1	Likely casual	1	Without DEG evidence for main finding	NO	NO	No	YES	NO	YES	1.5
ENSG00000198625_CD4_Memory_stim_5d	5d	ENSG00000198625	MDM4	Prostate cancer	Wald ratio	rs11245344	-0.173	0.021	5.01e-17	-0.213	-0.132	0.841	0.808	0.876	2.6e-14	TRUE	3.46343e-07	PASS	3.12522e-14	rs7551222_G_A	0.959279	TRUE	310	0.0003	0	0.1913	0.0297	0.7786	0.9632	TRUE	Colocalised	NO	1	Likely casual	1	Without DEG evidence for main finding	NO	NO	No	YES	NO	YES	1.5
ENSG00000198625_CD4_Memory_uns_0h	0h	ENSG00000198625	MDM4	Prostate cancer	Wald ratio	rs73409691	-0.105	0.011	1.06e-20	-0.127	-0.083	0.901	0.881	0.921	6.24e-18	TRUE	7.28926e-17	PASS	7.74142e-18	rs12138846_T_A	0.987803	TRUE	310	0.0003	0	0.1913	0.0297	0.7786	0.9632	TRUE	Colocalised	NO	1	Likely casual	1	Without DEG evidence for main finding	NO	NO	No	YES	NO	YES	1.5
ENSG00000198625_CD4_Naive_stim_16h	16h	ENSG00000198625	MDM4	Prostate cancer	Wald ratio	rs4148875	-0.209	0.022	1.06e-20	-0.253	-0.165	0.811	0.776	0.848	6.24e-18	TRUE	7.62576e-14	PASS	7.74142e-18	rs12138846_T_A	0.987803	TRUE	310	0.0003	0	0.1913	0.0297	0.7786	0.9632	TRUE	Colocalised	NO	1	Likely casual	1	Without DEG evidence for main finding	NO	NO	No	YES	NO	YES	1.5
ENSG00000198625_CD4_Naive_stim_5d	5d	ENSG00000198625	MDM4	Prostate cancer	Wald ratio	rs4148875	-0.208	0.022	8.86e-21	-0.252	-0.165	0.812	0.777	0.848	6.24e-18	TRUE	1.36223e-14	PASS	7.74142e-18	rs4951407_T_G	0.987803	TRUE	310	0.0003	0	0.1913	0.0297	0.7786	0.9632	TRUE	Colocalised	NO	1	Likely casual	1	Without DEG evidence for main finding	NO	NO	No	YES	NO	YES	1.5
ENSG00000198625_CD4_Naive_uns_0h	0h	ENSG00000198625	MDM4	Prostate cancer	Wald ratio	rs4148875	-0.136	0.015	8.86e-21	-0.164	-0.107	0.873	0.849	0.898	6.24e-18	TRUE	5.78742e-06	PASS	7.74142e-18	rs4951407_T_G	0.987803	TRUE	310	0.0003	0	0.1913	0.0297	0.7786	0.9632	TRUE	Colocalised	NO	1	Likely casual	1	Without DEG evidence for main finding	NO	NO	No	YES	NO	YES	1.5
ENSG00000198625_TCM_0h	0h	ENSG00000198625	MDM4	Prostate cancer	Wald ratio	rs4148875	-0.098	0.011	1.06e-20	-0.119	-0.078	0.906	0.888	0.925	6.24e-18	TRUE	5.45327e-05	PASS	7.74142e-18	rs12138846_T_A	0.987803	TRUE	310	0.0003	0	0.1913	0.0297	0.7786	0.9632	TRUE	Colocalised	NO	1	Likely casual	1	Without DEG evidence for main finding	NO	NO	No	YES	NO	YES	1.5
ENSG00000198625_TCM_16h	16h	ENSG00000198625	MDM4	Prostate cancer	Wald ratio	rs4148875	-0.132	0.014	8.86e-21	-0.159	-0.104	0.877	0.853	0.901	6.24e-18	TRUE	1.89299e-05	PASS	7.74142e-18	rs4951407_T_G	0.987803	TRUE	310	0.0003	0	0.1913	0.0297	0.7786	0.9632	TRUE	Colocalised	NO	1	Likely casual	1	Without DEG evidence for main finding	NO	NO	No	YES	NO	YES	1.5
ENSG00000198625_TN_0h	0h	ENSG00000198625	MDM4	Prostate cancer	Wald ratio	rs4148875	-0.127	0.014	8.86e-21	-0.153	-0.1	0.881	0.858	0.905	6.24e-18	TRUE	1.15304e-05	PASS	7.74142e-18	rs4951407_T_G	0.987803	TRUE	310	0.0012	0.0001	0.8179	0.0336	0.1473	0.8144	TRUE	Colocalised	NO	1	Likely casual	1	Without DEG evidence for main finding	NO	NO	No	YES	NO	YES	1.5
ENSG00000198625_TN_16h	16h	ENSG00000198625	MDM4	Prostate cancer	Wald ratio	rs4148875	-0.132	0.014	8.86e-21	-0.16	-0.104	0.876	0.852	0.901	6.24e-18	TRUE	9.09472e-06	PASS	7.74142e-18	rs4951407_T_G	0.987803	TRUE	310	0.0012	0.0001	0.8179	0.0336	0.1473	0.8144	TRUE	Colocalised	NO	1	Likely casual	1	Without DEG evidence for main finding	NO	NO	No	YES	NO	YES	1.5
ENSG00000198625_TN_40h	40h	ENSG00000198625	MDM4	Prostate cancer	Wald ratio	rs4148875	-0.148	0.016	8.86e-21	-0.179	-0.117	0.862	0.836	0.889	6.24e-18	TRUE	1.45682e-07	PASS	7.74142e-18	rs4951407_T_G	0.987803	TRUE	310	0.0011	0	0.7149	0.0276	0.2565	0.9029	TRUE	Colocalised	NO	1	Likely casual	1	Without DEG evidence for main finding	NO	NO	No	YES	NO	YES	1.5
ENSG00000203791_CD4_Memory_stim_16h	16h	ENSG00000203791	EEF1AKMT2	Breast cancer	Wald ratio	rs1800625	-0.035	0.009	5.92e-05	-0.052	-0.018	0.966	0.949	0.982	0.00319	TRUE	4.47e-05	#N/A	#N/A	rs7080838_T_C	0.991209	TRUE	740	8.39e-07	0.0983251	1.55e-07	0.0172714	0.884403	0.980845	TRUE	Colocalised	NO	1	Likely casual	1	Without DEG evidence for main finding	NO	NO	No	YES	NO	NO	0.5
ENSG00000203791_CD4_Memory_stim_5d	5d	ENSG00000203791	EEF1AKMT2	Breast cancer	Wald ratio	rs1800625	-0.045	0.011	5.92e-05	-0.067	-0.023	0.956	0.935	0.977	0.00319	TRUE	4.47e-05	#N/A	#N/A	rs7080838_T_C	0.991209	TRUE	740	5.59e-11	0.0902466	1.03e-11	0.0157701	0.893983	0.982666	TRUE	Colocalised	NO	1	Likely casual	1	Without DEG evidence for main finding	NO	NO	No	YES	NO	NO	0.5
ENSG00000203791_CD4_Naive_stim_16h	16h	ENSG00000203791	EEF1AKMT2	Breast cancer	Wald ratio	rs3132965	-0.031	0.008	5.92e-05	-0.047	-0.016	0.969	0.954	0.984	0.00319	TRUE	4.47e-05	#N/A	#N/A	rs7080838_T_C	0.991209	TRUE	740	0.000371676	0.0941009	6.86e-05	0.0164868	0.888972	0.981792	TRUE	Colocalised	NO	1	Likely casual	1	Without DEG evidence for main finding	NO	NO	No	YES	NO	NO	0.5
ENSG00000203791_CD4_Naive_stim_40h	40h	ENSG00000203791	EEF1AKMT2	Breast cancer	Wald ratio	rs3993747	-0.062	0.016	5.92e-05	-0.093	-0.032	0.939	0.911	0.969	0.00319	TRUE	4.47e-05	#N/A	#N/A	rs7080838_T_C	0.991209	TRUE	740	3.62e-05	0.116369	6.68e-06	0.0206246	0.862963	0.976658	TRUE	Colocalised	NO	1	Likely casual	1	Without DEG evidence for main finding	NO	NO	No	YES	NO	NO	0.5
ENSG00000203791_CD4_Naive_stim_5d	5d	ENSG00000203791	EEF1AKMT2	Breast cancer	Wald ratio	rs2260050	-0.044	0.011	5.92e-05	-0.066	-0.023	0.957	0.937	0.978	0.00319	TRUE	4.47e-05	#N/A	#N/A	rs7080838_T_C	0.991209	TRUE	740	9.05e-08	0.0901393	1.67e-08	0.0157501	0.89411	0.98269	TRUE	Colocalised	NO	1	Likely casual	1	Without DEG evidence for main finding	NO	NO	No	YES	NO	NO	0.5
ENSG00000203791_TCM_16h	16h	ENSG00000203791	EEF1AKMT2	Prostate cancer	Wald ratio	rs3132462	0.04	0.011	0.000151	0.019	0.061	1.041	1.02	1.063	0.00833	TRUE	0.000135178	#N/A	#N/A	rs11245344_T_C	0.991209	TRUE	700	9.61e-12	6.48e-06	1.48e-06	0.999958	3.42e-05	3.42003e-05	FALSE	Colocalised	NO	1	Likely casual	1	Without DEG evidence for main finding	NO	NO	No	YES	NO	NO	0.5
ENSG00000203791_TCM_16h	16h	ENSG00000203791	EEF1AKMT2	Breast cancer	Wald ratio	rs3132462	-0.033	0.008	5.92e-05	-0.049	-0.017	0.967	0.952	0.983	0.00319	TRUE	4.8e-05	#N/A	#N/A	rs11245344_T_C	0.991209	TRUE	740	1.2e-07	0.0901154	2.21e-08	0.0157457	0.894139	0.982695	TRUE	Colocalised	NO	1	Likely casual	1	Without DEG evidence for main finding	NO	NO	No	YES	NO	NO	0.5
ENSG00000203791_TCM_40h	40h	ENSG00000203791	EEF1AKMT2	Prostate cancer	Wald ratio	rs9267485	0.1	0.026	0.000151	0.048	0.152	1.106	1.05	1.164	0.00833	TRUE	0.000135178	#N/A	#N/A	rs11245344_T_C	0.991209	TRUE	700	2.84e-07	6.18e-06	0.0437429	0.953048	0.00320254	0.00334906	FALSE	Colocalised	NO	1	Likely casual	1	Without DEG evidence for main finding	NO	NO	No	YES	NO	NO	0.5
ENSG00000203791_TCM_40h	40h	ENSG00000203791	EEF1AKMT2	Breast cancer	Wald ratio	rs3132462	-0.083	0.021	5.92e-05	-0.123	-0.042	0.921	0.884	0.959	0.00319	TRUE	4.8e-05	#N/A	#N/A	rs11245344_T_C	0.991209	TRUE	740	0.00276314	0.0939419	0.000510214	0.0164601	0.886325	0.981767	TRUE	Colocalised	NO	1	Likely casual	1	Without DEG evidence for main finding	NO	NO	No	YES	NO	NO	0.5
ENSG00000203791_TCM_5d	5d	ENSG00000203791	EEF1AKMT2	Prostate cancer	Wald ratio	rs41559317	0.047	0.012	0.000151	0.023	0.071	1.048	1.023	1.074	0.00833	TRUE	0.000135178	#N/A	#N/A	rs11245344_T_C	0.991209	TRUE	700	3.02e-09	6.48e-06	0.000465914	0.999463	6.5e-05	6.50307e-05	FALSE	Colocalised	NO	1	Likely casual	1	Without DEG evidence for main finding	NO	NO	No	YES	NO	NO	0.5
ENSG00000203791_TCM_5d	5d	ENSG00000203791	EEF1AKMT2	Breast cancer	Wald ratio	rs41559317	-0.039	0.01	5.92e-05	-0.058	-0.02	0.962	0.944	0.98	0.00319	TRUE	4.8e-05	#N/A	#N/A	rs11245344_T_C	0.991209	TRUE	740	4.28e-05	0.0949347	7.9e-06	0.0166413	0.888373	0.981612	TRUE	Colocalised	NO	1	Likely casual	1	Without DEG evidence for main finding	NO	NO	No	YES	NO	NO	0.5
ENSG00000203791_TN_16h	16h	ENSG00000203791	EEF1AKMT2	Breast cancer	Wald ratio	rs3130713	-0.032	0.008	5.92e-05	-0.047	-0.016	0.969	0.954	0.984	0.00319	TRUE	4.47e-05	#N/A	#N/A	rs7080838_T_C	0.991209	TRUE	740	0.00604924	0.239933	0.00111699	0.0435943	0.709307	0.942098	TRUE	Colocalised	NO	1	Likely casual	1	Without DEG evidence for main finding	NO	NO	No	YES	NO	NO	0.5
ENSG00000203791_TN_40h	40h	ENSG00000203791	EEF1AKMT2	Breast cancer	Wald ratio	rs2097241	-0.064	0.016	5.92e-05	-0.095	-0.033	0.938	0.91	0.968	0.00319	TRUE	4.47e-05	#N/A	#N/A	rs7080838_T_C	0.991209	TRUE	740	1.05e-10	0.0901951	1.94e-11	0.0157605	0.894044	0.982677	TRUE	Colocalised	NO	1	Likely casual	1	Without DEG evidence for main finding	NO	NO	No	YES	NO	NO	0.5
ENSG00000203791_TN_5d	5d	ENSG00000203791	EEF1AKMT2	Breast cancer	Wald ratio	rs2747429	-0.043	0.011	5.92e-05	-0.063	-0.022	0.958	0.938	0.978	0.00319	TRUE	4.47e-05	#N/A	#N/A	rs7080838_T_C	0.991209	TRUE	740	2.27e-06	0.090212	4.18e-07	0.0157636	0.894022	0.982673	TRUE	Colocalised	NO	1	Likely casual	1	Without DEG evidence for main finding	NO	NO	No	YES	NO	NO	0.5
ENSG00000204257_TN_5d	5d	ENSG00000204257	HLA-DMA	Prostate cancer	Wald ratio	rs2747429	0.034	0.011	0.00124	0.014	0.055	1.035	1.014	1.057	0.0423	TRUE	0.00114898	#N/A	#N/A	rs57331574_C_T	1	TRUE	3739	0.000332862	0.000448751	0.393407	0.530299	0.0755124	0.124647	FALSE	Colocalised	NO	1	Likely casual	1	Without DEG evidence for main finding	NO	YES	No	NO	YES	NO	1
ENSG00000204267_CD4_Memory_stim_16h	16h	ENSG00000204267	TAP2	Breast cancer	Wald ratio	rs2747429	0.054	0.014	5.51e-05	0.028	0.081	1.056	1.028	1.084	0.00319	TRUE	4.71e-05	#N/A	#N/A	NA	NA	FALSE	6671	0.00888404	0.0484715	0.00321293	0.0166069	0.922825	0.982322	TRUE	Colocalised	NO	1	Likely casual	1	Likely casual	YES	YES	No	NO	YES	NO	3
ENSG00000204267_CD4_Naive_stim_16h	16h	ENSG00000204267	TAP2	Breast cancer	Wald ratio	rs2747429	0.053	0.013	5.51e-05	0.027	0.079	1.054	1.028	1.082	0.00319	TRUE	4.71e-05	#N/A	#N/A	NA	NA	FALSE	6671	0.00416747	0.0456782	0.00150717	0.0155865	0.933061	0.98357	TRUE	Colocalised	NO	1	Likely casual	1	Likely casual	YES	YES	No	NO	YES	NO	3
ENSG00000204267_CD4_Naive_stim_40h	40h	ENSG00000204267	TAP2	Breast cancer	Wald ratio	rs2747429	0.046	0.011	5.51e-05	0.024	0.068	1.047	1.024	1.07	0.00319	TRUE	4.71e-05	#N/A	#N/A	NA	NA	FALSE	6671	2.2e-17	0.0323125	7.94e-18	0.0107289	0.956959	0.988913	TRUE	Colocalised	NO	1	Likely casual	1	Likely casual	YES	YES	No	NO	YES	NO	3
ENSG00000204267_TCM_16h	16h	ENSG00000204267	TAP2	Breast cancer	Wald ratio	rs2747431	0.05	0.012	5.51e-05	0.026	0.074	1.051	1.026	1.077	0.00319	TRUE	4.71e-05	#N/A	#N/A	NA	NA	FALSE	6671	0.00520922	0.0372267	0.00188392	0.0125199	0.94316	0.986899	TRUE	Colocalised	NO	1	Likely casual	1	Likely casual	YES	YES	No	NO	YES	NO	3
ENSG00000204267_TCM_40h	40h	ENSG00000204267	TAP2	Breast cancer	Wald ratio	rs2747429	0.042	0.01	5.51e-05	0.022	0.063	1.043	1.022	1.065	0.00319	TRUE	4.71e-05	#N/A	#N/A	NA	NA	FALSE	6671	0.0237605	0.0626703	0.00859303	0.0217816	0.883195	0.975931	TRUE	Colocalised	NO	1	Likely casual	1	Likely casual	YES	YES	No	NO	YES	NO	3
ENSG00000204267_TN_16h	16h	ENSG00000204267	TAP2	Breast cancer	Wald ratio	rs2747429	0.04	0.01	5.51e-05	0.02	0.059	1.04	1.021	1.061	0.00319	TRUE	4.71e-05	#N/A	#N/A	NA	NA	FALSE	6671	2.34e-05	0.0323418	8.44e-06	0.0107396	0.956887	0.988901	TRUE	Colocalised	NO	1	Likely casual	1	Likely casual	YES	YES	No	NO	YES	NO	3
ENSG00000204267_TN_40h	40h	ENSG00000204267	TAP2	Breast cancer	Wald ratio	rs2747429	0.039	0.01	5.51e-05	0.02	0.058	1.04	1.02	1.06	0.00319	TRUE	4.71e-05	#N/A	#N/A	NA	NA	FALSE	6671	8.98e-33	0.0323125	3.25e-33	0.0107289	0.956959	0.988913	TRUE	Colocalised	NO	1	Likely casual	1	Likely casual	YES	YES	No	NO	YES	NO	3
ENSG00000204267_TN_IFN_40h	40h	ENSG00000204267	TAP2	Breast cancer	Wald ratio	rs2747429	0.039	0.01	5.51e-05	0.02	0.057	1.039	1.02	1.059	0.00319	TRUE	4.71e-05	#N/A	#N/A	NA	NA	FALSE	6671	0.0316084	0.0527763	0.0114312	0.0182006	0.885983	0.979871	TRUE	Colocalised	NO	1	Likely casual	1	Likely casual	YES	YES	No	NO	YES	NO	3
ENSG00000204308_CD4_Memory_stim_5d	5d	ENSG00000204308	RNF5	Prostate cancer	Wald ratio	rs2747429	-0.086	0.017	6.98e-07	-0.121	-0.052	0.917	0.886	0.949	7.77e-05	TRUE	8.76322e-15	PASS	6.84405e-05	rs3132947_T_G	0.776135	TRUE	1759	0.0001	0	0.7348	0.19	0.0751	0.2832	FALSE	Colocalised	NO	1	Likely casual	1	Without DEG evidence for main finding	NO	YES	No	NO	NO	NO	0
ENSG00000204308_CD4_Memory_uns_0h	0h	ENSG00000204308	RNF5	Prostate cancer	Wald ratio	rs2747429	-0.06	0.012	6.98e-07	-0.084	-0.037	0.941	0.919	0.964	7.77e-05	TRUE	2.72025e-06	PASS	6.84405e-05	rs3132947_T_G	0.776135	TRUE	1759	0.0001	0	0.7348	0.19	0.0751	0.2832	FALSE	Colocalised	NO	1	Likely casual	1	Without DEG evidence for main finding	NO	YES	No	NO	NO	NO	0
ENSG00000204308_TN_0h	0h	ENSG00000204308	RNF5	Prostate cancer	Wald ratio	rs2747429	-0.061	0.012	2.32e-07	-0.085	-0.038	0.94	0.919	0.963	3.41e-05	TRUE	1.61e-07	#N/A	#N/A	rs3134944_T_C	1	TRUE	1871	3.48e-10	5.68e-06	1.97e-05	0.320146	0.679829	0.679846	FALSE	Colocalised	NO	1	Likely casual	1	Without DEG evidence for main finding	NO	YES	No	NO	NO	NO	0
ENSG00000204472_CD4_Naive_stim_16h	16h	ENSG00000204472	AIF1	Prostate cancer	Wald ratio	rs3129069	0.032	0.01	0.000992	0.013	0.05	1.032	1.013	1.052	0.0358	TRUE	0.000946558	#N/A	#N/A	rs2736178_C_A	0.964283	TRUE	2344	1.06e-18	1.42e-06	7.46e-13	0.999997	1.54e-06	1.54e-06	FALSE	Colocalised	NO	3	With pleiotropic genes	3	With pleiotropy genes	YES	YES	No	NO	NO	NO	1
ENSG00000204472_TCM_16h	16h	ENSG00000204472	AIF1	Prostate cancer	Wald ratio	rs2747429	0.03	0.009	0.000584	0.013	0.046	1.03	1.013	1.048	0.0228	TRUE	0.000579851	#N/A	#N/A	rs3091280_A_G	0.995409	TRUE	2344	1.47e-15	1.42e-06	1.04e-09	0.999997	1.81e-06	1.81e-06	FALSE	Colocalised	NO	3	With pleiotropic genes	3	With pleiotropy genes	YES	YES	No	NO	NO	NO	1
ENSG00000204516_CD4_Memory_stim_5d	5d	ENSG00000204516	MICB	Prostate cancer	Wald ratio	rs2747429	-0.041	0.012	0.000465	-0.064	-0.018	0.96	0.938	0.982	0.0195	TRUE	0.000424885	#N/A	#N/A	rs1065076_G_A	1	TRUE	4172	2.28e-13	4.33e-09	5.25e-05	0.999942	5.46e-06	5.46029e-06	FALSE	Colocalised	NO	3	With pleiotropic genes	2	Without DEG evidence for main finding	NO	YES	No	NO	YES	NO	1
ENSG00000204516_CD4_Naive_stim_5d	5d	ENSG00000204516	MICB	Prostate cancer	Wald ratio	rs2747429	-0.048	0.014	0.000465	-0.075	-0.021	0.953	0.928	0.979	0.0195	TRUE	0.000424885	#N/A	#N/A	rs1065076_G_A	1	TRUE	4172	2.21e-12	4.33e-09	0.000510685	0.999436	5.3e-05	5.30271e-05	FALSE	Colocalised	NO	3	With pleiotropic genes	2	Without DEG evidence for main finding	NO	YES	No	NO	YES	NO	1
[truncated: 212 more rows]

## Sheet: ST4B.Socskic-strongIV-0.9
Table S4B. The Mendelian randomization estimates for the Mendelian randomization analysis using data from Soskic et al. and applying proxy SNP search (r2>0.9)
[truncated: 46 more rows]

[truncated: 17 more sheets: ST4C.Soskic- weakIV, ST4D.methods-comprison, ST4E.MR-pancanQTL, ST4F.MR-pan-cancer-out, ST4G.diff_gene_exp_results, ST5.OneK1K, ST6.eQTLGen, ST7.DICE, ST8.GTEX, ST9A.overlap-NvM, ST9B.immune-cell-specificity, ST10.cancer-type-results, ST11A-time-specific-MR-results, ST11B.time-Z-test-results, ST12-pathway, ST13-core-genes, ST14.immunotherapy]
